# Supplementary material for: Skeleton of an unusual, cat-sized marsupial relative (Metatheria: Marsupialiformes) from the middle Eocene (Lutetian: 44-43 million years ago) of Turkey
Source: PLoS One. 2017 Aug 16;12(8):e0181712. doi: 10.1371/journal.pone.0181712 (PMC5559079; doi:10.1371/journal.pone.0181712)
Supplement: S1 File — (NEX) [file pone.0181712.s001.nex]

#NEXUS
BEGIN DATA;
	DIMENSIONS NTAX=40 NCHAR=9271;
format datatype=mixed(DNA:1-9012,standard:9013-9271) gap=- missing=? interleave=yes;
	Matrix

Ornithorhynchus   CCTCTAACCATTCCAGAGCAATCTATTCCTCTGCCTTTCTTCACAATCCAAACCCCCCCTGTGAAAGACTTCTCTGTGTGGGAGAAAACAGGCCTGAAAGACTTCTTGAAAACCACGAAGCAGTCATTTGATTTAAATGTCAAAGCCCAGTATAACAAGAACCAAGACTGGCACGCGATCCCTTTGCCAGTGGGAGCAGTTTACGAAGCAATTGAGCAAAACCTCAAATCCTTGAACAAGTACTTTGAGAAAGGCAGGGACAACGCATTAGATTTCCTCACCAAGTCGTACAATGAAGCAAAGATTAAGTTTGACAAGTTTAAAGTAGAGCCATCCCTCAACAAACTCCCCAGGACCTTCAGAATTCCAGGATACACCATTCCCATGGTC---------AACATCGAAGTCTCTCCCTTCACCGCCGAGCTGCCAGCATTCGGTTACATGGTCCCCAAGGAAATTAGTACCACCGGCTTTTCGATCCCAGGAATTGGCTTCTCTATGCCGTCCTACACGCTCGTCCTGCCATCCTTGGAATTACCGGTCCTCCACGTCCCAAATAACCTGCGCAAAATTACGCTGCCGAGTTTCCGAATCCTAAGCACGGCCAATTATATTTTGATCCCTACCATGGGGAACATTACGTATGACTTTTCCTTTAAATCAAGCGTTATCACCTTGAATACGCACGCTGGGCTTTATAATCAGTCGGATATCGTGGCCCATTTTAGGTCTTCATCCTCTTCGGTCTTCGAAGCGCTGCGGTACAAATTAGACGGCAAAACGAGCTTGACAAGGAAGAGGGGATTGAAGCTGGCCACGGCTCTGTCCTTGAACAACAAGTTTGTGGAGGGAAACCACGACAGCACCGTCAGCTTGACCCGCAGGAACATGGAGGCCTCCGTGACCACGGTCGCCAAAGTACAGACGCCGATCTTGAGAATGAATTTCAGACAGGAGCTAAATGGCAATACGAAATCCAAACCCACCGTCTCTTCCTTGCTTGGCTTGAAGTATGATTTCAGTTATCCCAAATTGCAGAGTAGTACTAAAGGAGCCCTCGAGCACAAGCTCACCCTCGAAAGCCTGACG---------------TCTTATTTTTCTGTCGAGTCAATAACCAAAGGCGACACGAGTGGCTCCGTTCTCTCTCAAAAGTATTCTGGAGCGTTCACGAAGGAAGCCAACACCTACCTGAACTCCAAGGGGGCACGCTCTTCGGTGAAACTCGAGGGCCACTCCAAAGTTGATGGTGTCTGGAACGTGGAAGCAAAAGAAAACTTTGCGGGGGAAGCCTCTATCAGGCGCCTCTTCGCCATTTGGGAACACAGTGGCAAAAACCAGTTGCAGCTCCAGCGAGTCTTTTCCACGAAAGGAGATCAAAACTGCCGAGTGACTTTAGAGCTTGGACTCTGGAGTGTTTCCACCCTCCTTCAGATTCAAGCTAGCCAGCCCAGTTCCCTCCTAGATGAAGCCTCCATCCAACAAGCTTTCCTGCTGAATGCCAACCCAGAAAACCAGAAAGTCGTCTGGAGAGGAGAGGGTCACGTTCAAACAGCCTACGTCAGTCACGAGGTCCAGTTGTCAAACGGCCAAGCCGAGGCCCGAATGGTTATCGCCGGGTCCGTCGGAGGACACATGCGATTCCTGAAAGATATTCAAGTGCCAATTTACGAACAAAGCATCTGGGATCTCTTGAAACTGGACGTGACCACCAGTGAGGACCAGAAACAGTATCTAAATGTCTCAACTGGCCTCATTTACACCAAGAGCAAGACTGGCTATGTGTTCCCTCTGAAGGTGAATCAACTTGCTGATGGATTCACAATCCCCGGATTGAAACTGAAAGGCCTGAATTCTCCCTGGACGACTCCAGCCTTCCGGGTTCCTTTCACAACCCTCGAGGTTCCCTCCTACACCCTTGATTTCAGTACAGCCAAAATCCCCAAAAAGCTAAGCTCGCCCCCATTTGACCTAAACTTACCATCATTGCCAAAGGTAAAATTCCCTCAAATCGATGTATCGATAAAATACACCACTCCCGATGACGCTCAGATTCCCTTCTTTGAAATAAGGTCACCCGAGTATCACATAACTCTTTCACAGTTTACTCTCCCGAAAAGCTTTACAATTGGAACCGTCCCGTTAGATCTGAACAAAGTAGCAAATAGGATTGCGGATTTTGACTTGCCAACCATTACCATGCCAGAACAGAAAGTTGAGATTCCTTCGGTTAAAATCTCCATACCTGCTGGAATTTTCATTCCT?????????????????????????????????????????????????????????????????????????????????????????????????????????????????????????????????????????????????????????????????????????????????????????????????????????????????????????????????????????????????????????????????????????????????????????????????????????????????????????????????????????????????????????????????????????????????????????????????????????????????????????????????????????????????????????????????????????????????????????????????????????????????????????????????????????????????????????????????????????????????????????????????????????????????????????????????????????????????????????????????????????????????????????????????????????????????????????????????????????????????????????????????????????????????????????????????????????????????????????????????????????????????????????????????????????????????????????????????????????????????????????????????????????????????????????????????????????????????????????????????????????????????????????????????????????????????????????????????????????????????????????????????????????????????????????????????????????????????????????????????????????????????????????????????????????????????????????????????????????????????????????????????????????????????????????????????????????????????????????????????????????????????????????????????????????????????????????????????????????????????????????????????????????????????????????????????????????????????????????????????????????????????????????????????????????????????????????????????????????????????????????????????????????????????????????????????????????????????????????????????????????????????????????????????????????????????????????????????????????????????????????????????????????????????????????????????????????????????????????????????????????????????????????????????????????????????????????????????????????????????????????????????????????????????????????????????????????????????????????????????????????????????????????????????????????????????????????????????????????????????????????????????????????????????????????????????????????????????????????????????????????????????????????????????????????????????????????????????????????????????????????????????????????????????????????????????????????????????????????????????????????????????????????????????????????????????????????????????????????????????????????????????????????????????????????????????????????????????????????????????????????????????????????????????????????????????????????????????????????????????????????????????????????????????????????????????????????????????????????????????????????????????CCAGAAAACCTGATGGGAATGCAAGAAGCCATCGAAGAGGCGATTCAGAGGGGCGAGATCCTGGACATCGCCGATCCCAAGAGGCTGGCCAGCGTCTTGACGGCGGGCGTTCAGGGTTCTCTGAACGACCCCCGCCTTGTCATCTCCTACGAGCCCGCCCCCGTGGCCGTCTCCCAGCAGCCCCCGGAGCCGGCCTCCCTCCCCGCCGAACAGCCCCTGGAGCGGCTCCGCCCGGCGGTCGGCTCCGAGGTGTTGGAGGGCAACGTGGGCTACCTGAGGGTGGATCGCCTCCCCGGCCGGGAGGAGATCGAGCGGGTCGGGGCCGTCCTGGGGAGGGACATCTGGGAGAAGCTGCTGGGGACTTCGGCCCTGGTACTGGACCTGCGCCACAGCACGGGGGGCCATGTCTCGGGAATCCCCTTCTTCATCTCCTACTTCTACCCGGAAGGCCCGGCCCTGCACGTGGACACGGTGTACGACCGCCCATCCAACGCCACCCGCCAGCTCTGGACCCTGCCCCGGGTCCTGGGGGCGAGGTACGCGGCGGACAAGGACGTGGTGGTCCTCACCAGCCGGCTCACGGCCGGCGTGGCCGAGGACGTGGCCTACATCCTGCAGCAGATGCGCCGGGCCATCGTGGTGGGCGAGCGCACGGCCGGGGGCCCCCTGGTCTTCCGCAAGCTGCGCGTCGGTCTCTCGGACTTCTTCATCACGGTGCCCGTGGCGTGCTCCCTGGGCCCTCTGGGAGGGGGCGGCCGGTCCTGGGAAGGCAGCGGGGTGCTGCCCTGCGTGGCCGGTCCCGGCGACCGGGCCCTGGACGAAGCTCTGGACATCCTGGCCTTGCGCGGGGCCGTGCCCGGGGCCGTCGCCCACCTGGCGGACCTCCTGCGGGACTACTATGCCCTGGTGGACCGGGTACCAGCCCTGCTCCGCCACCTGGCTGCTCTGGACCTCTCCTCGGTGCTCTCGGAGGAGGACCTGACCTCCAGGCTCAACGCCGGCCTGCAGGCCGCCTCAGAGGACCCCAGGCTCCTGGTGCGCAGGCTGGAGCCTGAGGAGGCTGAACGTGGACCCCCCGGCGACGGGTCCTCCCGGGAGGCT---------CCGCTCTTCCGGGTGTCAGTCCTGCCGGGCAACGTGGGCTACCTGTGTTTCGACGAGTTTCCCGAAGCCTCCGCGCTGGAGCGATTGGGGCCCCTTTTGGGCCGCCGGGTGTGGGAGCCCCTG??????????TCTTTAAGATCGATGTGAGAGGGGACCTGGACACAATCCATCCCACGCAGTTTTGCCACAACTGCTGGAGCATCATCCACAGGAAGTTCAGTAATGCCCCATGTGAGGTGTATTTCCCAAGGAATGCCACTATGGCGTGGCAACCCCACACAACAGCTTGTGACCTCTGCCACCCCACGTGCCAGAAACTCAAGAGAAAGCGCTGCCAGGTAAACCAGCAGCTCAGCAAAAAACTCAAGACCGGGCCAGCTCAG---GCTAAGAAATCCCGACAGGCAAAAAGCCAACAGATTCTGATGAAGAAGATTACCAACTGCAGTAAGATCCACCTTAGCACCAAATATCTGGCGGTAGACTATCCGGCAGACTTTGTGAGATCCATTTCTTGCCAGATTTGCAAGCACATTCTGGCGGACCCGGTGGAAACCACCTGCAAGCATGTTTTTTGCAGATCTTGCATTTTTAAGTGCCTCAAAGTTATAGGCAGTCACTGCCCCTCTTGCCGGTATCCTTGCTTTCCTACTGACCTGGAAAGCCCAGTGAAATCCTTTCTGAATATTTTGAACTCCCTGGTGGTGAGATGTCCAGCTGAAGAATGTGACGAGGAGGTGAGCCTGGAAAAATACAACCATCACGCTTCGAGCCACAAGGAAACCAAAGAGACTCACGTGCACATCAACAAAGGTGGCCGGCCCCGCCAGCATCTCCTGTCATTGACCCGACGAGCTCAGAAGCACCGCCTGAGAGAGCTCAAGCTTCAGGTCAAAGCTTTTGCGGACAAAGAAGAGGGAGGAGACGTGAAGGCCGTGTGCCTGACCTTGTTCCTGTTGGCGCTGAGAGCCAGGAATGAGCACAGGCAAGCCGACGAGTTGGAAGCGATCATGCAAGGAAGGGGGTCAGGGCTTCAGCCAGCCGTTTGCGACTACCTAAGTGGCCCCTTTACCGTAGTGATCAAAGAGTCTTGCGACGGGATGGGAGATGTGAGTGAAAAGCACGGGAGCGGCCCGGCAGTCCCTGAAAAGGCGGTTCGCTTTTCTTTCACCGTCATGAATATCACTCTGGCTTATGAGCAAGAGAACGTAAAGATCTTCGAAGAGGCCAAGCCCAACTCAGAGCTGTGCTGCAAACCACTCTGTCTGATGCTGGCTGATGAATCGGATCATGAGACCCTGACAGCCATCTTGAGCCCACTTATAGCAGAGAGAGAGGCCATGAAGGACAGCGAATTGAAGCTGGAGATGGGAGGCATCCTGAGGTCCTTCAGATTCATCTTTAGGGGCACTGGCTATGATGAGAAACTCGTTCGGGAAGTGGAAGGTCTCGAGGCTTCTGGCTCGGTCTACATTTGCACTCTCTGTGATGCCACCCGCCTGGAAGCATCTCAAAATCTCGTCCTTCACTCCATAACCCGGAGTCACGCTGAGAACCTGGAGCGCTATGAAGTTTGGAGATCCAATCCCTTCCACGAGTCTGTGGAAGAACTGCGGGACAGGGTGAAAGGGGTTTCGGCAAAGCCATTCATCGAGACCGTTCCTTCCATAGACGCACTCCACTGTGATATTGGCAACGCGGCCGAGTTTTATAAGATTTTCCAGCTGGAGATCGGGGAGGCATATAAGAACCCCAACGCGTCCAAAGAGGAAAGGAAAAGATGGCAAGCCACCCTAGACAAACACCTCCGGAAGAAGATG????????????????????????????????????????????????????????????????????????????????????????????????????????????????????????????????????????????????????????????????????????????????????????????????????????????CTGGACATGGCCTTCCTGCTGGACGGCTCCAACCGGCTGTCGGAGCCCGACTTCGAGACGCTCAAGAGCTTCGTGGTGGACGTCATGGAGAGGCTGGACCTCTCCCATAAGCGCGTCCGGGTGGCCGTGGTGGAGTACCACGACGGCGCCCACTCGTACATCGCGCTGCGGGACCGCAAGCGGCCGTCGACCCTGCGGCGGCTCGTCCGGGGCGTCCGCTACGCGGGGGCCCCCGTGGCCTCGGCCAGCGAGGCCCTCAAGTACGCCCTGTTCCAAATCTTCGGGAAGGCCCCCCGCACCAACGCCTCCCGTGTCTCCCTGCGGGTTATCGCCAGCGAGGAGTCCCGACCCTCGGCCCTCAAACTGGCGCGC??????????????????????????????????????????????????????????????????????????????????????????????????????????????????????????????????????????????????????????????????????????????????????????????????????????????????????????????????????????????????????????????????????????????????????????????????????????????????????????????????????????????????????????????????????????????????????????????????????????????????????????????????????????????????????????????????????????????????????????????????????????????????????????????????????????????????????????????????????????????????????????????????????????????????????????????????????????????????????????????????
Tachyglossus      CCTCTAGACATCGCGGAGCAATCCATTCCTCTGCCTTTCTTAACAATCCAAACACCCCCTGTGAAAGACTTCTCTGTGTGGGAGAAAACAGGCCTGAAAGACTTCTTGAAAACCACGAAGCAATCATTCGATTTAAATGTCAAAGCCCAGTATAAGAAGAACAAAGACTGGCATGCGATCCCTTTGCCAGTAGGAGCAGTTTATGAAGCAATTGAGCAAAACCTCAAATCCTTGAGCACGTATTTTGAGAAAGGCAGGGACAACGCATTAGATTTCCTCACCAAGTCGTACAATGAAGCAAAGATTAAGTTTGACAAGTTTAAAGTCGAGCCTTCTCTCAACAAACTCCCCAGGACCTTCAGAATTCCAGGATACACCGTTCCAGTGGTC---------AACATCGAGGTCTCTCCCTTCACTGCCGAGCTGCCAGCATTTGGTTACATGGTCCCCAAGGAAATTAGCACCGTGGGCTTTTCGATCCCAGGAATTGGCTTCTCTGTGCCATCCTACACGCTTGTCCTGCCATCCTTAGAACTGCCAGTCCTCCACATCCCAAATACCCTGCGCACAATTACGCTGCCGAGGTTCCGACTTCTAAGCACGGCCAATAATATTTGGATTCCTAGCATGGGGAACATTACGTATGACTTTTCCTTTAAATCAAGCATTATCACCTTGAATACGCATGCTGGGCTTTACAATCAGTCGGATATCGTGGCCCATTTTAGTTCTTCATCTTCCTCGGTCTTTGACGCCCTGCGGTACAAATTAGATGGCAAAACAAGTTTGACAAGGAAAAGGGGACTGAAGCTGGCCACGGCTCTGTCCTTGAACAACAAGTTTGTGGAGGGAAACCACGACAGTACCATCGGCTTGACCCGCAGGAACATGGAAGCCTCCGTGACCACAGTTGCCAGAGTACAGACGCCAATCTTGAGAATGAATTTCAGACAGGAACTAAACGGCAATACGAAATCCAAGCCTACCGTCTCTTCCTCGCTTGGCTTGAAGTACGATTTCAGCTATCCTAAATCGCAGAGTAGTGCCAAAGGAACCCTTGAGCACAAGCTCACTCTTGAAAGCCTGACG---------------TCTTATTTTTCTGTCGAGTCAATATCCAAAGGCAACATGAGTGGCTCTGTTCTGTCTCAAAAGTATTCTGGAGCGTTCACGAACGAAGCCAACACGTACCTGAACTCCAAGGGGGCACGCTCTTCGGTGAAGGTTGAGGGCCACTCCAAAGCTGATGGTGTCTGGAACGTGGAAGTAAAAGAAAACTTTGCGGGAGAGGCCTCTATCAGGCGCCTCTACGCAGTTTGGGAACACAATGGCAGAAACCAGTTGCAGCTCCAGCGAGTCTTTTCCACTAAAGGAGATCAAAACAGCCGAGTCACTTTGGAGCTCGGTCTCTGGAGCGTTTCCACCCTCCTTCAGATTCAAGCTAGCCAGCCCAGCTCCCTCCTAGATGAAGCCTCCATCAGTCAAGCTTTCCTGCTGAACACCAGCCCGGAAAACCAGCAAGTCGTCTGGAGAGGGGAGGGTCACGTTCAAACCGCCTACGTCAGTCACGAGGTCCAGCTGTCAAACGGCAGAGCCGAGGCCCGAATGGATATCGCCGGGTCCGTTGGAGGACATATGAGATTCCTGAAAGGAATTCAAGTGCCAGTTTATGACCGAAGCATTTGGGACCTCTTGAAACTGGACGTGACCACCAGTGAAGACCAGAAACAATATCTCAAAATCTCAACTGGCCTCGTTTACACCAAGAGCAAGTCTGGCTATGTTTTCCCTCTGAAACTGAATCAACTCGCTGACGGATTCACAGTCCCCGGATTGGAACTGGAAGGCCTGAATTTTCCCTGGGCAACTCCAGCCTTCCGGGTTCCCTTCACAACCCTTGAGGTTCCCTCCTACACCCTTGATTTCAGTACAGTCAAAATCCCCAAAAAGCTAAGCTCGCCCCCATTTGACCTAAACTTACCATCATTGCCAAAGGTAAAATTCCCTAAAATCGATGTATCAATACAATACACCACTCCTGATGACGCGCAGATTCCCTTCTTTGAAATAACATCACCCGAGTATCGCATAACTCTTTCACAGTTTACTCTCCCGAAAAGCGTTACAATTGGAACCGTCCCGTTAGATCTGAACAAAGTGGCAAATAAGATCGCGGACTTTGACCTGCCAACCATTTCAATGCCAGAACAGAAAATTGAGATCCCTTCTGTTAAAATCTCCTTACCTGCTGGAATTTTCATTCCT????????????????????????????????????????????????????????????????????????????????????????????????????????????????????????????????????????????????????????????????????????????????????????????????????????????????????????????????????????????????????????????????????????????????????????????????????????????????????????????????????????????????????????????????????????????????????????????????????????????????????????????????????????????????????????????????????????????????????????????????????????????????????????????????????????????????????????????????????????????????????????????????????????????????????????????????????????????????????????????????????????????????????????????????????????????????????????????????????????????????????????????????????????????????????????????????????????????????????????????????????????????????????????????????????????????????????????????????????????????????????????????????????????????????????????????????????????????????????????????????????????????????????????????????????????????????????????????????????????????????????????????????????????????????????????????????????????????????????????????????????????????????????????????????????????????????????????????????????????????????????????????????????????????????????????????????????????????????????????????????????????????????????????????????????????????????????????????????????????????????????????????????????????????????????????????????????????????????????????????????????????????????????????????????????????????????????????????????????????????????????????????????????????????????????????????????????????????????????????????????????????????????????????????????????????????????????????????????????????????????????????????????????????????????????????????????????????????????????????????????????????????????????????????????????????????????????????????????????????????????????????????????????????????????????????????????????????????????????????????????????????????????????????????????????????????????????????????????????????????????????????????????????????????????????????????????????????????????????????????????????????????????????????????????????????????????????????????????????????????????????????????????????????????????????????????????????????????????????????????????????????????????????????????????????????????????????????????????????????????????????????????????????????????????????????????????????????????????????????????????????????????????????????????????????????????????????????????????????????????????????????????????????????????????????????????????????????????????????????????????????????????????????????????????????????????????????????????????????????????????????????????????????????????????????????????????????????????????????????????????????????????????????????????????????????????????????????????????????????????????????????????????????????????????????????????????????????????????????????????????????????????????????????????????????????????????????????????????????????????????????????????????????????????????????????????????????????????????????????????????????????????????????????????????????????????????????????????????????????????????????????????????????????????????????????????????????????????????????????????????????????????????????????????????????????????????????????????????????????????????????????????????????????????????????????????????????????????????????????????????????????????????????????????????????????????????????????????????????????????????????????????????????????????????????????????????????????????????????????????????????????????????????????????????????????????????????????????????????????????????????????????????????????????????????????????????????????????????????????????????????????????????????????????????????????????????????????????????????????????????????????????????????????????????????????????????????????????TCTTCAAGATTGATGTGAGAGGGGACCTGGACACAGTCCATCCCACGCAGTTTTGCCACAACTGCTGGAGCATCATCCACAGGAAGTTTAGTAATGCCCCATGTGAGGTGTATTTCCCAAGGAATGCCACTATGGCATGGCACCCTCACACATCAGCTTGTGACCTCTGCCACCCCAYGCACCAGAGACTCAAGAGAAAATGCTGCCAGGTGAACCAGCAGCTCAGCAAAAAACTCAAGACTGGGCCAACTCAG---CCTAAGAAATCCAGATGGACAAAAGGCCAACAGAGTCTGATGAAGAAGATTACCAACTGTAGTAACATCCACCTGAGCACCAAGTGTCTGGCGGTGGACTATCCAGCAGACTTTGTGAAGTCCATTTCTTGCCAGATTTGCAAGCACATTCTGGCGGACCCGGTGGAAACCACTTGCAAGCATTTATTTTGCAGAACTTGCATTTTTAAGTGCCTCAAAATTATAGGCAGCCACTGCCCCTCTTGCCAGTATCCTTGCTTTCCTACTGACCTGGAAAGCCCAGTGAAATCCTTTCTGAATATTTTGAACTCCCTGGTGGTGAGATGTCCAGCTGAAGAATGTGACGAGGAGGTGAGCCTGGAAAAATACAACCATCACGTTTCCAGCCATAAAGAAACCAAAGAGACTTATGTGCACATCAACAAAGGTGGCCGGCCCCGCCAGCATCTCCTGTCRTTGACCCGACGAGCTCAGAAGCACCGCCTGAGAGAGCTCAAGCTTCAGGTCAAAGCTTTTGCGGACAAAGAAGAGGGAGGAGACRTGAAGGCTGTGTGCCTGACCTTGTTCCTGTTGGCGCTGAGAGCTAGGAATGAGCACAGGCAAGCCGATGAATTGGAAGCAATTATGCAAGGAAGGGGGTCAGGGCTTCAGCCAGCTGTTTGC?????????????????????????????????????????????????????????GATGTGAGTGAGAAGCACGGGAGTGGGCCGGCAGTCCCTGAAAAAGCGGTTCGCTTTTCTTTCACCATCATGAATATCACTCTGGCTTACGAGCAAGAGAATGTAAAGATCTTTGAAGAGGCCAAGCCCAACTCAGAGCTGTGCTGTAAACCACTCTGTCTGATGTTGGCTGACGAATCGGATCATGAGACCCTGACAGCCATCTTGAGCCCACTCATAGCGGAGAGAGAGGCCATGAAGGACAGCGAATTGAAGCTGGAGATGGGAGGCATCCTGAGGACCTTCAGATTCATCTTTAGGGGCACCGGCTATGATGAGAAACTTGTCCGGGAAGTGGAAGGTCTTGAGGCTTCTGGCTCAGTCTACATTTGCACTCTCTGTGATGCCACCCGCCTGGAAGCATCTCAGAATCTCGTCCTTCACTCCATAACCCGGAGCCACGCTGAGAACCTGGAGCGCTATGAAGTCTGGCGGTCCAATCCCTTCCACGAGTCTGTGGAAGAACTGCGGGACAGGGTGAAAGGGGTTTCRGCAAAGCCGTTCATTGAGACCGTTCCTTCCATAGATGCGCTCCACTGTGATATCGGCAATGCGGCCGAGTTCTATAAGATTTTCCAGCTGGAGATTGGGGARGCATATAAGAACCCCAATGCGTCCAAAGAGGAAAGGAAAAGATGGCAGGCCACC?????????????????????????????????????????????????????????????????????????????????????????????????????????????????????????????????????????????????????????????????????????????????????????????????????????????????????????????????????????????????????????????????????????????????????????????????????????????????????????????????????????????????????????????????????????????????????????????????????????????????????????????????????????????????????????????????????????????????????????????????????????????????????????????????????????????????????????????????????????????????????????????????????????????????????????????????????????????????????????????????????????????????????????????????????????????????????????????????????????????????????????????????????????????????????????????????????????????????????????????????????????????????????????????????????????????????????????????????????????????????????????????????????????????????????????????????????????????????????????????????????????????????????????????????????????????????????????????????????????????????????????????????????????????????????????????????????????????????????????????????????????????????????????????????????????????????????????????????????????????????????????????????????????????????????????????
Didelphis         AACATCCCACTTACGATCCCGCAAATGACCCTGCGTTTCGCCAGAATCACAACTCCCCAGGTGAAAGACTTCTCCCTGTGGGAAAGAACAGGTTTGAAGGACTTTCTGCAGACCACGAAGCAGTCCTTTGACCTGAGTGTCAATGCTCAGTATAAAAAGAACAGCGACGTGCACGCCATTCCATTCCCCCTCGGAGCTTTTTATGATGCCCTCAGTCAAAACATCGATGCTTTCAAACAGCACTTTGAGAAAGGCAGAGACAAGGCATTCGGTTTCCTCACAAAGTCATATAATGAAGCAAAAGTCCAGTTTGATAAATACAAAGTAGAAACATCTCTCAACAAGCTCCCCAGGTCTCTGACGGTTCCAGGGTACTTCCTGCCAGGGCTC---------CACATCATAGTCTCTCCATTCACAGCAGAGATGCCAGCATTTGGCTACATGATTCCCAAGGAGATCCATACCCCTGGCTTCACCATCCCTGGCATGGGCTTCTCCTTGCCATCTTACACCCTCGTCGTGCCATCCCTTGAGTTCCCTGTCCTTCATGTGCCCAGGAGCCTCCGGAAGCTCACCCTCCCTGATGTCGAGATCCTGAGGACATCTGACCACCTTCTGATCCCAGCCATGGGCAACTTCACTTATGATTTCTCCTTTAAATCAAGTGTTATCACATTGAACACAAACATGGGGCTTTACAATCAGTCAGATGTTGTGGCTCATTTCAGGTCATCGTCTTCTTCAGTCATCAATGCTTTACAGTACAAGTTGGATGGCACAACCAGTTTGACCAGGAAAAGAGGCTTGAAGCTAGCCATGGCTCTATCCCTGACTAACAGATTTGTGGAGGGGAAGCACGACAGTACCATCAGTCTGACCAAGAGGAACATGGAGGCATCTGTGACCACCACAACCAGAGTGCAGTGCCCACTTTTGAAAGCGAATTTCCGGCAGGAGCTCACGGGAACCATGAAGCCCAAACCCACTGTCTCTTCATCCATCAACCTCAAGTATGACTTTCAGTCTGATCGGCTGCAAAGCAGTGCCAAAGGGGCCATTGACCACAAGCTTGCCTTAGAAAGCTTCACAGCGGAAAGTTTCACCCCTTACTTGTCCATTGAGACAACCACCCAAAGTAGCATCAGTGGGTCAGTCCTCTCCCAAAAGTATTCTGGGGCCATCTCCAGTGAGGCCAACTCTTACTTGGACACAAAGAGCACACGCTCTTCACTGAAGCTAGAAGGGGCCTCCAAAATGGATGGCATCTGGAACATAGAGATGAAGGAAAACTTGGCAGGGGAGGCTTCTGTTGGGCACATCTACACTCTCTGGGAGCACAAGGGAAAAAACTCTTTAGAGCTGAGGGGAGGGTTTTCAACGAATGGGGAGCAGAGTAGCAAAGTGACCCTAGAGCTTGCTCCTTGGACCGCCTCCAGTGTGATTCAGGTTCAAGCCAGGCAGCCCAGTCCCCTCTTTGAGGAGGCCTCTGTCAGCCAGGTGGTGAGCCTGACTGCCAGCTTCAGGGACCAAAAAGCCAGCTGGAAAGGGGAGGGCCACATTCAGTCCATGTCCCTCAGTCACCAGGTGCAGCTCTCTAATGACCCAGCGGAARTACGGCTGGACATGGCCAGCTCTTTAGAAGGCCAAATGTCCTTCCTTGATGACATCCTCCTGCCAGTTTATGACATCAGTCTTTGGGACTTCTTAAAGATGGACGTCACCAAC---TATACCAACAAACAATACCTGCAGTTTTCCAGCGCTCTGGTTTATGCCAAGAGCCACAGCGGCTATCGGTTTTCCATCCCTGTGAAAGAAGCAGCCAATGAGCTCCTCATCCCCAGACCAGAACTGAGGTCTCTGGTCACAACAAACGATGGCCAC------------------------------GCTCCCCCCTCCATCCTGGAAAGTGACTCCATAAGATTGGCCAAGAAGACGAGCATTGCGCCCTTTGCCATCAATTTACCATTCCTGCCCCAAGTCAAATTCCCCAGAGTGGASGTGTCTACAGAATATTCTGCCCCCCAAGAGTCCACCCTTCCCCTGTTGGGGGTGACTGTGCCCGAGTTCCAGGTAACCCTGTCTGCGTTCACTCTTCCTAAAAGACTTCCCTTTGCTGGGGCGACTCTGGATCTGAATGAGGTGGCTAACAAAATTGCAGACTTTGACCTRCCCACCATCACCATGTCTGAGCAGAGCATTCGGGTCCCAGCTCTGACCTTCTGGCTTCCCACTGGCATATTCGTGCCC????????????????????CAGTGTATTGCCTAACACAGACAGCATGAATGTAGAAAAGGCTGAACTCTGTGATAAAAGCAAAAGGCCTGATTTAGCATGGAGCCAGCAGATCAGTCAGGATGAAAGTAAGGAAAAATGTATTGCTGGGAAGACCTCAGATGCAAAGGAGTTACATGAGCTAAATGCCCATCATCTGTATGAGAGGCAAGAACTAGAAGAGCAGCCAGAGTGCCCC---AACTACCCCAGAGGAAATTCTCAAAACTGCTTGTCTGGAACCAAACTGAAA---AGTATTCAGAAAGTTAATGACTGGTTATCCAAAAGTAATGTCATTTTAGTCTCTGATTACTCCTCTGGTAGGATCCATGAACAGAATGCAGAGATGGATAGTGTCTTAGAAGATGGGCATCCAGATGTTATAGATGGAAATTCTAGCATTTCTGGGAAGACTGACTTGGTGGCTGAC---TCCACCGATGGTGCCTGGCTACATATGTCTGAAAGAAGCTGCTCCAGGAAGGCAGAGAGCAACAATATTGAAGACAAAATATTTGGAAAAACCTACCATAGAAAATCAGTTCAGTTTAATTTGAATTATGTGACTGAA---AACTTGATTGTTGGAGCTGTT---GATTCTGATTCTTTGATCCCTCCAGAGCCTGTCAAAAAAACCCGGTTAAAGCGTAAAAGGAAGACCGTCTCTGACCTACAGCCTGAGGATTTCATCAAGAAGGCAGACACTGAATTTATTCACAAATCTCCTGAAAAGAAAACTCATGCTGTTGACCAAATTCTTGAACAAGAACAAAATGGCCAAGTGATGAACACAGTTAATGATAATCCCAAACAGAAAGCATTAGTAGATGGCCACGTAGAGGAAGTGAAAGATGCTCTGGCATCAGAACTGCTCTCTGTAGAGAAAGAATCCACTTTCAARGCTAGAACAGAYGCTGCAGCTGGCAGCACAAACCATGGGGGACCCAAATTAAATGGAAGAGATGCCAAAATGACAAAAAAGGACAAGCTGAGGAAGAAGCCTTCAACTAGGATTGTCCATGAGCTTGAGCTCATAGCTGATAAAAACCTAAGCTCTTCTAATGAGACTGAACTACAGATCGATAGCTATCCCAGCAGTGAAGAGATAAGGAAGGGAAATAATTCTGAACAGAAGCAAATCAGACGCAGCAGAAGGCTTCAGCTGCTGTCAGAAGAAATTGCAATG---------GAAACCAACAAGGCCTATGAGCCAGATGAACAAACAGAAAAAAGTTGTGTCAATGAGGTTTTCCCAGATCTAAAAATGGGAAATAGACCTGCCTGTGCTACTGTCAGTCTCACTACTGATAGTGATCAAATGTTAGCTAGCTGCAGTGTCACTGAAGAAGAAAATGAA---AGCCTAGAAGCAATCCAAAGCAGCAGAGACAAAGATCTAGCAGTAAATGGAAGGGAGGGGTCACAGGGCCAGAGAGCCAAAGGAAACCTGGAGACCTTGGAGGTTCCTGATACTGATTGGGACACTCAGGACAGTACCTCATTGTTTCCAGCTAATACTCTGCAAAATTCAAAA---GGACCCAGTCCTCACAGAAGT---CAGTGTAAAATAATGGAAACCCTCAAGGAACCCTTAGATGGTTGTTCATCTGAAAACACTGAAAGCACGGCAGAAGATTTGAGGAGCCTGATGAGACAGGGAGTTAAAAATGCCTCAGAGACGACCACAGAAATGGAGGACAGTGAACTCGACACCCAGTATTTACAGAATACATTCAAACGTTCAAAACGCCAGACATTTGCTCTGGGTTCTAGTCCAAGGCAGGAATGTATAAAACCCTGTGCTATCTCTCAGGCTTTGCGTCAGCAGGATCTAGATAATGCCACATATTGTGGGGGCAAAGAAAAAGAAAAGCTGGGAAACAGAGAATCCAACAAGCCCATGCAAGCAAAGTCTGTAGTCATGAGCTTAGCTGCGGTTTGTCAGACAGAGGAGAGGAAGCCAAGTGATTGTGCCAGT---------------GTCTCCAGGCTGTGTCACATAGGTCCATTGCATGGTAGCAATGACTGTGAATTAATTGCTGGAAACAACCAGGAAATTTCACAAGTTCCTAATCAAAAGCAG------TCAGTTTCTCTAGCAGGATCATCTGCTGGTAAAATTATATATACAAAAAAACTCTTGGAGGAAAGGTTTGATGAACAGACCACATCCCCTGAAACAGCTGTGGGAAATGAAAACTTAGTCCAAAGTAGCTTAAGTCCAGTTAGCCCAAGTAACAGCAGAGACTATATTTCTAAAGTAGCTGACTTAAACAGTGGAGAAGGCAGTCAAGCAGAAAAACATAAAAACAAAGAATCTGAATTAAATATACTACCTAAATTAAAGCTTGTGCAACCTCAAATCTGTCAACAAACCTTTCCTCAGGATAACTTTAGCAAAGAGCCTGAAAGAGAAGAGAAAGAAGAACATGTAAAATTAGCTCAGGCTATTAGTGCAGATTCATCTCCATGTTTAGAACAAACTAAAGAAATACACATTTTACTCAGGCCAGAAAACCTAATGGGCATGCAAGAAGTCATTGAACAAGCAATCAAGAGTGGGGAGATCCTGGATATCTCTGATCCCCAAATGCTGGCCAGTGTCCTGACAGCAGGTGTGCAGGGTGCCCTCAATGACCCACGGCTAGTGATCTCCTTTGAGCCCAGCATTCCTGAGACTCCCCAGCATGTCCCAAAATTTGCCAACGTCACTCAGGAGGAACTGCTCACCCTGCTCCAGCAAATGATCAAGTACCAGGTACTGGAGGGCAATGTGGGTTACCTAAGAGTTGACTACATCCCTGGCCAGGAGGTGGTAGAGAAAGTCGGGGAGTTCTTGGTGAATAACATCTGGAAAAAGCTCATGGGGACCTCCGCTCTGGTGTTGGATCTCCAGCACAGCTCAGGGGGTGAAGTTTCAGGAATTCCCTTTGTCATTTCCTACCTACACCAGGGGGATATCGTGCTGCACATAGACACAGTTTATGACCGGCCATCCAATACCACCACAGAGATCTGGACCCTGCCCCAGGTGCTGGGTGAGAGGTACGGTGGGGAGAAGGACATGGTGGTCCTCACCAGTCACGGTACTGTTGGAGTAGCAGAGGATATAGCCTACATCCTCAAGAAGATCCGCCGGGCCATTGTGGTGGGAGAGCAGACTCTGGGAGGGGCTCTAGATCTCCGGAAGCTGCGCATTGGCCAGTCAGATTTCTTCATCACTGTGCCGGTATCACGCTCCCTGAGCCCCCTCGGAGGGGAAGGCCAGACATGGGAGGGCAGTGGGGTGCTCCCCTGTGTAGGGATCCCAGCAGAACAGGCCCTGGGGAAAGCACTGGCCATTCTCACCCTGCGCAGGGCAAGACCGGGAGCCATTCAACGTCTCATGGAAGTCTTACAGAATTACTACACCCTGGTGGATCGGGTACCCGCGCTGCTCCATCACCTCACTGTCATCGACTATTCCTCAGTGCTCACAGAGGAAGATTTGGCGACCAAGCTCAATGCAGGACTGCAAGCTGTGTCAGAGGACCCCAGGCTCCTCGTTCGGGTTCTGAAGCCTGAGGAAGTCACAACTGACTCTCCTGAGGATGAAGTCCCAGAGCAAGCCCTGGTAGACTCTGTGTTCCAGGTATCAGTGTTGCCAGGTAACGTGGGCTATTTGAGGTTTGATGAGTTTGCTGACTCCTCGGTACTTGCACCCTGG????????????????????????????????????ATTGCAAAGGTTTTTAAAATTGATGTGAAAGGGGATATCGACTCCATCCATCCCACCCAGTTTTGCCACAACTGTTGGAATATCATGTATGGGAGGTTCAGCAATTCCCCATATGAGGTATACTTCCCGAGGAATGCTACCATAGAATGGCACCCACACACGCCATCCTGTGACATCTGCCAGGCAGCCCGCCGAGGACTCAAGAGGAAAAGTTGCCAGTCCAACCCATCACTCAGCAAAAAGCTCAAGGCCATG---GCTGACAGAGCTCGAAAGGCTCGCCTCCCCAAGAGTCAA---GACCTGATGAAGAAGCTAACCAACTGTAGCAAGATGCACCTGAGCACTAAGTGCCTCGCTGTGGACTATCCTGTGGACTTTGTGAAGGCCATCTCATGCCAGATCTGCGAGCACATTTTGACTGACCCCGTAGAAACCACCTGCAAACATTTATTCTGTAGAACCTGCATTTTCAGGTGCCTCAAGGTCATGGGCAGCTATTGTCCCTCTTGCCAATATCCCTGCTTTTCTACAGATGTGGAAAGCCCAGTGAGGTCCTTTGTGAACATCCTCAATTCCCTGGTGGTGAGATGCCCTGTGAAAGACTGTGACAAGGAGGTCAGCCTTGAAAAATATAACCAGCACATCTCAAGCCACAAGGAACCAAAAGAGTCCTAYGTGTATATGAATAAAGGCGGCCGACCCAGGCAGCATCTTCTGTCCCTGAGCAGGAGGGCTCAGAAACACCGTCTAAGAGAATTGAAGCTGCAGGTCAAGGCTTTTGCAGATAAAGAAGAAGGAGGTGATTTGAAGGCAGTGTGCTTGACTTTGTTCCTGCTGGTGCTGAGAGCTAGGAATGAGCATCGGCAAGCGGATGAGCTCGAGGCCATCATGAAGGGCAAAGGGTCAGGCCTCCAGGCAGCT??????GATTACCTGAGTGGTCCTTTCACTGTGGTAGTGAAAGAGTCCTGTGATGGGATGGGAGACGTGAGTGAGAA?CATGGGAGTGGGCCAGCTGTGCCCGAGAAGGCTGTTCGCTTTTCGTTCACCATCATGAATATTAGCATTGCTCAAGGTCAAGAGAATGTGAGGATATTTGAAGAAGCCAAGCCCAACTCAGAGCTGTGCTGTAAGCCCTTGTGCCTCATGCTGGCGGATGAATCTGACCACGAGACCCTGACAGCCATCCTGAGTCCCCTCATTGCAGAGAGAGAGGCGATGAAGAGCAGTGAATTACTGCTTGATATGGGAGGCATCCAAAGAACTTTCAAGTTCATCTTCAGGGGAACTGGCTATGATGAAAAACTTGTCCGGGAAGTTGAAGGTCTTGAGGCTTCTGGCTCTGTCTACATCTGTACCCTCTGTGATGCCACCAGACTGGAAGCTTCCCAAAATCTTGTTCTTCACTCCATTACTAGAAGTCATGCTGAGAATCTGGAGCGGTATGAAGTCTGGAGATCCAACCCCTACCAAGAGTCAGCAGAAGAGCTGAGGGACAGGGTGAAAGGGGTCTCAGCAAAGCCCTTCATCGAGACAGTTCCCTCCATTGATGCTCTCCACTGCGATATTGGCAATGCAGCCGAATTTTATAAGCTCTTCCAGATGGAGATTGGGGAAGTTTATAAGAATCCCATTGCTTCCAAGGAGGAGAGGAAACG??????????????????????????????????????????????????????????????????????????????????????????????????????????????????????????????????????????????????????????????????????????????????????????????????????????????????????????????????????????????????????????????????????????????CTCGTCTAAGCTGTCGGAGGCTGAGTTTGAGGTGGTGAAGGCTTTTGTCGTAGGTGTGATGGAGCGTTTACACATCTCTCAGAAACGCATCAGGGTGGCTGTGGTGGAATACCATGATGGCTCCCACTCCTACATTGAACTGAAAGATCGGAAGCGGCCCTCAGAGCTTCGTCGGATTGCCAGTTCTGTGAGATATCCTGGCAGCAAAATGGCATCCATCAGTGAGGTATTGAAGTTTACCCTTTTCCATGTCTTTGGCAAGGCTGACCGCCCTGAAGCATCTCGGATTGCCTTGCTTCTGACGGCCAGTGGGGAGCCCTTGCCCATGGCTAGGAATATAGGTCGCTATGCCCAAAGTCTGAGCCAGAAGAAGGTCACTGTGATTCCAGTGGGCTTAGGGCCCCATGTTAACCTTAGGCAGATTCGTAACATTGAGAAGGCAGCACGCGAAAACAAGCCTTTTTTGCTTAGTGGTGTGAATGAGCTAGAGCAAAGGCGGGATGACATCTTGAGCTACTTCTGTGACCTGGTTCCTGATATTCCTGCCAAGACAAAGGTTACTGTGAGTCCAGAGCTCTTGACATCCCCAACTTCTATCCCCAGTAAACACATGGTCCTGGATGTAGTGTTTGTGCTAGAAGGCTCAGACAAAATTGGTGAAGCCAACTTCAACAAGACAAAGGAGTTTATGGAGCAGGTGATTCAACGGATGGATGTGAGACAAGGCAGCATCCATATCTCCATCCTGCAGTACTCTTACACAGTGTCTGTGGAGTTCTCCTTCAATGAGACTCAGTCTAAGAGCCATATCCTGGAGAGGATACAGCAGATACACTATCAGGGCGGCAACAGAACCAACACAGGGAAAGCCCTTCAATATCTTTCTGAGAATACCTTCTCTTCCAGCCAAGGCACTCGGAAGCAAGCACCCCATCTAGTGTACATGGTAATGG???????????????????????????????????
Monodelphis       AACATCCCGCTTACGATCCCTGAAATGACTCTGCCTTACACCAACGTCACGACTCCCCAGGTGAAAGACTTCTCCCTGTGGGAAAGAACAGGCTTGAAGGACTTTCTGCAGACCACGAAGCAAGGCTTTGATCTGAGTGTCAATGTTCAGTATAAGAAGAACAGAGACACGCATGCCATTCCATTCCCCCTCAGAGCTTTTTACGATGCCCTCTGTCGAAACATCGATGCTCTCAGACAGCACGTTGAGAAAGGCAGAGACAAGGCATTTAGCTTCCTCACAAAGTCATACAATGAAGCAAAAGTCCAATTTGATAAATACAAAGTAGAAACATCTCTCGACAAGCTCCCTAGGTCTCTGAGGGTTCCAGGGTACTTCCTCCCAGGGCTC---------AACCTTGTAGTCCCTCCATTCACAGCAGAGATGCCAGCATTTGGCTACACGATTCCCAAGGAGATCAGTACCCCTGGGTTCACCATCCCTGGCATCGGCTTCTCCTTGCCATCCTACACCCTCGTCGTGCCATCCCTGGAATTCCCCGTCCTTCATGTGCCCAGGAGCCTCCGAAAGCTCACGCTCCCTGATATCAAGATTCCGAGGACGTCTGACCACCTTCTGATCCCAGCCATGGGCAACTTCACTTACGATTTCTCCTTTAAGTCAAGCGTTATCACGTTGAACACAAACATGGGGCTCTACAACCAGTCAGATGTTGTGGCTCATTTCAGGTCATCCTCTTCTTCAGTCATCGATGCTTTACAGTACAAGTTAGATGGCACAACTAGTTTGACCAGGAAAAGAGGCTTGAAGCTAGCCATGGCTCTATCCCTGACTAACAGATTTGTGGAGGGGAATCACGACAGTACCGTGAGTCTGACCAAGAGGAACATGGAAGCATCTGTGACCACCACAGCCAGAGTGCAGTGCCCAGTTTTGAAAGCAAATTTCCAGCAGGAGCTCACTGGAACCATGAAACCTAAACCCACCATCTCTTCATCCATCAATGTCAAGTATGACTTTCAGTCTGCCCGGTTGCACAGCAGTGCCAAAGGGGCCATTGACCACAAGCTTGCCTTAGAAAGCTTCACATCAGAAGGTTTCACCCCTTACTTGTCCATTGAGACAGCCACCCAAAGTAGACTCAGTGGTTCGGTCCTCTCCCAAAAGTATTCTGGGTCCATCTCCAGTGAGGCCAACTCTTACTTGGACCCAAAGAGCACACGCTCTTCACTGAAGCTAGAAGGGACCTCCAAAATGGATGGCATCTGGAACATAGAGATGAAGGAAAACTTGGCAGGGGAGGCTTCTGTTGGGCACATCTACACTCTCTGGGAGCACAAGGGAGAAAACTCTTTACAGCTGAGGGGAGGGTTTTCAACAAACGGGGAGCAGAGTAGCAAAGTGACTCTAGAGCTTGCTCCTTGGACCGCCTCCAGTGTGATTCAGGTTCATGCCAGCCAGCCCAGTTCCCTCTTTGAGAAGGCCTCTGTCAGCCAGGTGGTGAGCCTGACTGCCAGTTTCAAGGACCAAAAAGCCAGCTGGAAAGGGGAGGGTCACATTCAGTCCGTGTCCCTTGGTCACAATGTACAGCTGTCTAACGACCCAGCGGAAATAAGGATGGACGTGGCCAGCTCTTTAGAAGGCCAAATGGCCTTCCTTGATGACATCCTCCTGCCAGTTTATGACATTAGCCTTTGGGACATCTTGAAGATGGATGTCACCAAC---TATACCAACAAACAATACCTCCAGTTTTCCAGTGCTCTGGTTTATACCAAGAACCACAGCGGCTATCGGTTTTCCATCCCTGTGAAAGAAACAGCCAATGAGTTCCTCATCCCCAGACCAGAACTGAGGTCTCTGGTCACACTAAGCAGTGGCCAC------------------------------GCTCCACCCTCCATCCTGGAAAGTGCCTCCATGAGATTGGCCAAGAAGACGAGCATTGCGCCATTTGCCATCAGTTTACCATTTCTGCCCCAAGTAAAATTCCCCAGAGTGGATGTGTCTACAGAATATTCTCCCCCTGAAGAGTCCACCCTTCCCCTGTTGAGGGTGACGGTGCCCGAGTTCCAGGTGACCCTGTCTCCATTCACTCTTCCTAAAAGACTTCCCCTTGGTGGGGCGACTCTGGATCTGAATGAGGTGGCTAACAAAATTGCAGACTTTGACCTACCCACCATCACCATGTCTGAGCAGAGCATTCGAGTCCCAGCTCTGACCTTCTGGCTTCCCACTGGCATCTTCTTGCCC????????????????????CAGTGTATTGACTAACACAGTCAGCATGAACATAGAAAAGGCTGAACTCTGTGATAAAAGTAAAAGGCCTGGTTTAGCAAGGAGCCAGCAGATAAGTCAGGATAATAGTAAGGAAAAATGTAGTGCTGGGAAGACCTCATATGCAGAGGTGCCGCATGAGCTGAACCCCCATCATCTGTATGAGAGGCAAGAACTAGAGGAACAGCCAGAGTGCCCC---AAGTACCCCAGAGGAAATCCTCAAAACTGCTTGTCTGGAACCAAACTGAAAAGCAGTATTCAGAAAGTTAATGACTGGTTATCCAGAAGTAATGACATTTTAGTCTCTGATTATTCCTCTGTTAGGATCCATGAACAGAATGCAGAGATGGCTAGTGTCTTAGAAATTGGGCATCCAGATACCACAGATGGAAATTCTAGCATTTCTGGGAAGACTGACTTGGTGGCTGAC---TCCACTGATGGTGCCTGGCTACATATGTCTGAAAGAAGCTGCCCCAGGCAGGCAGAGAACAACAATATTGAAGACAAAATATTTGGAAAAACCTACCATAGAAAGTCAGTTCACACTAATTTGAATTACGTAACTGAA---AACTTGATTGTTGGAGCTGTT---GCTTCTGATTGTTTGATCCCTCCAGAGCATGTCAAACAAACCAGGTTAAAGCGTAAAAGGAAGACCATCTCTGACCTACAGCCTGAGGATTTCATCAAGAAGACAGACACTGAATTTACTCACAAATCCCCTGAAAAGAAAATTCATGCTGTTGACCAAATTCTAGAACAAGAACAAAATGGCCAAGTGATGAACACAGTTAATGGCCATCTCGAACAGAAAGCATTAGTAGATGGTCATGTAGAGGAAGTGAATGATGCTCTGGCATCAGAACTGCTCCCTGTGGANAAAGAATCCACTTTCAGAACTGGAACAGACTCCGCAGCTGGCAGCATAAACCACGGGGGACTCAAATTAAATGGTAGAAATGCCAAAATGACAAAAAAGGACAAGCTGAGGAAGAAGTCTTCAGCCAGGATTGTCCATGAGCTTGAGCTCATAGTTGATAAAAACCCAAGCTCTTCTAATGAAACTGAACTACAGATCGATAGCTATCCCAGCAGTGAAGAGATAAGGAAGGGAAATAATTCTGAACAGAAGCAAATCAGACGCAGCAGAAGGCTTCAGCTGTTGTCAGAAGAAATTGCAATG---------GAAACCAAGAAGGCCTATGAGCCAGATGAACAAGCAGAAAAAAGTTGTGTCAATGAAGTTTTCCCAGATCTAAAAATGGGAAATATACCTGCCTGTGATACTGTCAGTCTCACTACTGAGAGTGATCAAATGTTAGCTAGCTGCAGTGTCACTGAAGAAGGACATGAAAAGAGCCTGGAAGCAGTCCAGAGCAGCCAAGATCAAGATCTGGCAATAAGTGGAGGGGAGGGATCACAAGGCCAGAGAGCCAAAGGAAACCTGGAGGCCTTGGAGGTTCCTGATACTGATTGGGACACTCAGGACAGTACCTCATTGTTTCCAGCTAATACTCCGCAAAATTCAAAAGCAGGACCCAATCCTCACAGAAGT---CAATGTGGAATAATGGAAACCCCCAAGGAACTCTTAGATGGTTGTTCATCTGAAAACACTGGAAGCACCACAGAAGATTTGAGGGGCCTGATGAGACAGGGAGTTAAAAATGCCTCAGAGACAACCACAGAAATGGAGGATAGTGAACTCGACACCCAGTATTTACAGAATACCTTCAAAYGTTCAAAACGCCAGACATTTGCTCTGGGTTCCAGTCCAAGGCAGGAATGTATGAAACCCTGTGCTATTTCTCAGGCTTTACATCAGCGGGGTCTACATAATGCCACAGATTGTGGGGACCATGAAAAAGAAAAGCTGGGAAACAGAGAATCCAACAAGCCCGTGCAAGCAAAGTCTGCAGTCATGAACTTAGCTGTAGTTTGTCAGATA---GAGAGGAAGCCAAGTGATTGTGCTAGT---------------GTCTCCAGGATTTGTCACATAGATCCATTGCATGGTGGCAATGACTGTGAATTCATTGCTGGAAATAACGAGGAAATTTCACAAGTTCCTAATCAAAAGCAA------TCAGTTTCTCCAGCAGGATCATCTACTAGTAAAATTATATATACAAAAAAACTCTTGGAGGAAAACCTTGATGAA------ATATCCCCTGAAACAGCTGTGGGAAATGAAATCTTAGCCCAAAGTAGCTTAAGTCTAGTTAGCCCAAGTAACAGCAGAGACTGTGTCTCTAAAGTAGCTGACTTAAACAATGGAGAAGGCAGTCAAGCAGAAAAACATAAAAACAAAGAATCTGAATTAAATACACTACCTAAATTAAAGCTTGTGCAACCTCAAGTTTGTCAACAAAGCTTTCCTCAGGATAACTTTAGCAAGGAACCTGAAAGAGAAGAGAAAGAAGAAAATGTAAAATTAACTCCGGCTATTAGTGCAGATTCATCTCCATGTTTAGAACAAACTAAAGAAATACACATTTTACTCAGGCCAGAAAACCTAATGGGCATGCAAGAAGTCATTGAGCAAGCAATCAAGAGTGGGGAGATCCTGGATATTTCTGATCCCCAAATGCTGGCTAGTGTCCTGACAGCAGGTGTGCAGGGTGCCCTCAATGACCCCCGGCTAGTGATCTCCTTTGAACCCAGCATTCCTGAGACTCCCCAGCATGTCCCAAAACTTGCCAACGTCACTCAGGAGGAACTACTCATCCTGCTCCAGCAAATGATCAAGTACCAGGTACTGGAGGGCAATGTGGGTTACCTAAGAGTAGACTACATCCCTGGCCAGGAGGTGGTAGAGAAAGTCGGGGAGTTCTTGGTGAATAACATATGGAAGAAGCTCATGGGGACGTCCTCTCTGGTGTTAGATCTCCAGCACAGCTCAGGGGGTGAAATTTCAGGAATTCCCTTTGTCATTTCCTACCTACACCAGGGGGATATCCTGCTGCACGTAGACACAGTTTATGACCGGCCATCCAATACCACCACAGAGATCTGGACCCTGCCCCAGGTGCTGGGTGAGAGGTATGGTGGGGAGAAGGACATGGTGGTCCTCACCAGCCATCGTACTGTAGGAGTAGCAGAGGATATTGCCTACATCCTCAAGAAGTTGCGCCGGGCCATTGTGGTGGGAGAGCAGACTCTGGGAGGGGCTCTAGATCTCCGGAAGCTGCGCATCGGCCAGTCAGACTTCTTCATCACTGTGCCGGTGTCACGTTCCCTGAGCCCCCTTGGTGGGGGGAGCCAGACATGGGAGGGCAGTGGGGTGCTCCCCTGTGTAGGGATCCCAGCAGAACAGGCCCTGGGGAAAGCACTGGCCATCCTCACCCTGCGCAGGGCAAGACCGGGAGCCATTCAACGTCTCATGGAAGTCTTGCAGAATTACTACACCCTGGTGGATCGGGTACCTGCGCTGCTCCATCACCTCACTGCCATCGACTATTCCTCAGTGCTCACAGAGGAAGATTTGGCCGCCAAGCTCAATGCAGGACTGCAAGCTGTGTCAGAGGACCCCAGGCTGCTCGTTCGGGTTCTGAGGCCTGAGGAAGCCACCATGGGCTCTCCTGAGGATGAATCCCAGCGGCAAGCGCTGGTAGACTCTGTGTTCCAAGTGTCAGTGTTGCCAGGTAACGTGGGCTATTTGCGGTTTGATGAGTTTGCTGACTCCTCGGTTCTCGGCACCCTGGCCCCCTACGTGATACGGCAGGTCTGGGAGCCCCTTATTGCGAAGGTTTTTAAAATTGATGTGAAAGGGGATAATGACTCCATCCATCCCACCCAGTTTTGTCACAACTGTTGGAATATCATGTATGGGAGGTTCAGCAATTCCCCACATGAGGTATACTTCCCGAGGAACGCTACCATAGAATGGCACCCACACACGCCATCCTGTGACATCTGCCAGGCAGCCCGCTGGGGACTCAAGAGGAAAGGCCGCCAGTCCAACCCATCGCTCAGCAAAAAGCTCAAGGCCATG---GCTGACAGAGCTCGAAGGGCTCGCCTCCCCAAGAGTCAA---GACCTGATGAAAAAGCTAACCAACTGTAGCAAGATGCACCTGAGCACTAAGTGCCTTGCTGTGGACTACCCTGTGGACTTTGTGAAGGCCATCTCATGCCAGATCTGTGAGCACATTTTGACTGACCCCGTGGAAACCACCTGCAAACATTTATTCTGTAGAACCTGCATTTTGAGGTGCCTCAAGGTTATGGGCAGCTATTGCCCCTCTTGCCAATATCCCTGCTTTTCTACAGATGTGGAAAGCCCACCGAGGTCCTTTGTGAACACCCTCAATTCCCTGGTGGTGCGATGCCCTGTGAAAGACTGCGACAAGGATGTCAGCCTTGAAAAATATAACCAGCACATCTCAAGCCACAAGGAACCCAAAGAGTCCTATGTGTATATCAATAAAGGTGGCCGACCCCGGCAGCATCTTCTGTCCCTGACCCGGAGGGCGCAGAAACACCGTCTAAGAGAACTGAAGCTGCAGGTCAAGGCTTTTGCAGATAAAGAAGAAGGAGGTGATCTGAAGGCAGTGTGCTTGACTTTGTTCCTGCTGGTGCTGAGAGCTAGGAATGAGCATCGGCAAGCAGATGAGCTCGAGGCCATCATGCAGGGCAGAGGATCAGGCCTCCAGGCAGCT??????GATTACCTGAATGGTCCTTTCACCGTGGTAGTGAAAGAGTCCTGTGATGGGATGGGAGATGTGAGTGAGAAGCATGGGAGTGGGCCAGCTGTACCCGAGAAGGCTGTTCGCTTTTCGTTCACCATCATGAATATCAGCATCGCTCAGGGTCAAGAGAGTGTGAGGATATTTGAAGAAGCCAAGCCCAACTCGGAGCTGTGTTGTAAGCCCTTGTGCCTCATGCTGGCGGATGAATCTGACCACGAGACCCTGACAGCCATCCTGAGTCCCCTCATTGCAGAGAGAGAAGCGATGAAGAGCAGTGAATTACTGCTTGAGATGGGAGGCATCCAAAGAACTTTTAAGTTCATCTTCAGGGGAACTGGCTACGATGAAAAACTTGTCCGGGAAGTTGAAGGTCTTGAGGCTTCTGGCTCTGTCTACATTTGTACCCTCTGTGATGCCACCAGACTGGAAGCTTCCCAAAATCTTGTTTTTCACTCCATCACTAGAAGTCATGCTGAGAATCTGGAGCGGTATGAAGTCTGGAGATCCAACCCCTACCAAGAGTCAGCAGAAGAGCTGAGGGACAGGGTGAAAGGGGTCTCAGCAAAGCCCTTCATCGAGACAGTTCCCTCCATCGATGCTCTCCACTGTGATATTGGCAATGCAGCCGAGTTTTATAAGCTCTTCCAGATGGAGATTGGGGAAGTTTATAAGAATCCCAATGCATCCAAAGAGGAGAGGAAACGATGGCAGGCTACCCTGGATAAGCACCTCCGGAAGAAAATG????????????????????????????????????????????????????????????????????????????????????????????????????????????????????????????????????????????????????????????????????????????????????????????????????????????TTGGACTTGGCTTTCCTGTTGGATGGCTCGTCTAAGCTGTCGGAGGCTGAGTTTGAGGTGCTGAAGGCTTTTGTCGTAGGTGTGATGGAGCGTTTACACATCTCTCAGAGGCGCATCAGGGTGGCTTTGGTGGAATACCATGAGGGCTCCCACTCCTACATTGAACTGAAGGATCGGAAGCGGCCCTCAGAGCTTCGTCGGATTGCCAGTTCTGTAAGATATCCTGGAAGCAAGATGGCATCCACCAGCGAGGTACTGAAGTTTACCCTTTTCCATGTCTTTGGCAAGGTTGACCGTCCTGAAGCATCTCGGATTGCCTTGCTTCTGACGGCCAGTGAGGAGCCCCGTCCCACGTCTAAGTCTATAGCTCGCTATTCCCAAGATCTGATGGAGAAGAAGGTCATTGTGATCCCAGTGGGCTTAGGGCCCCATGCTAGCCTCAGGCAGATTCGTCTCATTGAGAAGCAGGCACCAGAAAACAAGGCCTTTTTGCTTAGTGGTGTGAATGAGCTAGAGCAAAGGCGGGATGACATCTTGGGCTACCTCTGTGACCTGGTACCTGATAGTCCTGCTATGGTAAAGGTTACTGCGAGTCCAGAGCTCTTGGCATCCCCAACTTCTATCCACAGTAAACACATGGTTCTGGATGTGGTGTTTGTGCTAGAAGGCTCAGACCAAATTGGTGAAGCCAACTTCAATAAGAGCAAGGAGTTCATGGAACAGGTGATTCAACGGATGGATGTGAGGCAAGGTAGCATCCACATCTCCATCCTGCAGTACTCTTACACAGTGTCCATGGAGTTCTCCTTCAATGAGATTCAGTCTAAGAGACATATCCTGGAGAGGATAAAGCAGATACACTATCGAGGTGGCAACAGAACCAACACAGGGAAAGCCCTTCAATATCTTTCTGAGAATACCTTCTCTTCCAGCCAAGGCACTCGGAAGCAAGCCCCCCATCTAGTGTACATGGTAGTAGGCAATCCTGCTACAGATGAGATCAAGCGCTTACCC
Caluromys         ????????????ATAATCCCTGAAATGACTCTGCCTTACACCAATGTCACGACTCCCGAGGTGACAGTCTTCTCCCTGTGGGAAAGAACAGGCTTGAAGAACTTCCTTCAGACCACGAAGCAATCCTTTGATCTGAGTGTCAACGCTCAGTATAAGAAGAACAGAGACAGGCATGCCATTCCATTCCCCCTTGGTACTTTTTACGATGCCCTCTGTCAAAACGTTGGTGCTTTCAAACAGCACTTTGAGAAAGGCAGAGACATGGCATTGCGTTTCCTAACAAAGTCATACAATGAAGCAAAAGTCCAATTCGATAAGTACCAAGTTGAACCGTCTCTCGACAAGCTCCCTAGGACTCTGAAGGTTCCAGGGTACTTCCTCCCAGGGCTC---------AACATCATAGTCTCTCCATTCACAGCAGAGATGCCAGCATTTGGCTACGTGATTCCCAAGGAAATCAGCACCCCTGGCTTCACAGTCCCCGGCATCGGCTTCTCCTTGCCATCTTATACCCTTGTCGTGCCATCCCTTGAGTTCCCTGTCCTTCATGTGCCCAGGAGCCTCTGGAAGCTCACCCTCCCTGATTTCGAGATTCTGAGGACGTCGGACCACCTTCTGATCCCAGCCATGGGCAACTTCACCTATGATTTCTCCTTTAAATCAAGTGTTATCACATTGAACACAAACATGGGGCTTTACAATCAGTCGGATGTCGTGGCTCATTTCAGGTCATCGTCTTCTTCAGTCATCAATGCTTTACAGTACAAGTTAGATGGGACGACGAGTTTGACCAGGAAAAGGGGCTTGAAGCTAGCCACGGCTCTATCCCTGACTAACAGATTTGTGGAGGGGAACCACGACAGTACCATCAGTCTGACCAAGAGGAACATGGAAGCATCCGTGACCACCACAGCCAGAGTCCAGTGCCCAGTTCTGAGAGCCAATTTCCGGCAGGAGCTCACAGGAACCATGAAACCCAAGCCCGCCATCTCTTCATCCATCAACCTCAAGTATGACTTTCAGTCTGCCCGGTTGCACAGCAGTGCCAAAGGGGCCATTGACCACAAGCTTGCCTTAGAAAGCTTCACATCAGAAAGTTTCGCCCCTTATTTGTCCATCGAGACAGCCACCCAAAGTAGCCTCAGTGGTTCAGTCCTCTCCCAAAAGTATTCTGGGGCCTTCTCCAGCGAGGCCAACTCTTACTTGGACACAAAGGGCACACGCTCTTCACTGAAGCTAGAAGGGACCTCCAGCATGGATGGCATCTGGAACGTGGAGCTGAAGGAAAACTTGGCAGGGGAGGCTTCTGTTGGGCACATCTACACTCTCTGGGAACACAAGGGAGAAAACTCTTTCCAGCTGAGGGGAGGGTTTTCAACAAATGGGAAGCAGAGTAGCAAAGTGACCCTAGAGCTTGCTCCTTGGATCGCCTCCAGTGTGATTCAGGTTCAGGTCAGCCAGCCCAGTTCCCTCTTGGAGAAGGCCTCTGTCAGCCAGGTGGTGAGCCTGACTGCCAGCTTCAGGGACCAAAAGGCCAGCTGGAAAGGGGAGGGCCACATCCAGTCCGTGTCCCTCAGTCACAACACACAGCTGTCGAACGACCCGGCCGAACTACGTCTGGACGTGGCCAGCTCTTTAGAAGGCCAGATGTCCTTCCTGCACGATACCGTCCTGCCAGTTTATGACATCAGCCTTTGGGACATCTTGAAGATGGATGTCACCAAC---TATACCAACAAACAGTACCTCCAGTTTTCCAGTGCTCTGGTTTATACCAAGAGCCACGCCGGCTATCGGTTTTCCATCCCCGTGAAAGAAACAGCCAATGGGTTCATCATCCCCAGACCGGAACTGAGGTCTCTGGTCACACTAAACGATGCCCAC------------------------------GTCCCACCCTCCGTCCTGGAAAGCGACTCCATAAGCATCTCCAAGAAGATGAGCATAGCACCATTTGCCATCAGTTTACCGTTACTGCCCCAAGTAAAATTCCCCAGAGTGGACGTGTCCACCGAATACTCTCCCCCCGAGGAGTCCGCGCTTCCCTCGTTTGGGGTGACTGTGCCCGAGTTCCAGGTCACCTTGGCTCCGTTCACTCTTCCTGAAAGACTTTTCTTGGCCTGGACGACTCTGGATCTGAATGAGGCGGCTAACAAAATGGCGGGCTTTGACCTGCCCACCATCGCCATGTCTGAGCAGAGCATTCGGGTGCCAGCTCTGACATTCTGGCTGCCCGCCGGAATCTTCGTGCCTTCATTACTGCCTGAGATCACCAGTGAATTGCCTAACACAGACAGCATGAACGTAGAAAAGGTTGAACTCTGTGATAAAAGCAAAAGTCCTGGTTTAGCAAGGAGCCAGCAAAGCAGTCAGGATGAAAGTAAGGAAAAATGTAGTGCTGGGAAGATCCCAGGTGCAGAGGAAGTGCATGAGCTGAATGCCCATGATCTGTATGAGAGGCAAGAACTAGAGGAGCAGCCAGAGTGCCCT---GAGTACCCCAGAGGAAATCCTCAAAACTGCATGTCTGGAACCAAACTGAAAAGCAGTATTCAGAAAGTTAATGACTGGTTATCCAGAAGTAATGACATTTTAGCCTCTGATTACTCCTCTGTTCGGAGCCATGAACAGAATGCAGAGATGGCTAATGCCTTAGAAGATGAGCATCCAGATACCACAGATGGAAATTCTAGCATTTCTGGGAAGACTGACTTGGTGGCCAAC---TCCACTGATGGTGCCTGGCTACATATGTCTGAAAGAAGCTGCCCCAGGCAGACAGAGAGCAACAATATTGAAGACAAAATATTTGGAAAAACCTATCGGAGAAAGTCATTTCATGCTAATTTGAATTATGTAACTGAA---AACTTGATTGTTGGAGCTGTT---GCTTCTGATTCTTTGATTCCTCCAGAGCCTGTCAAAAAAACCAGGTTAAAGCGTAAAAGAAAGACCATCTCTGACCTACAGCCTGAGGATTTCATCAAGAAGACAGATACTGAATTTATTCACAAAACCCCTGAAAAGAAAATTCATGCTGTTGACCAAATTCTTGAACAAGAACAAAATGGCCAAGTGATGAACACGGTTAATGGTTGTCCTGAACAGAAAGCACTA---GACAGTCATGTAGGGGAAGTGAAAGATGCTCCAGTATCAGAACTGCTCTCTGTGGAGAAAGAATCCACTTTCAGAACTGGAACAGACCCCGCAGTTGGCAGTACAAACCATGGGGGACTCAAATTAAATGGTAGAGATGCCAAAATGACAAAAAAGGACAAGCTGAGAAAGAAGCCTTCAGCCAGGATTGTCCATGAACTTGAGCTCATAGTTGATAGAAACCCAAGCTCTTCTAATGAGACTGAACTACTGATCGATAGCTATCCCAGCAGTGAAGAGATAAGGAAGGGAAATAATTCTGAACAGAAGCAAATCAGACGCAGCAGAAGGCTTCAGCTGCTGTCAGAAGACATCACGATG---------GAAACCAAGAAAGCCTATGAGCCAGATGAACAAGCAGAAAAAAGTTGTGTCAGTAAAGTTTTCCCAGATCTAAAAATGGGAAATACGCCTGCCTGTGTTACTGTCAGTCTAACTACTGATAGTGATCAAATGTTAGCTAGCTGCAGTGTCACTGAAGAAGGACATGAAAAGAGCCTGGAAGCAATCCAAAGCAGCAGGGACCAAGATCTGGCAGTAAGTGGAGGGGAGGGTTTACAAGGCCAGAGAGCCAAAGAAAACCTGGAGGCCTTGGAGGTTCCTGATACTGATTGGGACACTCAGGACAGTACCTCATTGTTTCCAGCTAATACTCTGCAAAATTCAAAAGCAGGACCCAGTCCTCACAGAAGT---CAGTATGAAATAATGGAAACCCCCAAGGAACTCTTAGATGGTTGTTCATCTGAAAACACTGGAAGTACCACAGAAGATTTGAAGAACCTGATGAGACAGGGAGTTAAAAATGCCTCAGAGACAACCACAGAAATGGAGGATAGTGAACTCGACACCCAGTATTTACAGAATACCTTCAAACGTTCAAAACGCCAGACGTTTGCTCTGGGTTCCAGTCCAAGGCAGGAATATATGAAACCTGACACAATCTCTCAGACTTTAAGTCAGCAGGGTCTAGATAATGCCACAAATTGTGGGGGACAGGAAAAAGAAAAGCTGGGAAACAGAGAATCCATCAAGCCCATACAAGCAAATTCTGCAGTCATGAGCTTAGCCGTGGTTTGTCAGACAGARGAGAGGAAGCCAAGTGATTGTGCCAGT---------------GTCTCTGAGCTTTGTCACATAGCTTCATTGCATGGTGGCAATGATTGTGAATTCATTGCTAGGAACAACCAGGAAATTTCACAAGTTCCTAATCAAAAGCAA------TCAGTTTCTCCAGCAGGGTTGTCTGCTAGTAAAACTATATATACAAAAAATATCTTGGAGGAAAGGCTTGATGAACAGACCACATCCCCTGAAATAGCTGTAGAAATTGAAAGCTTAGCCCAAAGTAGCTTAAGTCCAGTTAGCCCAAGTAACAGCAGAGAATATATTTCTA??????????????????????????????????????????????????????????????????????????????????????????????????????????????????????????????????????????????????????????????????????????????????????????????????????????????????????????????????????????????????????????????????????AATGGGCATGCAAGAAGTCATTGAGCAAGCAATCAAGAGTGGGGAGATCCTGGATATCTCTGATCCCCAAATGTTGGCCAGTGTCCTGACAGCAGGTGTGCAGGGAGCCCTCAATGACCCACGGCTAGTGATCTCCTTTGAGCCCAGCACTCCTGAGACTCCCCAGCATGTCCCGAAATTTGCCAACGTCACTCAGGAGGAACTACTCGCCCTGCTCCAGCAAATGATCAAGTACCAGGTACTGGAGGGCAATGTGGGTTACCTAAGAGTAGACTACATCCCTGGCCAGGAGGTGGTAGAGAAAGTTGGGGAGTTCTTGGTGAATAACATCTGGAAGAAGCTCATGGGGACCTCCTCTCTGGTGTTGGATCTCCAGCACAGCTCAGGGGGTGAAGTTTCAGGAATCCCTTTTGTCATTTCCTACCTACACCAGGGGGATATCCTACTGCACATAGACACAGTTTATGACCGGCCATCCAATACCACCACAGAGATCTGGACCCTGCCGCAGGTACTGGGTGAGAGGTACGGTGGGGATAAGGACATGGTGGTCCTCACAAGCCATCGTACTGTAGGAGTAGCAGAGGATATAGCCTACATTCTCAAGAAGATGCGCCGGGCCATTGTGGTGGGAGAGCAGACTCTGGGAGGGGCTCTAGATCTCCGGAAGCTGCGTATCGGCCAGTCAGACTTCTTCATCACTGTGCCCGTGTCACGCTCCCTGAGCCCCCTCGGTGGGGGGAGCCAGACCTGGGAGGGCAGTGGGGTGCTGCCCTGTGTAGGGATTCCAGCAGAACAGGCCCTGGAGAAAGCACTGGCCATCCTCACCCTGCGCAGGGCAAGACCAGGAGCCATTCAACGTCTCATGGAAGTCTTGCAGAATTACTACACCCTGGTGGATCGGGTACCTGCACTGCTCCATCACCTCACTGCCATCGACTATTCCTCAGTGCTTACAGAGGAGGATTTGGCCGCCAAGCTCAATGCAGGACTGCAGGCTGTGTCAGAGGACCCCAGGCTCCTTGTACGGGTTCTGAGGCCTGAGGAAGCCACAACCGACTCTCCTGAGGATGAATCCCAGAGGCAAGCCCTGATAGACTCTGTGTTCCAGGTGTCA?????????????????????????????????????????????????????????????????????????????????????????????????????????ATTGCGAAGGTTTTTAAAATTGATGTGAAAGGGGATATTGACTCCATTCATCCCACCCAGTTTTGCCACAATTGTTGGAATATCATGTATGGGAGGTTCAGCAATTCCCCATATGAGGTATATTTCCCTAGGAATGCTACCATAGAATGGCATCCACACATGCCATCCTGTGACATCTGCCAGGCAGCCCGCCAGGGACTCAAGAGGAAAGGCCGTCAGACCAACCCATCACTCAGCAAAAAGCTCAAGGCCGTG---GCTGACAGAGCTCGAAGGGCTCGCCTCCCCAAGAGTCAA---GACCTGATGAAGAAGCTAACCAACTGTAGCAAGATGCACCTGAGCACTAAGTGCCTCACCGTGGAYTACCCTGTGGACTTCGTGAAGGCCATCTCATGCCAGATCTGTGACCACATTTTGACCGACCCCGTGGAAACCACCTGCAAACATTTATTCTGTAGAACCTGCATTTTGAGGTGCCTCAAGGTCATGGGCAGCTATTGTCCCTCTTGCCAATATCCCTGCTTTCCTACAGATGTGGAAAGCCCAGCAAGGTCCTTTGTGAACACCCTCAATTCCCTGGTGGTGAAATGCCCAGTGAAAGATTGCGACAAGGAGGTCAACCTTGAAAAATACAACCAGCACATCTCCAGCCACAAGGAACCAAAAGATTCCTACGTGTACATTAACAAAGGTGGCCGACCCCGGCAGCATCTTCTGTCCCTGACCAGGAGGGCTCAGAAACATCGTCTGAGAGAACTAAAGCTGCAGGTCAAGGCTTTTGCAGATAAAGAAGAAGGAGGTGATTTGAAGGCAGTGTGCTTGACTTTGTTCCTGCTGGTGCTGAGAGCTAGGAACGAGCACCGGCAAGCGGATGAGCTCCAGGCCATCATGCAGGGCAGAGGGTCAGGCCTCCAAGCAGCT??????GACTACCTGAATGGCCCTTTCACTGTGGTGGTGAAAGAGTCCTGTGATGGGATGGGAGACGTGAGTGAGAAGCACGGAAATGGGCCAGCTGTGCCTGAGAAGGCTGTTCGCTTTTCATTCACCATCATGAATATTAGCATCACTCAGGGTCAGGAGAGTGTGAGGATATTTGAAGAAGCCAAGCCCAACTCAGAGCTGTGCTGTAAGCCCTTGTGCCTCATGCTGGCAGATGAATCTGACCATGAGACCCTGACAGCTATCCTGAGTCCCCTCATCGCAGAGAGAGAGGCGATGAAGAGCAGTGAATTACTGCTTGACATGGGAGGCATCCAAAGAACTTTTAAGTTCATCTTTAGAGGAACTGGCTATGATGAAAAACTTGTCCGGGAAGTTGAAGGCCTTGAGGCTTCTGGTTCCGTCTACATTTGTACCCTCTGTGATGCCACCAGACTGGAAGCTTCCCAAAATCTTGTTCTTCACTCCATCACTAGAAGCCATGCTGAGAATCTGGAGCGGTATGAAGTCTGGAGATCCAACCCCTACCAGGAGTCAGTGGAAGAGCTGAGGGACAGAGTGAAAGGGGTCTCAGCAAAGCCCTTCATCGAGACAGTTCCCTCCATCGATGCTCTCCACTGTGATATTGGCAATGCAGCTGAATTTTATAAGCTCTTCCAGTTGGAGATCGGGGAAGTTTATAAGAATCCCAATGCATCCAAAGAGGAGAGGAAACGATGGCAGGCTACCTTGGATAAGCACCTCCGGAAGAAAAAT????????????????????????????????????????????????????????????????????????????????????????????????????????????????????????????????????????????????????????????????????????????????????????????????????????????TTGGACTTGGCTTTTCTGTTGGATGGCTCGYCCAAGCTGTCAGAGGCTGAATTTGAAGTGCTGAAGGCTTTTGTCGTAAGTGTGATGGAGCGTTTACACATCTCTCAAAGGCGCATCCGGGTGGCTGTGGTGGAATACCATGATGGTTCCCACTCCTACATTGAACTGAAAGATCGGAAGAGACCCTCAGAGCTTCGTCGGATTGCCAGTTCTGTGAGATATCCTGGCAGCAAGATGGCATCCACCAGTGAGGTGCTGAAGTT?ACCCTTTTCCATGTCTTTGGCAAGGCTGACCGCCCTGAAGCATCTCGGATTGCCTTGCTTTTGACAGCCAATGAGGAGCCCCTTCCCATGGCTAAGTCTATAGGTCGCTATGTCCAAAATCTGAAGAAGAAGAAGGTCATTGTGATCCCAGTGGGCTYGGGGCCCCATGCTAGCCTCAAGCAGATTCATTTAATTGAGAAGCAGGCACCAGAAAACAAGGCCTTTTTGCTTAGTGGTGTGAATGAGCTAGAGCAAAGGCGGGATGACATCTTGGGCTACCTCTGTGACCTGGTGCCTGATATTCCTGCTAGGGCAAGGGTTACTGTGAGTCCTGAGCTCTTGGCATCTCCAACTTCTCTCCAGAGTAAAGGCATGGTTCTGGATGTGGTGTTTGTGCTAGAAGGTTCAGACAAAATTGGTGAAGCCAACTTCAACAAGAGCAAGGAGTTCATGGAGCAAGTGATTCAACGAATGGATGTGAGTCAAGGTGGCATCCACATCTCCATCCTGCAATACTCTTACACAGTGTCTGTGGAATTCTCCTTCAATGAGACTCAGTCTAAGAGACATATCCTGGAGAGGATACAGCAGATACACTATCGAGGAGGCAACAGAACCAATACAGGGAAGGCCCTTCAATATCTTTCTGAGAATACCTTTTCTTCTAGCCAAGGCCCTCGGAAGCAAGCACCCCATCTAGTATACATGGTAGTAGGCAATCCTGCTACAGATGAGATCAAGCGTTTACCA
Glironia          AACATCCCACTTACGATCCCTGAAATGACTCTGCCTTACACCAAGGTCTCCACTCCCCAGGTGACAGCCTTCTCCCTGTGGGAAAGAACAGGCTTGAAGGACTTCCTGCAGACCCCGAAGCAATCCTTTGATCTGAGTGTCAACGCTCAGTATAAGAAGAACCAAGACACACATGCCATTCCGTTCCCCCTCGGAGCTTTTTATGACGCCCTCAGTCAAAACATCAATGCTTTCAAACGGCACTTTGAGAAAGGCAGAGACAAGGCATTCGGTTTCCTCACAAAGTCGTACAATGAAGCAAAAGTCCGATTTGATAAGTACGAAGTAGAAACATCTCTCGACAAGCTCCCTAGGTCGCTGAGGGTTCCAGGGTACTTCCTCCCAGGGCTC---------AACATCGAAGTCTCTCCATTCACAGCAGAGATGCCAGCGTTTGGCTACACGATTCCCAAGGAGATCAGCACGCCTGGCTTCACCGTTCCTGGCTTCGGCTTCTCCTTGCCATCTTACACCCTCGTCGTGCCATCCCTTGAGTTCCCTGTCCTTCATKTGCCTAGGAGCCTACGGAAGCTCACCCTCCCCGATTTCGAGATTCTGAGGCCATGTGACCACCTTCTGATCCCAGCCATGGGCAACTTCACCTATGATTTCTCCTTTAAATCGAGTGTCATCACACTGAACACAAACATGGGGCTTTACAACCAGTCAGATGTTGTGGCTCATTTCAGGTCGTCATCTTCTTCGGTCATCGATGCTTTACAGTACAAGTTAGATGGGACAACTAGTCTGACCAGGAAAAGGGGCTTGAAAGTAGCCATGGCTCTATCCCTGACGAACAGATTTGTGGAGGGGAATCACGACAGTACCATCAGTCTGACCAAGAGGAACATGGAAGCTTCTGTGACCACCACAGCCAGAGTGCAGTGCCCAGTTCTGAGAGCGAATTTCCGGCAGGAGCTCACGGGAACCATGAAACCCAAGCCTACCATCTCTTCATCCATCAACCTCAAGTATGACTTTCAGTCTGCCCGGTTGCACAGCAGTGCCAAAGGGGCCATGGACCACAAGCTTGCCTTAGAAAGCTTCACATCAGAAAGTTTCACCCCTTATTTGTCCATTGAGACAGCCACCCAAAGTAGCATCAGTGGTTCAGTCCTCTCCCAAAAGTACTCCGGGGCCATCTCCAGTGAGGCCAACTCTTACTTGGACGCAAAGGGCACACGCTCTTCCCTGAAGCTAGAAGGGACCTCCAAAATGGATGGCATCTGGAAYGTAGAGATGAAGGACAACTTGGCGGGGGAGGCTTCTGTCGGGCACATCTACACTCTCTGGGAACACAAGGGAGAAAACTCTTTACAGCTGAGGGGAGGCTTTTCAACAAATGGGGAGCAGAGCAGCAAAGTGACCCTAGAGCTTGCTCCTTGGATCGCCTCCAGTGTGATTCAGGTTCATGCCAGCCAGCCCAGTTCCCTCTTTGAGAAGGCCTCTGTCAGCCAGCTGGTGAGCCTGACTGCCAGCTTCAGGGACCAAAAAGCCAGCTGGAAAGGGGAGGGCCACATCCAGTCCGTGTCCCTGGGTCACAACGTGCAGCTGTCTAACGACCCGGCTGAAATACGGCTGGACGTGGCCAGCTCTTTGGAAGGCCAAATGGCCTTCCTTGATGACATCATCCTGCCAGTTTATGACATCAGCCTTTGGGACATCTTGAAGATGGATGTCACCAAC---TATACCAACCAACAATACCTGCAGTTTTCCAGCGTTCTGGTCTATACCAAGAGCCACACCGGCTATCGGTTTTCCATCCCCGTGAAAGAAACGGCCAATGAGTTCATCGTCCCTAGACCAGAACTGAGATCTCTGGTCACAGGAAACAATGGCCAC---------------------------------------------------------GCCTTAAGACTGGCCAAGAAGACGAGCATAGCGCCATTTGCCATCCGTTTGCCATTACTGCCCCAAGTAAAATTCCCCAGAGTGGACGTGTCTACAGAGTATTCTCCCCCCGAAGAGTCCGCACTTCCCCTGTTTGGGGTGACCGTGCCCGAGTTCCAGGTAACCCTGTCTGCATTCACTCTTCCTAAAAGACTTGCCTTTGCTGGGGCGACTCTGGATCTGGATGAGGTGGCCAACAAAATGGCAGACTTTGACCTGCCCACCATCACCATGTCTGAGCAGAGCATCCGGGTGCCAGCTCTGACCTTCTGGCTGCCCGCTGGAATCTTGGTGCCCTCATTACTTCCTGAGATCACCAATATATTGCCTAACACAGACAGCATGAATGTAGAAAAGGCTGAACTCTGTGATAAAAGCAAAAGACCTGGTTTAACAAGGAGCCAGCAGAGCAGTCAGGATGAAAGTAAGGAAGAATGCAGTGCTGGGAAGACCCCAGGTGCAGAGGGGCCACATGAACTGAATGCCCATCATCTGCATGAGAGGCAAGAACTAGAGGAGAAGTCAGAGTGCCCT---GAGTACTCCAGAGGAAATCCTCAAAACTGCTTGTCTGGAACCAAACTGAAAAGCAGTATTCAGAAAGTTAATGACTGGTTATCCAGAAGTAATGACATTTTAGCCTCTGATTACTCCTCTGTTAGGAGCCAYGAACAGAATGCAAAGATGGCTAGTGTCTTAGAAGATGAACATCTAGATACCACAGATGGAAATTCTAGCATTTCTGGGAAGACTGACTTGGTGGCTGAC---TCCACTGATGGTGCCTGGCTACGTATGTCTGAAAGAAGCTGCCCCAAGCAGGCAGAGAGTAACAATATTGAAGACAAAATATTTGGAAAAACCTATCGGAGAAAGTCAGTTCATGCTAATTTGAATTATGTAACTGAA---AACTTGATTGTTGGAGCTGTT---GCTTCTGATTCTTTGATCCCTCCAGAACTTGTCAAAAAGACCAGGTTAAAGCGTAAAAGAAAGACCATCTCTGGCCTACAGCCTGAAGATTTCATCAAGAAGACGGATACTGAATTTATTCACAAAACCCCTGAAAAGAAAATTCATGCTGTTGACCAAATTCTTGAACAAGAACAAAATGCCCAAGTGATGAACACAGTTAATGGTCGTCCTGAACAGAAAGCACTA---GATAGTCATGTAGGGGAAGTGAAAGATGCTTCAGCATCAGAACTGCTCTCTTTGGAGAAAGAATCCACTTTCAGAACTGGAACAGACCCTGCAGCTGGCAGCACAAACCACAGGGGACTCAAATTAAATGATAGAGATGCCAAAATGACAAAAAAGGACAAGCTGAGGAAGAAGCCTTCAGCTAGGATTGTCCGTGAGCTTGAGCTCGTAGTTGATAGAAACCCAGGCTCTTCTAATGAGACTGAACTACAGATCGATAGCTATCCCAGCAGTGAAGAGATAAGGAAGGGAAATAATTCTGAACAGAAGCAAATCAGACGCAGCAGAAGGCTTCAGCTGCTATCAGAAGAAATTGCAGTG---------GAAGCCAAGAAGGCCTATGAGCCAGATGAACAAACAGAAAAAAGTTGTGCCAATGAAGTTTTCCCACATCTGAAAATGGAAAATACGCGTGCCTGTGTTACTGTCAGTCTAACTACTGATAGTGATCAAATGTTAGCTAGCTGCAGTGTCACTGATGAAGAACATGAAAAGAGCCTGGAAGCAATCCAAAGTGACAGAGACCAGGATCTGACAATAAGTGGAGGGGAGGGCTTACAAGGCCAGAGAGCCAAAGAAAATCTAGAGGCCTTAGAGGTTCCTGATACTGATTGGGACACTCAGGACAGTACCTCATTGTTTCCAGCTCATACTCCGCAAAATTCAAAAGTAGGACCCAGTCCTCACAGAAGT---CAATGTGAAATAATGGAAACCCCCAAGGAACTCCTGGATGGTTGTTCATCTGAAAACACTGGAAGCACCACAGAACATTTGAAGAGCCTGATGAGACAGGGAGTTAAAAATGCATCAGAGACAACCACAGAAATGGAGGATAGTGAACTAGACACCCAGTATTTACAGAATACCTTTAAACGTTCAAAACGCCAAACATTTGCTCTGGGTTCCAGCCCAAGGCAGGAATGTATGAAACCCTGTGCTCTCTCTCAGCCTTTAAATCAGCAGGATCTAGATAATGCCACAGATTGTGGGGGCCAGGAAAAAGAAAAGCTGGGAAACAGAGAATCCGACAAGCCTGTGCAAGCAAAGTCTGCAGTCATGAGCTTAGCTGCGGTTTGTCAAAGAGAGGAGAGGAAGCCAAGTGATTATGCCAAT---------------GTCTCTGGGCTTTGTCACATAGCTCCATTACATGGTGGCAATGACTGTGAATTCATTGCTGGAAACAACCAAGAAATTTCACAAGTTCCTAATCAAAAGCCA------TCAGTTTCTCCAACAGGGTCATTTGCTAGTAAAACTATATATACCAAAAACTGCTTGAAGGAAAGGATTGATGAACAGACCACATCCTCTGAAACAGCTGTGGGAAATGAAAGCTTATCCCAAAGTAGCTTAAGTCTAGTTAGCCCAAGTAACAGCAGAGAATATATTTCTAAAGCAGCTGACTTAAACAGTGAAGAAGGCAGTCGAGCAGAAAAAGGTAAAAACAAAGAATCTGAATTAAATACACCACCCAAATTAAAGCTTGTGCAACCTCAAGTCTGTCAACAAAGCTTTCCTCAGGATAACTTTAGCAAAGATCCTGAAAGAGAAGAGAAAGAAGAAAATGTAAAATTAGCTCCGGCTATTAGTGCAGATTCATCTCCATG????????????????????????????????????????????????????GGCATGCAAGAAGTCATTGAGCAAGCAATCAAGAGTGGGGAGATCCTGGATATCTCTGATCCCCAAATGCTGGCCAGTGTCCTGACAGCAGGTGTGCAGGGCGCCCTCAATGACCCACGGTTAGTGATCTCCTTTGAGCCCAGCACTCCTGAGACTCCCCAGCATGTCCCAAAACTTGCCAACGTCACTCAGGAGGAACTACTCACCCTGCTCCAGCAAATGATCAAGTACCAGGTACTGGAGGGCAATGTGGGTTACCTAAGAGTAGACTACATCCCTGGCCAGGAGGTGGTAGAGAAAGTCGGGGAGTTCTTGGTGAATAACATCTGGAAGAAGCTCATGGGGACCTCCTCTCTGGTGTTGGATCTCCAGCACAGCTCAGGGGGTGAAGTTTCAGGAATTCCCTTTGTCATTTCCTATCTACACCAGGGGGATATCCTGCTGCACGTAGACACAGTTTATGACCGGCCATCCAATACCACCACAGAGATCTGGACCCTGCCCCAGGTGCTGGGTGAGAGGTACGGTGGGGAGAAGGACATGGTGGTCCTCACCAGCCATCATACTGTAGGAGTAGCAGAGGATATAGCCTACATCCTCAAGAAGATGCGCCGGGCCATTGTGGTGGGAGAGCAGACTCTGGGAGGGGCTCTAGATCTCCGCAAGCTGCGCATCGGCCATTCAGACTTCTTCATCACCGTGCCGGTGTCACGCTCCCTGAGTCCCCTCGGTGGGGGGAGCCAGACATGGGAGGGCAGTGGGGTGCTTCCCTGTGTGGGGATTCCAGCAGAACAAGCCCTGGGGAAAGCACTGGCCATCCTCACCCTGCGCAGGGCAAGACCAGGAGCCATTCAGCGTCTCATGGAAGTCTTGCAGAATTACTACACGCTGGTGGATCGGGTACCGGCGCTGCTCCATCACCTCACTGCCATTGACTATTCCTCAGTGCTCACAGAGGAGGATTTGGCGGCCAAGCTCAATGCAGGCCTGCAGGCTGTATCAGAGGACCCCAGGCTCCTCGTACGGGTTCTGAGGCCTGAGGAAGCCACAACCGGCTCTCCTGAGGATGAATCCCAGCGGCAAGCCCTGATTGACTCTGTGTTCCAGGTGTCA?????????????????????????????????????????????????????????????????????????????????????????????????????????ATCGCGAAGGTTTTTAAAATTGATGTGAAAGGGGATATTGACTCCATCCATCCCACCCAGTTCTGCCACAACTGTTGGAATATCATGTATGGGAGGTTCAGCAATTCCCCATATGAGGTATACTTCCCGAGGAATGCTACCATAGAATGGCACCCACACGCACCATCCTGTGACATCTGCCAGGCAGCCCGCCAGGGACTCAAGAGGAAAGGCCGCCAGTCCAACCCATCACTCAGCAAAAAGCTCAAGGCCATG---GCGGACAGAGCTCGAAGGGCTCGCCTCCCCAAGAGTCAA---GACCTGCTGAAGAAGCTAACCAACTGTAGCAAGATGCACCTGAGCACTAAGTGYCTCACCGTGGACTACCCTGTGGACTTTGTGAAGGCCATCTCATGCCAGATCTGTGAGCACATTTTGACTGACCCCGTGGAAACCACCTGCAAACATTTATTCTGTAGAACCTGCATTTTGAGGTGCCTCAAGGTCACAGGCAGTTATTGTCCCTCTTGCCAATATCCCTGCTTTCCTACAGAYGTGGAAAGCCCAGCGAGGTCCTTTGTGAACACCCTCAATTCCCTGGTGGTGAGATGCCCTGTGAAAGACTGCGACAAGGAGGTCAGCCTTGAAAAATACAACCAGCACATCTCCAGCCACAAGGAACCAAAAGAGTCCTACGTGTACATTAATAAAGGTGGCCGACCCCGGCAGCATCTTCTGTCCCTGACCAGGAGGGCTCAGAAACACCGTCTAAGAGAACTGAAGCTGCAGGTCAAGGCTTTTGCAGATAAAGAAGAAGGAGGTGATTTGAAGGCAGTGTGCTTGACCTTGTTCCTGCTGGTGCTGAGAGCTAGGAATGAGCATCGGCAAGCCGATGAGCTTGAGGCCATCATGCAGGGCAGAGGGTCGGGCCTCCAGGCAGCC??????GACTACCTGAACGGTCCTTTCACTGTGGTGGTGAAAGAGTCCTGTGATGGCATGGGAGACGTGAGTGAGAAGCACGGCAGTGGGCCAGCTGTGCCCGAGAAGGCCGTTCGCTTTTCGTTCACCATCATGAATATTAGCATCACTCAGGGGCAGGAGACTGTGAGGATATTTGAAGAAGCCAAGCCCAACTCCGAGCTGTGCTGCAAGCCCCTGTGCCTCATGCTGGCAGATGAATCTGACCACGAGACCCTGACAGCCATCCTGAGTCCCCTCATCGCAGAGAGAGAGGCGATGAAGGGCAGTGAATTACTGCTTGAGATGGGAGGCATCCAAAGAACTTTTAAGTTCATCTTTAGAGGAACTGGCTATGATGAAAAACTTGTCCGGGAAGTTGAAGGTCTTGAGGCTTCTGGCTCCGTCTACATTTGTACCCTCTGCGACGCCACCAGACTGGAAGCGTCCCAGAATCTTGTTCTTCACTCCATCACTAGAAGTCATGCTGAGAATCTGGAGCGGTATGAAGTCTGGAGATCCAACCCCTACCAGGAGTCAGTAGAAGAGCTGAGGGACAGGGTGAAAGGGGTCTCAGCAAAGCCCTTCATCGAGACAGTTCCCTCCATCGATGCTCTCCACTGCGATATTGGCAATGCAGCTGAGTTTTATAAGCTCTTCCAGCTGGAGATTGGGGAAGTTTATAAGAATCCCAATGCATCCAAAGAGGAGAGGAAACGATGGCAGGCTACCCTGGATAAGCACCTCCGGAAGAAAATG??????????????????????????????????????????????????????????????????????????????????????????????????????????????????????????????????????????????????????????????????????????????????????????????????????????????????????????????????????CTCTTCCAAGCTGTCAGAGGCTGAGTTTGAGGTGCTGAAGGCTTTTGTCGTAGGTGTGATGGARCGCTTACACATCTCTCAGAGGCGCATCCGGGTGGCTGTGGTGGAATACCATGATGGTTCCCACTCCTACATTGAACTGAAAGATCGGAAGCGGCCCTCAGAGCTTCGTCGGATTGCCAGTTCTGTGAGATATCCTGGCAGYAAGATGGCATCCACCAGTGAGGCGCTGAAGTTTACCCTTTTCCACATCTTTGGCAAGGCTGACCGCCCTGAAGCATCTCGGATTGCCTTGCTTCTGACGGCCAGTGAGGAGCCCTTTCCCATGGCTAGGTCTATAGCTCGCTTTGTCAAAGGTCTAAATAAGAAGAAGGTCATCGTGATCCCAGTGGGCTTAGGGCCCCATGCTAGCCTCAAGCAGATTCATACCATTGAGGAGCAGGCACCAGAAAACAAGGCCTTTTTGCTTAGTGGTGTGCATGAGCTAGAGCAAAGGCGGGATGACATCTTGGGCTATCTCTGTGACTTGGTACCTGATATTCCTGCTATGGCAAAGGTTACTGTGAGTCCAGAGCTGTTGGCATCCCCAACGTCCATCCACAGTAAACGCATGGTTCTGGATGTGGTGTTTGTGCTAGAAGGCTCAGACAAAATTGGTGAAGCCAACTTCAACAAGAGCAAGCAGTTCATGGAGCAGGTGATTCAACGGATGGATGTGAGTCAAGGTAGCATCCACATCTCCATCCTGCAGTACTCTTACACAGTGACCGTGGAGTTCTCCTTCAATGAGACTCAGTCCAAGAGACATATCCTGGAGAGGATACAGCAGATACACTATCGGGGTGGCAACAGAACCAACACAGGAAAAGCCCTTCAGTATCTTTCTGAGAATACCTTCTCTTCCAGCCAAGGCACTCGGAAGCAAGCACCCCATCTAGTGTACATGGTAGTGGGCAATCCTGCTACGGATGAGATAA???????????
Caenolestes       AATATCCCTCTTACAATTCCTGAAATGACTCTGCCTTATATCAAGGTCACAACTCCCCAGCTGAAAGACTTCTCACTGTGGGAAAGGACAGGCTTGAAGAACTTCCTCAAAACCACCAAGCAGACCTTTGACTTGAATGTCAACACCCAGTATAAGAAGAACAGAGACAGTCATTCCATCCTATTCCCCCTGGGAGCTGTCTATGGTACCCTCAGTCAAAACATGAATACTTTGAATCAGTATTTTGAGAAAGGCAGGGACAAGGTAGTGGATTTCCTCACAAAGTCATATAATGAAGCAAAGATCAGGTTTGATGAACATAAAGTAGAAACATCCTTCAACAAGCTTCCTAGGACCTTGACGATTCCGGGATTCTACCTCCCAGGGCTC---------AACATTAAAGTTTCTACATTCACAGCAGAGATGCCAGTATTTGGCTATGTGGTTCCCAAGGAGATCAGCACCCCTGGCTTCATCATTCCTGGCATTGGCTTCTCCTTGCCATCTTACACCCTCATCCTGCCATCCCTCGAGTTTCCAGTCCTTCATGTGCCCAGGAACCTCCAAAAGCTTACCCTCCCAGAAATCAGGATTTTAAAGACATCGAGCAACATTTTGTTCCCAGCCATGGGCAACTTCACCTATGATTTTTCCTTTAAATCAAGCTTTATCACACTAAACACAAATGTGGGTCTTTACAATCAGTCGGATATTGTGGCTCATTTCAAGTCATCATCTGTTTCGGTTATTGATAGTCTACAATATAAATTAGATGGGACAACGAGTCTGACCAGGAAAAGGGGCCTGAAGCTAGCCATGGCTTTATCCTTGAACAGCAAATTTGTGGAGGGCAATCATGACAGTACAGTGAGTCTAACCAAGAGGAATATGGAAACATCTGTGACCACCACTGCCAAAGTCCAGTGCCCAGTCCTGAGAGCGAGTTTCCGGCAGGAGCTTACTGGGAACATGAAACCTAAGCCCACCATCTCTTCCTCCATGAACCTCAAGTATGACTTTAATTCTGTACAGCTGCGTAGCAGTGCCAAAGGGTCCACAGACCACAAACTCACCTTAGAAAGCTTCACTTCAGAAAGCCTCACCCCTTACTTGTCCATGGAGACAGTCACCAAAAGCAGCATTGGTGGTTCAATCCTTTCCCAAAAGTATTCTGGGGCCATCTTTAGTGAGGCCAACTCCTACTTGGATGTGAAGAACACACGCTCTTCGGTGAAGCTGGAGGGAACCTCCAAAGTGGACGGCATCTGGAACGTGGAGGTAAAGGAAAACTTTGCTGGGGAGGCTTCTGTTGGCCACATCTACTCTCTCTGGGAACACAGTGGCAAAAACCACTTCCAGCTGAGAGAGATCTTTTCAACAAATGGGCAACAGAATGTTAAAGCGACACTGGAGCTCTCTCCTTGGAAGGTGTCCAGTCTGGTGCAGCTTCATGCCAGTCAGCCAAGCTCCCTCTTTCAGGAGACCTCCTTCAGTCACGCGGTAACCTTGACTGCGAGCCTCCGAGACCAGAAGGCCACCTGGAAGGGTGAGAGCCACTTCCAGACGCTGTCCCTCCGCCACAGCGGGCAGCTGTCGAATGACCCAAAGGAAATCCGTCTGGATGTGGCCAGCTCTGTAGAAGACCACCTGGCCTTCCTTAAAGACATCATCTTTCCAGTTTATGACAGCAGTCTATGGGACCTCTTGAAGCTGGATGTCACCACCAGTGGGAACAGGAAACAGCTCTTCCAGGTTTCCAGTACTCTTATTTGTACCAAAAGCCACAGTGGCTTTGGGTTCTCCATCCCTGTGCGAGAAACAGCCAATGAATTCATCATCTCAGGACCAGAACTGAAGACCTTGGTCACC---------------------------------------------GATCCACCCTCCAGCCTGGAAAATGGCTACATCAGCTTGGCCAAGAAGACCGGCATAGCCCCATTTGTCTTCAGTTTGCCATTACTGCCCCAAGTAAAAATCCCCAGAATCGATGTGTCCGTAGAATACTCAACACCAGAAGGATCCTCACTTCCCTTCTTTGAGGTGACTGTGCCTGAGTTCCAGGTGACCTTGTCTCCATTCACTCTTCCCAAAAGACTTCCCCTCTCTGGGGGTGTCCTGGATTTCAATGAGGTGGCTAACAAAATCGCAGACTTTGATCTGCCAACCATCACCGTGCCTGAGCAGAGCATTCGAGTCCCACCTTTGACCTTCTGGCTGCCCACTGGAATCTTTGTGCCTTCATTACTGCCTGAGATCACCAGTTTATTGCCCAACACAGACAGAATGAATGTAGAAAAGGCTGAACTCTGTAATAAAAGCAAACAGCCTGGCTTAGCAAGCAACCAGCAGAGCAATCTGGATGAAAGTAAGGAAATATGTAGTGCTAGCAAGACCCCAGGTGCAGAGGAACAGCCTGAGCTGAATGCCAATCATCTGTGTGAGAGGAAAGAACTAGAGGAGAAGCTGCAGTGCCCT---GAGAGCCCCAGAGGTGATTCTGGGGACTGCCTGTCTGGAACCAAAGTGAAAAACAGTATTCAGAAAGTTAATGAGTGGTTATTCAGAAGTAATGACGTTTTAGCCCCAGATTACTCAAGTGTTAGGAGCCATGAACAGAATGCAGAGGCAACCAATGCTTTAGAATATGGGCATGTAGAG---ACAGATGGAAATTCTAGCATTTCTGAAAAGACTGATATGGTGGCTGAC---AGTACTGATGGTTCCTGGCTACATGCACCTGAAAAAAACTGCCCCAGACCGGCAGAGAGCAACAATATTGAAGATAAAATATTTGGAAAAACCTATCGAAGAAAGTCGGTTCACCCTGTTTTGAATTACGTAACTGAA---AACTTGATTGTTGAAACCATT---GCTCCTGATTCTGTGATCCCTCCAGAGCCTCTCAAAAAAACCAAATTAAAGCGTAAAAGAAAGACCATATGTRACCTGCAGCCTGAGGATTTCATCAAAAAGACAAACATTCCAGTTATTCCCAAAACCCCTGAAAAGAAAAATCACCCTGTTGACCAGATCCTTGAAAAAGAACAAAATGGCCAGGTGATGAGCACAGCTGATGGTCAGTCCAAGCAGAAAGCACCC---GGTTGTCATGTGGGGGAACTGAAAGAGGCTCAGGCATCAGAACCATCCTCTGTAGAGAAAGGATCCACTTTCAAAACTGGATCCGAGCCTGCAGCTGGTAGCACAAACCAGAGGGAACTTGAATTAAATGGTAGAGATGCAAAAATGACAAAAAAAGACAGACCAAGGAAGAGGCCTTCAGTTAGGACTGTCTGTGCTCTGGAGCTCGTGACTGATAGACACCCAGGCTCTTCTAATGAGACAGAACTACAGATCGATAGCTATCCCAGCAGTGAAGAGATAAGGAAAGGAAATAATTCTGAGCAAAAGCAAGTCAGACGCAGCAGAAGACTTCAGATGCTGTCAGAAGAAATTGCAGCA---------GGAGCCAAGAAGGCCCATAAGCCAGATGAAGAAGTGGAAGAGAATTGTGTCAATGAAGTTTCCCCAGAACTAAAAATAGGAAAAGTATCTGCCTGTTCTACTGACAGTCTAGCTACTGATAGTGATCTGGTATTAGCTAGCTGCAGTTTCACAGAA---GGAGATGAAAAGAGCCTGGAAGCCTTCCAGCCCAGCAGAGACCAAAGCCTGGCAGTAAGCAGAGGAGAGAAGTTGCAAGGGAAAAGAACCAAAGGAAACATGGAGGTTTTGGAGGTTGCCAGTACTGATTGGGACACTCAGGACAGCACCTCATTGTTTCCAACCGATGTTCCCCCAAATCCAACAGCAGACTCTGGCCCACACAGAAAT---CAACATGAGGTCATAGAAACCCCCAAGGAACTCTTTGATGATTGCTCATCCAAAAACACCGGAAGTGGTAAAGAAGATTTG---------ACAAGACAAGAAGTCAAAAATACCTCAGAGACAACCACAGAGATAGAGGACAGTGAACTTGATACCCAATATTTACAGAATACCTTCAAACGTTCAAAACGCCAATCATTTGCTCTGTGTCCCAGTCCAAGGCAGACAAGTATGAAACTCCGGTCCATCCCTAGAGCTCTAAGTCATCAGAGCCCAGATAAAGCCACGAATCATGGGGGGCAGGAAAAAAAAAAGCAGGGAAGCAGAGAATCAGACAAGGCTGTGCAGCCAGAACTTGCAGTCATGAGTTCAGCTGCGGTTTGTCAGACAAAGGAGAAAAAGCCAGGTGATTATGCCAAATGTAGCACA------GTCTCTAGGCTTTGTCACATAGCTCCATTACATGATGACAATGACTGTGACCACAGTGCTGAAAACAACAAGGGAATTTCACAAGTTCCTGATCAAAAGCAA------TCTGTCTCTCCAGCAAAGTCATCAGCTGGTAGATCTATATACACAAAAAGCCTCCTGGAGGAAAGACTTGATGAACAGACCACATGTCCCGAAACAGTGATGGGAAATGAAAGCTTAGTCCACAGTAGCTTAAGCCTGGTTAGCCAAAGTAACAGCGGAGAATATATTTCTAAAGCAACTGACTCAAACAGCGGAGAAGGTAGTCAGGAAGAAAAAGGTGAAAACAAA---------------------------------TTAAATCAGTCCCAAGTCTGTCAACAAAGCTT??????????????????????????????????????????????????????????????????????????????????????????????????????????????????????????????????????????????????????????????CCATTGAGCAGGCAATCAAGAGTGGAGAGATCTTGGATATCTCTGATCCCCAAATGCTAGCCAGCGTCTTAACAGCGGGCGTGCAGGGCTCTCTCAATGATCAACGACTGGTGATCTCTTATGAACCCAGCACCCCTGAGATTCCCCAGCATGTCCCCAACCTTGCCAATATCACAAAGGAGGAACAACTCACCTTGCTCCAGCAAATGATCAAGTACCAGGTATTGGAGGGCAATGTGGGTTACCTAAGAGTGGACTACATCCCTGGCCAGGAGGTAGTAGAAAAAGTCGGGGAGTTCCTGGTGAATGACATCTGGAAGAAGCTCATGGGGACATCCTCTCTAGTGCTAGATCTCCAGCACAGCACAGGGGGTGAAGTTTCGGGAATCCCCTTTGTCATTTCCTATCTACATCAGGGGGATATCCTGCTCCATGTAGACACAGTTTATGACCGGCCATCAAACACTACCACAGAGATCTGGACCCAGCCTCAGGTGCTGGGTGAGAGGTATGGAGGGGAGAAGGACATGGTGGTTCTCACCAGCCATCATACTGTAGGGGTAGCTGAGGATATCGCCTATATTCTCAAGAAGATGCGCCGGGCCATTGTGGTGGGAGAGCAGACTCTGGGAGGGGCCCTAGATCTCCGGAAGCTGCGCATCGGTCAGTCAGACTTTTTCATCACTGTGCCCGTGTCACGCTCCCTGAGCCCCCTTGGTGGGGGGAGTCAGACATGGGAGGGCAGTGGGGTACTGCCCTGTGTGGGGATTGCAGCAGAACAGGCTCTGGGAAAAGCATTGGCTATCCTCACCCTACGCAGAGCAAGGCCAGCAGCTATTCAGCGTCTCATGGAAGTCTTGCAGGATTACTATACCCTGGTCGATCGGGTCCCTGCCCTGATCCATCATCTTACTGCCATCGACTACTCATCAGTACTCACAGAGGACGATTTGGCTGCCAAACTCAATGCAGGACTGCAGGCTGTTTCAGAGGACCCCAGGCTCCTTGTGAGG------------------GCC------------CCTGAGGGCGAATCCCAACAGCGGGCCCTGGTGGACTCCGTGTTCCAGGTGTCAGTGTTGCCAGGTAATGTGGGCTACATGCGGTTTGATGAGTTTGCAGACTCCTCAGTGCTTGGCATACTGGCTCCTTATGTTCTACAGCAAGTTTGGGAACCCCTTATTGCAAAGGTTTTTAAAATCGATGTGAAAGGGGATATCGAATCCATCCACCCTACTCAGTTTTGCCACAACTGTTGGAATGTCATGTACAGGAAGTTCAGCAATGTACCCTGTGAGGTATACTTCCCAAGAAAGACAGCCATTGAGTGGCACCCACACACACCATCCTGTGACATCTGTAAGGCAGCCCGCTGGGGACTCAAGAGGAAAGGCCGTCAGTTCAACCCATCGCTCAGTAAGAAGCTCAAGGCCATG---GCCCACCAGGGACGAAGGGCCCATCCTCACAAAAGTCAA---GAGATGATGAAGAAGATCACCAACTGCAACAATATGCACCTTAGCACRAAACTGCTCTCCGTGGACTACCCTGTGGACTTTGTGAAGGCCGTCTCCTGCCAGATCTGTGAGCACATTTTGACTGATCCAGTGGAAACCACTTGCAAACATTTATTCTGCAGAACCTGCATTTTGAGATGTCTCAAGGTCATGGGTAGCTATTGCCCATCTTGTCACTATCCCTGCTTCCCTACAGACGTGGAAAGCCCAGTGAAGTCCTTTGTAACCATCCTCAACACTCTGGTGGTGAGATGTCCTGTGAAAGACTGTGATCAAGAAGTCAGCCTTGAAAAATACAACCAGCACATCTCCAGCCACAAGGAGCCTAAAGAGTCCTATGTGTATATCAATAAAGGTGGCCGGCCCCGGCAACATCTTCTGTCCCTGACCAGAAGGGCTCAGAAACACCGTCTAAGAGAACTGAAGATGCAGGTCAAGGCTTTTGCTGACAAAGAAGAGGGAGGTGATTTGAAGGCAGTGTGTTTGACTTTGTTCCTGTTGGTGCTGAGAGCTAGGAATGAACACAGGCAAGCAGATGAACTCGAGGCTGTTATGCAGGGGAGAGGGTCAGGCCTCCAGGCAGCT??????GACTACCTGGATGGCCCTTTCACTGTGGTGGTGAAGGAATCCTGTGATGGGATGGGAGATGTGAGTGAGAAGCATGGGAGTGGGCCAGCTGTGCCGGAGAAGGCTGTTCGCTTTTCCTTCACCATCATGAATATTAGCATATCTCAGGGGCAGGAGAGTGTGAGGATATTTGAAGAAGCCAAGCCCAATTCTGAACTGTGCTGTAAGCCCTTGTGCCTCATGCTGGCAGATGAATCTGATCATGAGACCCTGACAGCCATCCTGAGTCCCCTCATCGCAGAGAGGGAAGCTATGAAGAGCAGTGAATTACTGCTTGAGATGGGAGGCATCCGAAGAACTTTTAAGTTCATCTTTAGGGGCACTGGCTATGATGAAAAACTCGTCCGGGAAGTTGAGGGCCTTGAGGCTTCTGGCTCTGTCTATATCTGTACCCTCTGTGATGCTACCCGACTGGAAGCTTCTCAAAATCTTGTCCTTCACTCTATAACTAGGAGCCATGCCGAGAATCTGGAGCGGTATGAAGTCTGGAGATCCAACCCCTACCAGGAGTCAGTGGAAGAATTGAGAGATAGGGTCAAAGGGGTCTCAGCAAAGCCTTTCATAGAGACAGTTCCTTCCATTGATGCTCTCCACTGTGACATAGGTAATGCTGCAGAGTTTTATAAGATCTTTCAGTTGGAGATTGGGGAAGTTTATAAGAATCCCAATGCCTCCAAAGAGGAGAGGAAACGATGGCAGGCTACTCTCGACAAGCATCTCCGGAAAAAGATG????????????????????????????????????????????????????????????????????????????????????????????????????????????????????????????????????????????????????????????????????????????????????????????????????????????TTAGACTTGGCTTTCCTCTTGGATGGCTCCTCCAAGTTGTCAGAGGCTGAATTTGAAGTGCTGAAGGCTTTTGTAGTAAGTGTGATGGAACACTTACACATCTCTCAGAGGTATATCCGAGTGGCTGTGGTGGAATACCATGATGGTTCCCATTCCTACATTGAATTGAAAGACCGGAAGCGACCATCGGAGCTTCGTCGGATTGCCAGTTCTGTGAAGTATGCTGGCAGCAAGGTGGCTTCCACCAGCGAGGCCTTGAAGTTTACCCTCTTCCATATCTTTGGCAAGGCTGATCGTCCTGAAGCATCTCGAATTGCCTTGCTTTTGACGGCCAGTGAAGAGCCCCCTCCCATGGCCAGGTCAATAGCCCGCTATGTTCAAGGCCTGAAGAAGAAGAAAGTTATCGTGATCCCAGTGGGCTTAGGGCCCCATGCTAGTCTTAAACAGATTCGCCTTATTGAGAAACAGGCTCCAGAAAACAAGGCCTTTTTGCTCAGTGGTGTGAATGAGCTAGAACAAAGGCGGGATGAGATCCTGGGTTACCTCTGTGACCTGGTACCTGATATTCCTGTTATAGTACAGGTTACTGTGAGTCCAGATCTTTTGGCATTCCCAACCTCTCCACATAACAGACTCATGGTTCTGGATGTAGTGTTTGTTCTTGAAGGCTCGGACAAAATTGGTGAAGCCAACTTCAACAAGAGCAAGGAATTCATGGAGCAGGTGATTCAACGAATGGATGTGAGTCAAGTTGGCATCCACATTTCTGTCATACAGTACTCCTACACAGTGATCACAGAGTTCTCCTTCAATGAGACTCAGTCCAAGAGACATATCCTGGACAGGGTCCGGCAGATAAACTATCGAGGAGGCAACAGTACCAACACTGGGAAGGCCCTTCAATATCTTTCTGAGAATACCTTCTCTTCCAACCAAGGCATTCGGAAGCAAGGCCCTCATCTAGTATATATGGTAGTGGGCAATCCTGCCACTGATGAGATCAAACGTCTACCA
Dasyuroides       ????????????????????????????????????????????????????????????????????????????????????????????????????????????????????????????????????????????????????????????????????????????????????????????????????????????????????????????????????????????????????????????????????????????????????????????????????????????????????????????????????????????????????????????????????????????????????????????????????????????????????????????????????????????????????????????????????????????????????????????????????????????????????????????????????????????????????????????????????????????????????????????????????????????????????????????????????????????????????????????????????????????????????????????????????????????????????????????????????????????????????????????????????????????????????????????????????????????????????????????????????????????????????????????????????????????????????????????????????????????????????????????????????????????????????????????????????????????????????????????????????????????????????????????????????????????????????????????????????????????????????????????????????????????????????????????????????????????????????????????????????????????????????????????????????????????????????????????????????????????????????????????????????????????????????????????????????????????????????????????????????????????????????????????????????????????????????????????????????????????????????????????????????????????????????????????????????????????????????????????????????????????????????????????????????????????????????????????????????????????????????????????????????????????????????????????????????????????????????????????????????????????????????????????????????????????????????????????????????????????????????????????????????????????????????????????????????????????????????????????????????????????????????????????????????????????????????????????????????????????????????????????????????????????????????????????????????????????????????????????????????????????????????????????????????????????????????????????????????????????????????????????????????????????????????????????????????????????????????????????????????????????????????????????????????????????????????????????????????????????????????????????????????????????????????????????????????????????????????????????????????????????????????????????????????????????????????????????????????????????????????????????????????????????????????????????????????????????????????????????????????????????????????????????????????????????????????????????????????????????????????????????????????????????????????????????????????????????????????????????????????????????????????????????????????????????????????????????????????????????????????????????????????????????????????????????????????????????????????????????????????????????????????????????????????????????????????????????????????????????????????????????????????????????????????????????????????????????????????????????????????????????????????????????????????????????????????????????????????????????????????????????????????????????????????????????????????????????????????????????????????????????????????????????????????????????????????????????????????????????????????????????????????????????????????????????????????????????????????????????????????????????????????????????????????????????????????????????????????????????????????????????????????????????????????????????????????????????????????????????????????????????????????????????????????????????????????????????????????????????????????????????????????????????????????????????????????????????????????????????????????????????????????????????????????????????????????????????????????????????????????????????????????????????????????????????????????????????????????????????????????????????????????????????????????????????????????????????????????????????????????????????????????????????????????????????????????????????????????????????????????????????????????????????????????????????????????????????????????????????????????????????????????????????????????????????????????????????????????????????????????????????????????????????????????????????????????????????????????????????????????????????????????????????????????????????????????????????????????????????????????????????????????????????????????????????????????????????????????????????????????????????????????????????????????????????????????????????????????????????????????????????????????????????????????????????????????????????????????????????????????????????????????????????????????????????????????????????????????????????????????????????????????????????????????????????????????????????????????????????????????????????????????????????????????????????????????????????????????????????????????????????????????????????????????????????????????????????????????????????????????????????????????????????????????????????????????????????????????????????????????????????????????????????????????????????????????????????????????????????????????????????????????????????????????????????????????????????????????????????????????????????????????????????????????????????????????????AGCACCTCCAAGGCTCCTCAGCACGACCCCAAATTCGCCAATGCCACTCAGGAAGAGCTACTCGCCTTATTCCAGCAAATAATCAAGTACCAGGTACTGGAGGGTAACGTTGGTTACCTAAGAGTGGACTACATCCCTGGCCGGGAGATGATAGAGGAAGTTGGGGAGTTCCTGGTGAATGACATCTGGAAGAAGGTCATGGAGACCTCCTCTCTCGTGTTGGATCTCCAGCACAGCAGCGGAGGTGAAGTTTCAGGAATCCCCTTTGTCATTTCTTACCTCTACCAGGGGGATATCCTGCTCCACGTAGACACGATTTACGACAGGCCATCAAACACCACTACTGAGATCTGGACCCTGCCCCAGGTGTTGGGGGAGAGGTACAGTGGGGAGAAGGACATCGTGGTTCTCACCAGCCATCATACTGTAGGGGTAGCTGAGGATATCGCCTACATCCTCAAGAAGATGCGCCGGGCCATCGTGGTGGGAGAGCAGACCCAGGGAGGGGCCCTCGATCTCCGGAAGCTGCGCATTGGACAGTCAGACATTTTCATCACCGTCCCTGTGGCACGTTCTCTGAGCCCCCTGGGTGGGGGTAGCCAGACTTGGGAGGGCAGCGGGGTGGTTCCCTGTGTGGGGATTCCAGCAGAACAGGCTCTGGAGAAAGCGCTGGCCATTCTCACCCTCCGCAGGGCAAGACCAGGAGCCATTCAGAGGCTCATGGAAGTCTTGCAGAAATACTACACCCTGGTGGATAGGGTACCGGCCCTGCTCCATCACCTAACCGCCATCGACTATTCCTCCGTGCTCACGGAGGAGGATTTGGCTGCCAAACTCAACGCGATGCTCCAGGCGGTGTCCGAGGACCCCCGGCTCCTGGTGCGGGTTCTGAGGCCCGAGGAAGCCACAATCGGGGCTCCTGAGAGTGACGCCCAACGGCAGGCGCTGATAGACTCGGTTTTCCAGGTGTCGGTTCTCCCGGGCAACGTGGGCTACCTGCGCTTTGACGAGTTTGCAGATAACTCGGTCCTCGGCACACTGGCTCCCTACGTGCTGCGACAGGTCTGGGAGCCCCTT???????????????????????????????????????????????????????????????????????????????????????????????????????????????????????????????????????????????????????????????????????????????????????????????????????????????????????????????????????????????????????????????????????????????????????????????????????????????????????????????????????????????????????????????????????????????????????????????????????????????????????????????????????????????????????????????????????????????????????????????????????????????????????????????????????????????????????????????????????????????????????????????????????????????????????????????????????????????????????????????????????????????????????????????????????????????????????????????????????????????????????????????????????????????????????????????????????????????????????????????????????????????????????????????????????????????????????????????????????????????????????????????????????????????????????????????????????????????????????????????????????????????????????????????????????????????????????????????????????????????????????????????????????????????????????????????????????????????????????????????????????????????????????????????????????????????????????????????????????????????????????????????????????????????????????????????????????????????????????????????????????????????????????????????????????????????????????????????????????????????????????????????????????????????????????????????????????????????????????????????????????????????????????????????????????????????????????????????????????????????????????????????????????????????????????????????????????????????????????????????????????????????????????????????????????????????????????????????????????????????????????????????????????????????????????????????????????????????????????????????????????????????????????????????????????????????????????????????????????????????????????????????????????????????????????????????????????????????????????????????????????????????????????????????????????????????????????????????????????????????????????????????????????????????????????????????????????????????????????????????????????????????????????????????????????????????????????????????????????????????????????????????????????????????????????????????????????????????????????????????????????????????????????????????????????????????????????????????????????????????????????????????????????????????????????????????????????????????????????????????????????????????????????????????????????????????????????????????????????????????????????????????????????????????????????????????????????????????????????????????????????????????????????????????????????????????????????????????????????????????????????????????????????????????????????????????????????????????????????????????????????????????????????????????????????????????????????????????????????????????????????????????????????????????????????????????????????????????????????????????????????????????????????????????????????
Dasyurus          ?????????????????????????????????????????????????????????????????????????????????????????????????????????????AGACCACCAAGCAATCCTTTGACTTGAGCGTCAACGCCCAGTACAAAAAGAGCAAGGACAGTCACNTCATCCCCTTCCCCCTNGNAGCCGTTTATGACGTCTTCGGTTCAAAGATCCACATTCTCCACCGGCACTTTGAGAACATCAAGTGGAACACATTGGATTTCCTAACAAAGTCCTATAACACAGCAAAGGTCAGGCTCGACCGGCACAACGTGAAACCCTCCCTCGACAAGCTCCCCCGGACCTTGGAGATCCCGGCCTACTACATCCCGGTGCTCCCGGTGCTCAACATCGAAGTGGATCAGTTCACCGCCGAGCTGCCGGCCTTTGGCTTCGTGACTCCCTGGGAGGTGAGCACCCCCAGCTTCACCRTCCCCGGGATCGGCTTCTCCATGCCGTCTTACACCTTTGTCCTGCCATCCCTCGAGTTTCCGGTCCTTCACGTGCCCGAGAGCTTCCGAGATCTCTCCTTCCCCAGGGTCACGATCGCACGTCCGCCAGACTACATCCCCATCCCGGCCGTGGGCAACCTCACCTACGACTTTTCCTTCAAGTCGAGCGTCATCACGCTGAGCACAAACGTGGGTCTGCACAGTCAGTCGGACCTCGTGGCTCACTTCAAGTCATCCTCCTTCTCCGTCATCGACGCTCTGCAGTACAAGTTAGACGGCACGACCAGCCTGACCAGGAAAAGGGGCTTGAAACTAGCCACAGCTCTGTCCCTGAACAGCAAGTTTGTGGAGGGTAATCACGACAGCACCCTCAGCCTGACCAAGAGAAACATGGAGGCCTCCGTGACCACCACGGCCAAAGTCCAGTTCCCCATCCTGAGAGCAAATTTCCGGCAGGAGCTCACCGGGAACATGAAGCCCAAGCCCACCGTCTCCTCCTCCATCCACCTCAAGTACAACTTCACCTCCACCCGGCTGCACAGCAGCACCAAGGGGGCCATGGAGCACAAGCTCACCTTAGAGACCTTCACATCGGAAAGCCCGACCCCCTACCTGTCGGTCGAGACGGCCGGCAAAGGCAGCGTCAGCGGCTCCCTCCTTTCCCAGAAGTATTCCGGGGCCATCGCCGGCGAAGCTAACTCCTACTTGGACACCAAGGGCACGCGCTCTTCCGTGAAGCTCGAGGGCGCCTCCAAAGTGGACGGCGTCTGGAACGTGGAGGCGAAGGACAACTTCGCGGGGGAGGCATCTCTTGGGCACATCTACGTGGTCTGGGAACACAGTGGGAAGAACCATTTCCAGCTGAGGAGGGAGTTCTCGACAAACGGGGAGCAGAAGACCAAGGTGACGTTGGAGCTGGCTCCCTGGACGGCCTCCGGTGTGATTCAGCTTCAGGCCAGCCAGCCCAGCTCTCTCTTCAGGAAGGCCTCCCTTGACCAGACGGCGACCCTGGCTGCCAGCCTCAAGAACCAGCGGGTCACCTGGAAAGGCGAGGGCCACATCCAGACGGTGTCCCTYGGTCACAACGTGCAGCTGACCAATGACCCGGCTGAAATCCGGCTCGATGCGGCCGGTTCTTTGGAAGGCCATCTGGCCTTCCTCAAGGACGCCCTGCTGCCGGTCTACGAGAGCAGCCTGTGGGACATCCTGAAGCTGGACGTGACCACCAGGCCCGACAAGAAGCAGTACCTGCACGTGTCCAGCGCCCTGGTTTACACCAAAAGCCCCACCGGCCACTGGCTTTCCATCCCTGTGCAGGAGACGGCTGAGGAATTCCTCATCCCCAGGCTGGGGCTG---------------------------------------------------------------GGCCCCTCATCCTCCGAGAGGAGCTCCCTCAGAGTGCCCAAGAAGACCAGCGTGGCCCCGTTSGCCTTCAGTTTGCCATCACTGCCCCAAGTCAAATTCCCCAGGGTCGAAGTCTCCACAGAGTACTCAGGCCCCGAAGGGGCCGCCCTTCCCTTTTTCGGGGTGACCGTGCCTGAGTTCCATGTGACCCTGTCTCCATTCACTCTGCCCAAAAAGTTTTCCCTGGCCGGTGCCGTCCTGGATCTCAACGAGGTGGCCAACAAAATCGCTGACTTTGACCTGCCGAACGTGGCCATGGCCGAGCAGAGCATCCGGGTCCCGGCTCTGACCTTCTGGCTGCCGGCTGGGATCTTCGTGCCCTCATTACTGCCTGAAACCTCCACTTTATTGCCCAACACAGACAGAATGACTGTAGAAAAAGCTGAGCTCTGTAATAAAAGCAAACAGCCTGGCTTAGCAAGGAACCAACAGAGCGGACTGGATGAAAGTAAGGGAATATGTAGTACTGGGAAGACCCCCAGTGTAGAAGAGCAGCCTGAGCTGAATGCCCATCATCTGTGTGAGAAGCAAGAACTAAAGGAGAAGCCACAAGGTCCT---GAAGGCACCAGAGGTAATCCTCAGAATTGCCTATCTGGAACCAAACTGAAAAGCAGTATTCAGAAAGTTAATGAGTGGTTATCCAGAAGTAATGACATTTTAGCTTCTGATTGCTCCCTTGACAAGAATCATAAGCAGAATGCAGAGATAGCTAGTGCCTTAGAAGATGGGCATCCAGATAACGCTGATGGAAATTCTAGCATTTCTGAAAAGACCGATGTTGTGGCTGAC---ACTGCCGATGAGGCCTGGCTACATATGCCTGAAAGAAGTTATCCCAAGCCAGCAGAAAACAACAATATTAAAGATAAAATATTTGGAAAAACCTATCGGAGAAAATCGGTTCACCCTAATTTGAATCACATAACTGAA---AATTTGGTTGTTGAGACAGTT---GTTCCTGATTCTTTGGTTCCTCCAGAACCTCTGAAAAATACCAAGTTAAAGCGTAAAAGAAAGACTGTATGTGACTTGCAGCCTGAGGATTTCATCAAGAAGACA---GTTCCAATTACTCACAAAACCCCTGAAAAGAAACAT---GCTGCTGACCAAACCCTTGAAAGAGAACAAAATGACCAAGTGATGAATATGGATAATGGTCACCCTGAACAGAAAGCACTA---AATGGTCACGCAGGGGAAAAGAAAGAAGCTCAGACATCAGAACTGTTCTCTGCAGAGAAAGAATCCACTCTCAGAACTGAAACAGAGCCTGCAGCC------------------------GGCTTAAATGGTGGAGAGACCAATATAACAAAAAAAGACAAGGCGAGGAAGCAGCCTTCATTCAAGATTGTCTGTGCTCTTGAGCTCGGACATGATGGAAGCCCAAGCTCTTCTAATGAGACTGAACTACAGATCGATAGCTATCCCAGCAGTGAAGAGATAAGGAAAAAAAAAAATTCTGAACAGAACCAACTTAGGCGCAGCAGAAGGCTTCAGCAGGTATCAGAAGAGATTGCAATT---------GGAGCCAAGAAAGCCCATAAGTCAGATGACCAAGCAGAAGAAAGTTGTGTCACTGAAGTTGTCTCAGAACTAAAATTAGGAAATGTACCTGCATGTGCTCCTGACAATCTCAGTATCGATAAGGATCAAGTATTAGCTAGTTGCAGTTTCACG------GGAGATGAAAGGAGTCTGGAAGTAATCCCTAGCAGCCAAGACCAAGATTTGTCATTAAGTGGAAGGGAAGAGTTACGAGGTGAAAGATCTCAAGGAAGCCTGGGGACTGTGGAGGTTCCTGATACTGCTTGGGACACTCAAGACAGTACCTCGTTGTTTCCAGCTGATACTCCTCAAAATTCAAAAGCAGGTCCCAGTCCTCACAGAAGT---CACTGTGAAATAATGGAAATA---AAGGAATTCTTAGAAAGTAGTTCATCCAAAAACACTGAAAGTAGTGCAGAAGATTTAAGGAGTCCGATGAAACAAGAAGTTAAAAATGCCTCCAAGACAATCACAGAAATGGAGGATAGTGAACTTGACACCCAGTATTTACAGAATACTTTCAAACGTTCAAAGCGCCAGTCATTTGCACTGTGTTCTAGCCCAAGGCAAGAATATATGAAAACCTGTGCTGTCCCTGGGGCTCTAAGTCAGCAGAGT------------ACAGTTCGTAGATACCAGGAAAAAGAAAAGCAAGAAAACAGAGAATCAAACAAGCCTGTGCAGCCAAAGCCTACTGTCATG---------------------AAAGAGAAGGGGAAGCCAGGGGATCATGCCAAATGTAGCACCAGAGAAGTCTCCAGGCTTTGTTGCATAGCTTCATTAAATAGTGACARTGACTGTGAACCTATTGCTGAAATCAGCCAGGGAATTTCACAAGTTCCTGATCAAAAACAA------TCAGTTTCTCCAGCAAGATCATCTGATAGTAAAATCATATATGCAAAAAACTTCCTGGAGGAAAGGC????????????????????????????????????????????????????????????????????????????????????????????????????????????????????????????????????????????????????????????????????????????????????????????????????????????????????????????????????????????????????????????????????????????????????????????????????????????????????????????????????????????????????????????????????????????????????????????????????????????????????????????????????????????????????????????????????????????????????????????????????????????????????????????????AGCACCTCCAAGGCTCCTCAGCACGACCCCAAATTCGCTAATGCCACTCAGGAAGAGCTACTCGCCTTATTCCAGCAAATAATCAAGTACCAGGTACTGGAGGGTAACGTTGGTTACCTAAGAGTGGACTACATCCCTGGCCGAGACATGATAGAGGAAGTTGGGGAGTTCCTGGTGAATGACATCTGGAAGAAGGTCATGGAGACCTCCTCTCTCGTGTTGGATCTCCAGCACAGCAGCGGAGGTGAAGTTTCAGGAATCCCCTTTGTCATTTCCTACCTCCACCAGGGGGATATCCTGCTCCACGTAGACACGATTTACGACCGGCCATCAAACACCACTACTGAGATCTGGACCCTGCCCCAGGTGCTGGGGGAGAGGTACAGTGGGGAGAAGGACATCGTGGTTCTCACCAGCCATCATACTGTAGGGGTAGCTGAGGATATCGCCTACATCCTCAAGAAGATGCGCCGGGCCATCGTGGTGGGAGAGCAGACCCAGGGAGGGGCCCTCGATCTCCGGAAGCTGCGCATTGGACAGTCAGACTTTTTCATCACTGGCCCTGTGGCACGTTCTCTGAGCCCCCTGGGTGGGGGTAGCCAGACTTGGGAGGGCAGCGGGGTGGTTCCCTTTGTGGGGATTCCAGCAGAACAGGCTCTGGAGAAAGCGCTGGCCATTCTCACCCTCCGCAGGGCAAGACCAGGAGCCATTCAGAGGCTCATGGAAGTCTTGCAGAAATACTACACCCTGGTGGATAGGGTACCTGCCCTGCTCCATCACCTAACTGCCATCGACTATTCCTCCGTGCTTACAGAGGAAGATTTGGCTGCCAAACTCAACGCGATGCTCCAGGCTGTGTCCGAGGATCCCCGGCTCCTGGTGCGGGTTCTGAGGTCAGAGGAAGCCACAGTCGAGGCTCCTGAAAGTGACGCCCAACGGCAGGCGCTGATAGACTCGGTTTTCCAGGTGTCAGTTCTCCCAGGCAACGTGGGCTACCTGCGCTTTGACAAGTTTGCCGATAACTCGGTCCTCGGCACACTGGCTCCCTATGTGCTGCGACAGGTCTGGGAGCCCCTTATCACGAAGGTTTTTAAAATCGATGTGAAAGGGGATGTTGACTCCATCCACCCCACCCAGTTTTGCCACAGCTGTTGGAATATTATGTATGGGAGGTTCAGCAATGCCCCCTGTGATATACACTTCCCAAGGAAAGCTGCCATAGAGTGGCGTCCACACACCCCAGACTGTGACAGCTGCCAGGCAGCCCGCCGGGGACTCAAGAGGAAAGGCCATCAGTCCAATCTGTCGCTCAGCAAAAAGCTCAAGACCGTG---ATTAAACGGACTCGGAGAGCCCATCCTTCCAAGAGTCAA---GATCGGATGAAGAAGATCACCAACTGCAGCAAGATGCACTTGAGCACTAAGCTGCTAGCTGTGGACTACCCTGTGGACTTTGTGAAGGCTATCTCATGCCAGATCTGTGAGCACATTGTGACCGACCCAGTGGAAACCACCTGCAGGCATGTATTCTGTAGAACCTGCATTTTGAGGTGTCTCAAGGTCATGGGTAGCTATTGCCCTTCTTGCCAGTATCCCTGTTTCCCTACAGATGTGGAAAGCCCGGCAAGGTCCTTTGTGAACATCCTCAATTCCCTGCTGGTGAAATGTCCTGTGAATGACTGTGACAAGGAAGTCAGCTTTGAAAAATACAACCAGCACATCTCCAGCCACAAGAAACCAAAAGCATCCTATGTGTACATTAATAAAGGCGGCCGACCCCGGCAGCATCTGCTGTCCCTCACTAGGAGGGCTCAGAAACACCGGCTGAGAGAACTGAAGATGCAGGTCAAGGCTTTTGCAGACAGAGAAGAAGGGGGTGATCTGAAGGCAGTGTGCCTGACTTTATTCTTGCTGGTACTGAGAGCAAGGAACGAGCATCGGCAAGCAGATGAGCTTGAGGCCATTATGAAGGGCAGAGGCTCGGGCCTCCAGGCAGCT??????GACTACTTGAGTGGCCCCTTCACTGTGGTGGTGAAGGAGTCTTGTGATGGGATGGGAGATGTGAGTGAGAAGCATGGGAGTGGGCCAGCTGTGCCTGAGAAGGCCGTTCGCTTTTCCTTCACTATCATGAATATTACTATCACACAAGATCAGGAGAGCTTGAGGATATTTGAAGAATCCAAGCCCAACTCTGAGCTGTGTTGTAAACCCTTGTGCCTCATGCTGGCTGATGAGTCAGACCATGAAACCCTGACAGCCATCCTGAGTCCCCTCATTGCAGAGAGAGAGGCGATGAAAAGCAGCGAATTGCTGCTTGAGATGGGAGGTATCCCAAGGACTTTCAAGTTCATCTTTAGAGGAACTGGCTATGATGAAAAACTTGTCCGAGAAGTTGAAGGTCTTGAGGCTTCTGGCTCTGTCTACATTTGTACTCTCTGTGATGCCACACGGCTGGAAGCTTCCCAAAATCTTGTCCTTCACTCCATCACGAGGAGTCATGCGGAGAATCTGGAACGTTATGAAGTCTGGAGGTCCAACCCCTATCAGGAGTCGGCAGAAGAACTGAGAGACAGGGTGAAAGGGGTCTCAGCAAAGCCTTTCATTGAGACAGTCCCTTCCATTGATGCTCTCCACTGTGACATTGGCAATGCGGCAGAGTTCTACAAACTCTTCCAGCTGGAAATTGGGGAAGTTTATAAGAATCCCAATGCATCCAAAGAAGAGAGGAAGCGATGGCAGGCTACCCTAGACAAGCACCTCCGGAAAAAAATG?????????????????????????????????????????????????????????????????????????????????????????????????????????????????????????????????????????????????????????????????????????????????????????????????????????????????????????????????????????CTCCAAGCTGTCCGAGACTGAGTTTAGGAAGCTGAAGGGTTTTGTAGTCAATGTGATGGAGCGTTTGCACATCTCCCAGAGACGCATTCGCGTGGCTGTGGTGGAATACCACGATGGGACCCACTCCTACATTGATCTGAAAGACCGCAAGCGGCCCTCGGAACTTCGTCGGATTGCCAGTTCTGTGAGATACGCCGGTAGCAAGGTGGCTTCCACCAGTGAGGTCCTGAAGTACACCCTCTTCCACATCTTTGGCAAAGTGGACCGCCCTGAGGCATCTCGGATCGCCTTGCTTCTGACGGCCAGCGAGGAGCCCCCTCCCACGGCCAGGAGCATAGTCCGCTATGTCCAGGGTCTGAAGAAGAAGAAGGCAATTGTGATCCCGGTGGGCTTAGGGCCCCATGCTAGCCTGAAGCAGATTCGGCTCATTGAGAAACAGGCACCAGAAAACAAAGCCTATTTGCTGAGTGGTGTGAATGAGCTGGAGCAAAGGCAGGATGAGATTCTGGGCTACCTCTGTGACCTGGTACCCGATATTCCTGTTGTGGGACAGGTTACTAGGAGTCCAGAACTCCTGGCCACCCCAACCCCTCTACATAGTAGCCAAATGATTCTGGATGTGGTGTTTGTGCTAGAAGGCTCGGACAAAATTGGGGAAGCTAATTTCAACAAGAGCAAGGAATTCATGGAGCAGGTGATTCAACGAATGGACGTGAGTCAACGTAGCATCCACATTTCTATCTTACAATTCTCTTATGCAGTGAATGTGGAGTTCTCCTTCAATGAAACTCAATCTAAGAACTATATCCTGGAGAGAGTGCAGCAAATACGCTATCAGGGAGGCAATAAGACCAACACCGGGAAGGCCCTTGAATACCTTTCTGAGAATACCTTCTCTTCCACCCAAGGCATTCGGAAGCAAGC?????????????????????????????????????????????????????????????
Phascogale        AACATCCCTCTTACAATTCCCGAAATGACTCTGCCTTACACCAAGCTCACGACGCCCCTGCTGAGAGACTTCTCCCTGTGGGAGAGGACCGGCTTGAAGAACTTCCTCAAGACCACCAAGCAATCCTTTGACTTGAGCGTCAACGCCCGGTACAAAAAAAGCAAGGACAGTCACCTCATCCCCTTCCCCCTCGGAGCCGTTTATGACGTCTTCAGTTCAAAGATCCACCTTCTCCATCGGCACTTTGAGAACATCAAGTGGAACACGTTGGATTTCCTAACCAAGTCCTATAACACAGCAAAGGTCAGGTTCGACCAGCACAACGTGAAACCCTCCCTCGACAAGCTCCCCCGGACCTTGGAGATCCCGGCCTACTACATCCCGGTGCTC---------AACATCGAAGTGGATCCGTTCACCGCCGAGCTGCCGGCCTTTGGCTTTGTGACTCCCTGGAAGGTGAGCACCCCCAGCTTCACCGTCCCCGGGATGGGCTTCTCCATGCCATCTTATACCTTCGTCCTGCCATCCCTCGAGTTCCCGGTCCTTCACGTGCCCGAGAGCTTCCGAGATCTCTCCTTCCCCAGGATCACGATCACATGCCCGCCAGACTACATCCCCATCCCGGCCGTGGGCAACCTCACCTACGACTTTTCCTTCAAGTCGAGCGTCATCACGCTGAGCACAAACGTGGGGCTGCACAGTCAGTCGGACTTCGTGGCTCACTTCAAGTCATCCTCCTTCTCCGTCATCGACGCTCTGCAGTACAAGTTAGACGGGACGAGCAGCCTGACCAGGAAAA??????????????????????????????????????????????????????????????????????????????????????????????????????????????????????????????????????????????????????????????????????????????????????????????????????????????????????????????????????????????????????????????????????????????????????????????????????????????????????????????????????????????????????????????????????????????????????????????????????????????????????????????????????????????????????????????????????????????????????????????????????????????????????????????????????????????????????????????????????????????????????????????????????????????????????????????????????????????????????????????????????????????????????????????????????????????????????????????????????????????????????????????????????????????????????????????????????????????????????????????????????????????????????????????????????????????????????????????????????????????????????????????????????????????????????????????????????????????????????????????????????????????????????????????????????????????????????????????????????????????????????????????????????????????????????????????????????????????????????????????????????????????????????????????????????????????????????????????????????????????????????????????????????????????????????????????????????????????????????????????????????????????????????????????????????????????????????????????????????????????????????????????????????????????????????????????????????????????????????????????????????????????????????????????????????TCATTACTGCCTGAAACCTCCAGTTTATTGCCCAACACAGACAGAATGTCT---GAAAAAGCTGAGCTCAGTAATAAAAGCAAACAGTCTGGCTTAGCAAGGAACCAACAGAGCAGACTGGATGAAAGTAAGGGAATATGTAGTACTGGGAAGACCCCCAGTGTAGGAGAGCAGCCTGAGTTGAATGCCCATCATCTGTGTGAGAAGCAAGAACTAAAGGAGAAGCCACAAGGTCCT---GAAGGCCCCAGAGGAAATCCTCAGAATTGCCTATCTGGAACCAAACTGAAAAGCAGTATTCAGAAAGTTAATGAGTGGTTATCCAGGAGTAATGACATTTTAGCCTCCGATTGCTCCCTTGACAAGAATCATAAGCAGAATGCAGAGATAGCTAGTGCCTTAGAAGATGGGCATCCAGATAACTCTGATGGAAATTCTAGCATTTCTGAGAAGACTGACGTTGTGGCTGAC---ACTGCCGATGGAGCCTGGCTACATGTGCCTAAAAGAACTTACACCAGGCCAGCAGAAAACAACAATATTAAAGATAAAATATTTGGAAAAACCTATCGGAGAAAGTCGGGTCACCCTAATTTGAATCACATAACTGAA---AATTTGATTGTTGAGACAGTT---GTTCCTGATTCTTTGGTTCCTCCAGAACCTCTGAAAAATACCAAGTTAAAGCGTAAAAGAAAGACTATATGTGACTTGCAGCCTGAGGATTTCATTAAGAAGACG---GTTCCAGTTACTCACAAAACCCCTGAAAAGAAACATCACGCTGCTGACCAAACCCTTGAAAGAGAACAAAATGACCAAGTGATGAACATGGATAATGGTCATCCTGAACAGAAAGCACTA---AATGGTCATGTAGGGGAAATTAAAGAAGCTCAGACATCGGAACTGTTCTCTGCAGAGAAAGAATCCACTTTCAGAACTGGAACAGAGCCTGCAGCT------------------------AGCTTAAATGGTGAAGAAACCAACATAACAAAAAAAGACAAGCTGAGGAAGCAGCCTTCATTCAAGATTGTCTGTGCTCTTGAGCTTGGAGTTGATGGAAGCCCAAGCTCTTCTAATGAGACTGAACTACAGATCGATAGCTATCCCAGCAGTGAAGAGATAAGGAGAAAAAATAATTCTGAACAGAAGCAACTTAGACGCAGCAGAAGACTTCAGCAGGTGTCAGAAGAGATTGCAATT---------GGAGCCAAGAAAGCCCATAAGCCAGATGATCAAGCAGAAGAAAGTTGTATCACTGAAGTTGTCTCAGAACTAAAATTAGGAAATCTACCTGCCTGTGCTCCTGACAATGTCAGTACTGATAAGGATCAAGTATTAGCTAGTTGCAGTTTCACA------GGAGATGAAAGGAGTCTGGAAGTAATCCCTAGCAGCCAAGACCAAGATTTGGCATTGAGTGGAAAGGAAGGGTTGCAAGGTGAAATATCTCAAGGAAGCCTGGGGACTGTGGAGGTTCCTGATACTGCTTGGGACACTCAGGACAGTACCTCGTTGTTTCCAGCTGATACTCCTCAAAATTCAAAACCAGGTCCCAGTCCTCACAGAAAT---CACTGTGAAATAATGGAAACCCCCAAGGAACTCTTAGAAAGTAGTTCATCCAAAAACACTGAAAGTAGTGTAGAAGATTTAAGGAGCCTGATGAAACAAGAAGTTAAAAATGCCTCCAAGACAATCACAGAAATGGAGGATAGTGAACTTGACACCCAGTATTTACAGAATACTTTCAAGCGTTCAAAGCGCCAGTCATTTGCACTGTGTTCTAGCCCAAGGCAAGAATATGTGAAAACCTGTGCTGTCCCTGGGGCTATAAGTCAGCAAAGT------------ACAGTTCGTAGGTACCAGGAAAAAGAAAAGCAAGAAAACAGAGAATCAAACAAGCCTGTGCAGCCAAAGCCTGCTGTTGTG---------------------ATAGAGAAGGGGAAGCCAGGTGATCATGCCAAATGGAGCACCAGAGAAGTCTCCAGGCTTTGTCACATAGCTTCATTAAATAGTGGCAATGACTGTGAACCCATTGCTGAAATCAACCAGGGAATTTCACAAGTTCCTGATCAAAACCAA------TCAGTTTCTCCAGCAAGGTCATCTGATAGTAAAACCATATATGCAAAAAACTTCCTGGAGGAAAGGCTTGATGAGCAAACCACGTGCCCTGAAACAACTATGGGAAATGAAAGCTTAGCCCAAAGCAGCATTAGTTTAGTTAGTCAAAGTAATAGCAGAGAATATGTTTCTAACCCAATTGACTTAATTAGTGGAGAAGGCACTCAGGCAGAAAAAAGTGAAAACAAAGAATCTGAATTAAATACACCACCCAAATTAAAGCTTATGCAACCCCAAGTCTCTCAACAGACCTTTCCTCAGAATAAT---TGCAAA?????????????????????????????????????????????????????????????????????????????????????????????????????????????????????????????????????????????????????????????????????????????????????????????????????????GTCCTGACAGCAGGTGTGCAGGGTTCTCTCAATGACCCACGGCTAGTGATCTCTTATGAGCCCAGCACCGCCAAGGCTCCTCAGCATGACCCCAAACTCGCCAATGTCACTCAGGAAGAGCTACTCGCCTTATTCCAGCAAATAATCAAGTACCAGGTACTGGAGGGTAACGTTGGTTACCTAAGAGTGGACTACATCCCTGGCCGGGAGATGATAGAGAAAGTTGGGGAGTTCCTGGTGAATGACATCTGGAAGAAGGTCATGGAGACCTCATCACTCGTGTTGGATCTCCAGCACAGCAGGGGAGGTGAAGTTTCAGGAATCCCCTTTGTCATTTCCTACCTCCACCAGGGGGATATCCTGCTCCACGTAGACACGATTTACGACCGGCCATCAAACACCACTACTGAGATCTGGACCCTGCCCCAGGTGCTGGGGGAGAGGTACAGTGGGGAGAAGGACATCGTGGTTCTCACCAGCCATAATACTGTAGGGGTAGCTGAGGATATCGCCTACATCCTCAAGAAGATGCGCCGAGCCATCGTGGTGGGAGAGCAGACCCTGGGAGGGGCCCTCGATCTCCGGAAGCTGCGCATTGGAGAGTCAGACTTTTTCATCACTGTCCCTGTGGCACGGTCTCTGAGCCCCCTGGGTGGGGGTAGCCAGACTTGGGAGGGCAGCGGGGTGGTTCCCTGTGTGGGGATTCCAGCAGAACAGGCTCTGGAGAAAGCGCTGGCCATTCTCACCCTCCGCAGGGCAAGACCAGAAGCCATTCAGAAGCTCATGGAAGTCCTGCAGAAATACTACACCCTGGTCGACAGGGTACCGGCCTTGCTCCATCATCTAACTGCCATCGACTATTCCTCCGTGCTTACAGAGGAAGATTTGGCTGCCAAACTCAACGCGATGCTCCAGGCGGTGTCCGAGGACCCCCGGCTCCTGGTGCGGGTTCTGAGGCCCGAGGAAGCCACTGGGTTCGGGCCTGAGAGTGAAGCCCAAAGGCAGGCGCTGATAGACTCGGTTTTCCAGGTGTCGGTTCTCCCTGGCAACGTGGGCTATCTGCGCTTTGACGAGTTTGCCGATTCCTCGGTCCTCGGCACACTGGCTCCCTATGTGCTGCGACAGGTCTGGGAGCCCCTT??????????????????????????????????????????????????????????????????????????????????????????????????????????????????????????????????????????????????????????????????????????????????????????????????????????????????????????????????????????????????????????????????????????????????????????????????????????????????????????????????????????????????????????????????????????????????????????????????????????????????????????????????????????????????????????????????????????????????????????????????????????????????????????????????????????????????????????????????????????????????????????????????????????????????????????????????????????????????????????????????????????????????????????????????????????????????????????????????????????????????????????????????????????????????????????????????????????????????????????????????????????????????????????????????????????????????????????????????????????????????????????????????????????????????????????????????????????????????????????????????????????????????????????????????????????????????????????????????????????????????????????????????????????????????????????????????????????????????????????????????????????????????????????????????????????????????????????????????????????????????????????????????????????????????????????????????????????????????????????????????????????????????????????????????????????????????????????????????????????????????CTCTGTGACGCCACACGGCTGGAAGCTTCCCAAAATCTTGTCCTTCACTCCATCACGAGGAGTCACGCGGAAAATCTGGAACGTTATGAAGTCTGGAGGTCCAACCCCTATCAGGAGTCGGCAGAAGAACTGAGAGACAGGGTGAAAGGGGTCTCAGCAAAGCCTTTCATCGAGACGGTCCCTTCCATCGATGCTCTCCACTGTGACATTGGCAACGCAGCAGAGTTCTACAAACTCTTCCAGCTGGAAATTGGGGAAGTTTATAAGAATCCCAATGCATCCAAAGAAGAGAGGAAGCGATGGCAGGCTACCCTGGACAAGCACCTCCGGAAAAAAATGAACCTGAAGCCCATCATGAGGATGAATGGCAACTTTGCCAGGAAGCTCATGACCAAGGAGACGGTGGAAGCAGTATGTGAGTTAATTCACTGTGAGGAAAGGCATGAGGCCCTGAGGGAGCTAATGGACCTTTATCTGAAAATGAAACCTGTGTGGCGCTCAACATGCCCAGCCAAAGAGTGTCCAGAATCACCTTGCCAGTAT???????????????????????????????????????????????????????????????????????????????????????????????????????CCCAGAAACGCATCCGTGTGGCTGTGGTGGAATACCATGATGGGACCCACTCCTACATTGATCTGAAAGACCGCAAGCGGCCCTCGGAGCTTCGTCGGATCGCCGGTTCTGTGAGATACGCCGGTAGCAAGGTGGCTTCCACCAGTGAGGTCCTGAAGTACACCCTCTTCCACATCTTTGGCAAAATGGACCGCCCCGAGGCATCTCGGATTGCCTTGCTTCTGACSGCCAGCGAGGAGCCCCCTCCCATGGCCAGGAGCATAGTCCGCTATGTCCAGGGTCTGAAAAAGAAGAAGGCAATTGTGATCCCTGTGGGCTTAGGGCCCCATGCTAGCCTGAAGCAGATTCGGCTCATTGAGAAACAGGCACCAGAAAACAAAGCCTATTTGCTGAGTGGTGTGAATGAGCTGGAGCAAAGGCGGGATGAGATTCTGGGCCACCTCTGTGACCTGGTACCCGATATTCCTGTTGTGGGACAGGTTACTAGGAGTCCAGAGCTCCTGGCCACTCCAACCCCTCTACATAGTAGCCACATGATTCTGGATGTGGTGTTTGTGCTAGAAGGCTCAGACAAAATTGGTGAAGCTAATTTCAACAAGAGCAAGGAATTCATGGAGCAGGTGATTCAACGAATGGATGTGAGTCAACATAGCATCCACATTTCTATCTTACAGTTCTCTTATGCAGTGAATGTGGAGTTCTCCTTCAATGAAACTCAATCTAAGAACTATATCCTGGAGAGAGTGCAGCAGATACGCTATCAGGGAGGCAACAAGACCAATACTGGGAAGGCCCTTGAATACCTTTCT------------TCTTCCACCCAAGGCATTCGGAAGCAAGCACCTCATCTCGTGTACATGGTAGTAG???????????????????????????????????
Notoryctes        AGCATCCCTCTTACAATTCCTGAAATGACTCTCCCTTACACCAAAGTCTCAACTCCCGCACTGAGAGACTTCTCCCTGTGGGAGCGAACAGGCTTGAAGAACTTCCTCAAGACCACCAAGCAATCCTTCGACTTGAGTGTCAATGCTCAGTACAAAAAGAACAGAGACAGCCATGCCATCTCATTCCCTCTTGGAGCTCTTTATGACACCCTCAGGCCAGACACCAAAATTCTCCATCTGCACTTTGAGAAAGGCAGGGACAAGGCACTGGATTTCCTAACCAAGTCATATAATGAAGCAAAGGCCAGGTTTGAAAAGTACCAAGTGGGAGCCTCTCTCCACAAGCTCCCTAGGACCCTGAGCATTACAGGTTTCTACATCCCGGTGCTC---------AACATCATAGTCTCTCCAGTCACAGCAGAGATGCCAGCCTTTGGCTACGTGATGCCCAAGGAGCTGAGCACCCCTGGCTTCACCATTCCTGGAATTGGCTTCTCCTTGCCCTCGTACACCTTCGTCCTACCATCCCTTGAGTTTCCAGTCCTCCACGTGCCCAGGAGCCTCCGAAAGCTCACCCTCCCAGCCATTGAGATTCTGCGACCATCAGACTATATCCCCATCCCAGCCATGGGCAATCTCACCTATGATTTTTCTTTCAAGTCAAGTGTTATCACACTGAACACAAATGTAGGGCTATACAACCAGTCTGATATCGTGGCACATTTCAGGTCATCCTCCTTTTCCGTTATTGAGGCTTTACAGTATAAGTTAGATGGGACAACTAGTCTGACCAGGAAAAGGGGCTTGAAGCTGGCTACGGCTCTCTCCCTGAATAACAAATTTGTGGAGGGGAATCATGACAGCACCATCAGCCTGACCAAAAGGAACATGGAAGCATCTGTGACCACCACAGCCAAAGTCCAGTGCCCTGTCCTAAGAGCCAACTTGAGGCAGGAGCTCACCGGGAGCATGAAGTCCAAGCCCACCATCTCTTCTTCCATCAACCTCAAGTATGACTTTGCCTCCACCCAGCTGCACAGCAGCGCCAGGGGGCTGGTGGACCACAAGCTCACCTTAGAAAGCTTCACATCAGAAAGTTCCACCCCTTACTTGTCTATGGAGACAGCCACCAAAGGCAGTGTTAGTGGGTCAGTCCTTGCCCAGAAGTATTCCGGGGCCATCTCCAGCGAGGCCAACTCCTACTTGGACACCAAGAGCACACGCTCTTCAGTGAAGCTTGAAGGGGCCTCCAAAGTGGATGGCATTTGGAACGTGGAAGCCAAGGAAAACTTGGCTGGGGAGGCTTCTGTTGGGCACATCTATGCTGTCTGGGAACACGCTGGCAAAAACCATTTCCACCTGAGAAGGGGCTTTTCAACAAGTGGGGAGCAGAGCAGCAAAGTGACACTGGAGCTGGCTCCTTGGACGGCAGCCAGTGTGATTCAGGTTCAGGCCAGCCAGCCCAGTTCTCTCTTCAAGAAGGCCTCCCTCGGCCAAGTGGTGACCCTGACCGCTGGCTTCAGGGAGCAGCGGGCCAGCTGGAAAGGCGAGGGTCATATGCAGACAGCGTCCTTCCATCACAACATGCAGCTGTCTAATGACCCCACTGAAATCCGTCTGGACGCTGCCAGTTCTTTAGAAGGCTATGTGTCCTTCCTTAAAGACATTCTCCTGCCAGTTTATGACAGTAGTCTGTGGGACATCCTGAAGCTAGACGTGACCACCAGTGCCGACAAGAGACAGTACCTCAACATTTCCAGCTCCCTCGTTTATACTAAAAGCCACCGTGGCTCCTGGTTTTCCATTCCTGTGACAGAAACAGCTGATGAATTCATCATCCCTGGACCAGAACTGAAGTTTTTAGTT------------------------------------------------GCACCATCCTCTAGCCACGAGAGTGGTTCCATCAGATTAGCCAAGAAGACCAGCATAGCTCCATTTGCCCTCAGTTTACCATCAATGCCCCAAGTAAAATTCCCCAGAATTGATGTGTCCACAGAATACTCCAACACTGAAGGGTCCACACTGCCCTTCTTTGGGGTGACTGTGCCTGAGTTCCAGATAACCCTGTCTCCATTCACTCTCCCCAAAAAGGTTTCCTTTGATGGGGTGGTCCTGGATCTGAATGAGGTAGCTAACAAAATTGCAGACTTTGACCTGCCGAGCATCACCATGTCTGAGCAGAGCATTAGGGTCCCAGCCCTGACCTTCTGGCTGCCTGCTGGAATCTTTGTGCCTTCATTACTCCCTGAAACCACCGGTTTATTGCCCAACACCGACAGAATGAATGTAGAAAAGGCTGAACTCTGTAATAAAAGCAAACAGCCTGGCTTAGCAAGGAGCCAGCAGTGCAGTCTGGATGAAAGTAAGGAAATATGTAGCACTGGGCAGACCCCAGTTACAGGGGAGCAGCATGAGCTGGATGCTCATCATCTGTGTGAGAGACAAGAACTGGAGGAGAAGCCACAGAGTTCCTCCGAGAGCCCCAGAGGGAACCCGAAG------CTGTCTGGAACCAAACTGAAAAGCAGTATTCAGAAAGTTAACGAGTGGTTATCCAGAAGTGATGACGTTTTAGCCTCTGATTACTCCTATGGCGGGAGCCTTGAGCAGAATGCAAAGATACCTAGTGCCTTAGCAGATGGGCATCCAGACACTACTGATGGAAATTCTAGCATTTCTGAGAAGACTGACCTGGTGGCTGAC---ACCACTGATCGTCACTGGCTACATGGGCCTGAAAGAAGCTGCCCCAGGCCAGCAGAAAACAGC---ATTGAAGGTAAAATATTTGGAAAAACCTATCGGAGAAAGTCAAGTCATCCTAATTTGAAACACATAACTGAA---AACTTGTTTGTTGAAGCTGTT---GCTCCTGATTCTTTGATCCCTCCAGAGCCTCTCAAAAAACCCAGGTTAAAGCGTAAAAGAAAGACATTAACTAACCTGCAACCTGAGGATTTCATCAAGAAGACAGAAATTCCAGTTATTCATAAAACCCCTGAAAAGAAAGATCATGAGGTAGACCAG---------------CAGAATGACCAAGGGATGACCACAGCTAATGGTCATCTTGAACAGAAAGCACTA---GGTGGTCACATAGGGGAAGTAAAAGATCAGAACACATCAGAACTGCTCACTGCAGGGAAAGAATCCACTTTCAGAACTGAAACAGCACCTGCAACTAGTGGCACAGACCATGGGGACCTCAAATTAAATGGTAGAGATGCCAAAATGACAAAAAAAGACAGACTGAGGAGGAAGCCTTCATCCAGGATTGTCCATGCTCTTGAGCTTGTACTTGATAGAAACCCAAGCTCTTCTAGTGAGACTGAAATCCAGATCGATAGCTATCCTAGCAGTGAAGAGATAAAGAAAGGAAATCATTCTGAACAGAAGCAAATCAGACGCAGCAGAAGGCTTCAGCTACTATCAGAAGAAATTGCCGTT---------GGATCCAAGAAAGCCCATAAGCCAGATGACCAAGGAGAAGAAAGTTGTGTCAGTGAAGTTTTCCCAGAACTAAAAATAGGAAATGCGTCTACCTGTGCTACTGACAGTGTGACTACTGATAGGAATCAAGTGTTAGCTAAGTGCAGTTTCACAGAAGAGGGAAATGAAAGGAGCCTGGAAGCAATCTCGAGCAGCAAAGACCAAAATTTGGCATTGAGTGCAGGGGAGGGGTTGCAAGATCACAGAGCCCAAGGAAGC---------CTCGAGGTTCCTGATACTGATTTGGACACTCAGGACAGCACTTCATTGTTTCCAGCTGATACTCCCCAAAATTCAAAAGCAGGATCTAGTCCTCCCAGAAGT---CACTGTGAAATAATAGAAACCCCCATGGTACTCTTAGATGGTTGTTCATCCAAAAACACTAAAAATGTCACAAAAGATTTGAGGATCCTGATGAGAGAAGAGGTTAAAAATACCTCTGAGAGAACCACAGAAATGGAAGATAGTGAACTCGACACCCAATATTTACAGAATACCTTCAAACGTTCAAAGCGCCAGTCATTTGCTCTGTGTTCCAGCCCAAGACAGGAA---------CCTTGTGCTGTCCCTGGGGTTGTAAGTCAG---AGTCCAGAGAACACCACAGGTTGTGGGGGCCAGGAAAAAGAAAAGCAAGGAAATATAGAATCAAACAAGCCTGTGCAGCTAAAATCTGCAGTTGTAAGCTTAGCTGCAGCTTGTCAGACAAAAGACAGCAAACCAGGTGATGATGCCAAATGTAACTACACAGGAGTCTCCACGCTTTGTCACTTAGCTCCATTACATGGTGGCAATGACTGTGAACACATTGCCGGAAGCAACCAAGGAATTTCACAAGTTCCTGATCAAAAACAG------TTAGATTCTCCAGCAAGATCATCTTCTAGTAAAACTATATATACAAAAAACCTCCTAGAGGAAAGGCTTGGTGAACAGACCACATGCCCGGAAACAGCTATGGAAAATGAAAGCTTAGCCCAAAGCAGTTTAAGTCCAGTTAGCCAAAGTAACAGCAGAGAATATATTTCTAAAGCAACTGACTTAAATAGTAGAGAAGGCAGCCAGGCAGGAAATGGTGAAAACCAAGAATCTGAATTAAATATACCACCTAAATCAAAGCTTGTCAAACCCCAGGTATACCACCAAAGCTTTCCTCAGGATAAT---TGCAATGAGCCTAAAAGAAAAGGAAAGAGAGGAAATGGAAAATTAGCTCAGACCATCAGTACAGATTCATCTCCATGTTTAGAACAAACTGAAGAACTACACATTCTTCTCAGGCCAGAAAACCTAATGGGGATGCAAGAAGCAATCGAA-----------GAGTGGAGAGATCTTGGATATCTCAGATACCCAAATGCTGGCCAGCGTCCTGACAGCAGGTGTGCAGAGCTCTCTCAATGACCCACGGTTGGTAATCTCTCATGAGCCCAGAACCCCCAAGACTCCCCAGCAAGTTCCCAAACTCGCCAATGTCACTCAGGAAGAGCTACTCACCTTGCTCCAGCAAATGATCAAGTATCAGCTACTAGAGGGTATTGTGGGTTACCTAAGAGTGGATTACATCCCTGGCCTGGAGGTGATAGAGAAATTCGGGAAGTTCCTGGTGGATGACATCTGGAAGAAGCTCATGGGTACCTCCTCTTTGGTGTTGGATTTCCAGCACATCACAGAGGGTGAAGTCTCAGGAATCCCTTTTGTCATTTCCTACCTACACCACAGGGATATCCTGCTACATGTAGACACCGTTTATGACCGGCCATCAAACACCACCACAGAGATCTGGACCCTGCCCCAGGTGCTGGGTGAGAGGTACAGTGGGGAGAAGGACATGGTGATCCTCACCAGCCATCGTACTGTAGGTGTAGCTGAAGATATTGCCTACATCCTCAGGAAGATGCGCCGGGCCATTGTGGTGGGAGAACAGACTCTGGGTGGGGCCCTAGATCTCCGGAAGCTCCGCATTGGTCAATCAGACTTTTTCATTACTGTACCCGTGTCACGTTCTCTG---------GGTGGAGGGAGCCAGACATGGGAGGGCAGCGGGGTGCTACCATGTGTGGGGATTCCAGCAGAACAGGCGCTGGAGAAAGCATTGGCCAGCCTCACCCTTCGCAGGGGAAGACCTGGAGTCATTCTGCGACTCATGCAAGTCTTGAAGAATTACTACACCGTGGTCGATAGGGTACCCGCCCTGCTCCATCATCTTACTGCCGTCGACTATTCCTCCGAGCTCACAGAAGACGATTTGGCTGCTAAACTCAATGCCGAACTACAAGCTGTGTCCGAGGACCCCAGGCTCCTTGTGCAGGTTCTTAGGCCTGAGGAAGCCACAGCTGGGCCTC-TGAGGGGGAGTCCCAACTGCAGGCCCTGGTGGACTCGGTATTCCGGGTGTCAGTGCTGCCAGGTAACATAGGCTATTTGCGGTTTGATGAGTTTGCTGACTCCTCTGTACTTGGCACACTGGCTCCCTACGTGCTCCGACAGATCTGGGAGCCCCTTATTGCAAAGGTTTTCAAAATTGATGTGAAAGGAGATACTGACTCCATCCACCCCACCCAGTTTTGCTACAACTGTTGGAATGTTATGTATGGGAGATTCAGCAATAACCCATGTGAGGTATACTTCCCGAAGAATACTGCCATAGAGTGGCACCCACACACACCATCCTGTGACATCTGCCAGGCAGCCCGTCGGGGACTCAAGAGGAAAGGCCTTCAGTCCAATTCATCATTCAACAAAAAACTCAAGGCCATG---ACTAACCAGGTTCAGAGGGCCCGT---CCCAAGAGTCAA---GATCTGATGAAGAAGATAACCAACTGTAACAAGGTGCACCTGAGTAGTAAGCTGCTCTCTGTGGATTACCCTGTGGACTTTGTGAAGGCCATCTCATGCCAGATCTGTGAGCATATTTTGACTGACCCAGTGGAAACCACATGTAAGCATTTATTCTGCAGAACCTGCATTTTGAGGTGCCTCAAGGTCATGGGCAGCTATTGTCCTTCTTGCCAATATCCCTGCTTCCCTACAGATATAGAAAGCCCAGTGAGATCTTTTGTGAACATCCTCAATTCCCTGGTGGTAAGATGCCCTGTGAAAGACTGTGACAAGGAGGTTAGCTTTGAAAAATATAACCAGCACATCTCCAGCCACAAGGAACCGAAAGAGTCATATGTGTACATCAATAAAGGCGGCCGGCCCCGGCAGCATCTCTTGTCCCTGACTAGAAGGGCTCAGAAACATCGTCTAAGAGAACTGAAGCTGCAGGTCAAAGCCTTTGCAGACAAAGAAGAAGGAGGTGATTTGAAAGCCGTGTGCCTGACTTTGTTCTTGCTGGTACTGAGAGCCAAGAATGAGCATCGACAAGCAGATGAGCTTGAGGCCATCATGCAGGGTAGAGGGTCTGGCCTCCAGGCAGCT????????????CTGAGTGGCCCTTTCACTGTGGTGGTGAAGGAGTCCTGCGATGGGATGGGAGATGCGAGTGAGAAGCATGGGAATGGACCGGCTGTGCCTGAGAAAGCTGTTCGCTTTTCCATCACCATCATGAATATCAGCATCGTTCAAGGTCAGGAGAGTGTGAGGATATTTGAAGAAGCCAAACCCAATTCAGAGCTCTGCTGTAAGCCCTTGTGTCTCATGCTGGCTGATGAATCTGACCACGAGACCCTTACAGCCATCCTGAGTCCCCTCATTGCAGAGAGAGAGGCAATGAAGAGCAGTGAATTACTGCTTGAGATGGGAGGCATCCAAAGAACTTTTAAGTTTATCTTTAGAGGAACTGGCTATGATGAAAAACTTGTCCGGGAAGTAGAAGGCCTTGAGGCTTCTGGCTCTGTCTATATTTGCACCCTCTGTGACGCCACCCGTCTGGAGGCTTCCCAAAATCTCGTCCTTCACTCCATAACTAGAAGTCATGCTGAGAATCTGGAACGTTATGAAGTCTGGAGATCCAACCCCTACCAGGAGTCAGCAGAAGAGCTGAGAGACAGAGTAAAAGGGGTCTCAGCAAAGCCTTTCATTGAGACAGTCCCTTCTATTGATGCTCTCCATTGTGACATTGGCAATGCAGCAGAGTTTTATAAGCTCTTCCAGCTGGAGATTGGGGAAGTTTATAAGAATCCCAATGCATCCAAAGAGGAGAGGAAACGATGGCAGGCTACCCTGGACAAGCACCTCCGGAAAAA?AGA?????????????????????????????????????????????????????????????????????????????????????????????????????????????????????????????????????????????????????????????????????????????????????????????????????????????????????????????????????GCTCTTCCAAGCTGTCTGAAGTTGAGTTT?AGGTGCTGAAGGCGTTTGTAGTAAGTGTAATG?AGCGTCTACACATCTCTCAGAGACGTATCCGGGTGGCTGTGGTGGAATATCATGATGGCACCCACTCCTATATTGAATTGAAAGACAGGAAGCGGCCCTCAGAGTTTCGTCGGATTGCCAGTTCTGTGAGGTATGCTGGCAGCAAGGTGGCTTCCACCAGTGAGGCCCTCAAGTTTACCCTCTTCCACATCTTTGGCAAAGCTGACCGTCCTGAAGCATCTCGGATTACCTTGCTTCTGACAGCCAGTGAGGAGCCCCCTCCCGTGGCCAGGAATATAGTCCGCTATGTCCAAGTCCTGAAGAAGAAAAAAGTCATTGTGATCCCCGTGGGCATTGGACCCCATGCTAGCCTGAAGCAGATTCRTCTCATTGAGAAGCAGGCACCAGAAAACAAAGCCTATTTGCTCAGTGGTGTAAATGAGCTGGAGCAAAAACGGGATGAGATCTTGGGCTACCTCTGTGACCTGGTACCTGATATTCCTACTATGGTCCAAGTTACTATGAGTCCAGAGCTCTTGCCATCCCCAACCTCTCTACATGGTAGACACATGATTTTGGATGTAGTGTTTGTGCTAGAAGGTTCAGACAAAATTGGTGAAGCCAACTTCAACAAGAGCAAGGAATTCATGAAGCAGGTGATTCAACGGATGGATGTGAGTCAACATAGTATCCACATTTCCATCATCCAATACTCCTATGAAGTGACTGTGGAATTCTCCTTTGATGAGACTCAGTCTAAGAGACATATCCTGGAGAGGATACAGCAGATACACTATCAGGGAGGCAACAGGACCAACACTGGGAAGGCCCTTGAATACCTTTCTGAGAATACATTCTCTTCCAGCCAACCCATTCGGGAACAAGCACCCCATCTGGTATACATGGTAGTGG???????????????????????????????????
Echymipera        AACATCCCTCTCACAATTCCCGAAATGACTCTGCCTTATACCAAGATCACGACTCCCCCAATAAGAGACTTCTCCCTATGGGAAAGGACTGGCCTAAAGAACTTCCTAAAGACCACCAAGCAATCCTTTGACATGGGGGTCAATGCTCAGTACAAAAAGAATAAAGACAGCTATACCATCCCATTCCCCTTGGGAGCTATTTATGATATCCTAAACCCAAACCTCAACAGTCTTCATGGACACTTTGAGAAAGGCAGGGACAAGACATTCGATTTCCTAACCAAGTCATACAATGAAGCAAAGGTCGAGTTTGAAAAGTACAAAGTGGAAGCTTCCCTCAACAAGCTCCCTAGGACCTTGAGGATTCCAGGTTACTACATCCCAGGGCTC---------AATATCGAAGTCTCTCCATTCACAGCCGAGCTGCCGGCATTTGGCTACATGATACCCAAGGAGATGAGCACCCCTGGTTTCACCATTCCCGGCATTGGCTTTTCTGTGCCATCTTATACCCTTGTCCTGCCATTCCTCCAATTTCCAGTCCTTCACGTGCCCAGGAGCCTCCAAAAGCTCACCCTCCCAAGCATCAAGATTATGCGGCCAGGAAACCACATCCTAATCCCAGCCATGGGCAATCTCACTTATGATTTTTCCTTCAAGTCAAGTGTTATCACACTGAACACAAATGCGGGGCTGTACAATCAGTCAGATATTGTGGCTCATTTCAAGTCATCCTCCTTCTCCGTTATTGATGCTTTACAGTATAAGTTAGATGGAACAACTAGTCTGACCAGGAAAAGGGGCCTGAAGCTAGCCACAGCTCTGTCCCTAAATAACAAATTTGTGGAGGGGAATCATGACAGCACCATCAGTCTGACCAAGAGGAACATGGAAGCCTCTGTGGCCACCGTGGCCAAAGTCCAGTGCCCAGTCCTCAAAGCAAATTTCCGGCAGGATCTTACTGGGACCATGAAGCCCAAGCCCACCATCTCTTCCTCCATCAACCTCAAGTATGACTTTGCCTCTTCCCGATTGCATAGCAGTGCCAAAGGGAGCGTGGACCACAAGCTCACCTTAGAAAGTTTCACCTCAGAAAGCTTCGCCCCTTACCTGTCTATGGAGACAGCCACCAAAAGCGGCATCACTGGCTCAGTCCTGTCCCAAAAGTATTCTGGGGCCATCTCCGGTGAGGCCAACTCCTACTTGGATATGAAGAGCACACGCTCTTCAGTGAAGCTTGAAGGAACCTCCAAGATGGATGGAATCTGGAATGTGGAGGCAAAGGAAAACTTTGCTGGGGAGGTTTCTATGGAGCACATCTACACTGTCTGGGAACATTCTGGGAAAAACCATTTACAGCTAAGGAGGGGTTTGTCGACCAATGGGGAACAGAGCAGCAAGGTGACATTAGAGCTGGCTCCTTGGATGGTGTCTAGTTTGATTCAGGTTCATGCCAGCCAGCCCTGTTCTTTCTTCAAAAAGGCCTCCATTGACCAGCTGGCAACTCTGAGTGCCAGCCTCAAGGACCAGCGGGCCAGTTGGAAAGGGGAGGGCCACATCCAGACGGTGTCCCTCAATCATAACATGCAGCTATCCAATGACCCAACTGAAATCCGTCTGGATCTGGCCAGTTCTTTAGAAGGTTACATGTCCTTCCTTAAAGACACTCCCCTGCCAGTTTATGACAGTAGTCTGTGGGACATCCTGAAGCTGGACGTGACCACCAGTGCTGACAAAAAACAGTACCTCAACATCTCTGGGGCCCTTGTTTATACCAAAAGCCGCACTGGCTTCCAGTTTTCCATCCCTGTCAAAGAAACAGCTGAGGCATTCATCATCCCCAGACCAGACCTGCAGTCTTTG---------------------------------------------------GCATCCTCCGCAAATCTGGAGAGYGACTATATACGATTAGCCAAGAAGACCAGCATGGCACCATTTGCCCTCAGTTTACCATCATTGCCCCAAGTAAAATTCCCCAGAGTTGAAGTGTCCACAGAATATTCTGCCCCAGAACAGTCCACCCTTCCCTTCTTTAGGGTGACTGCGCAGGAGTTCCAGATAACCCTGTCTCCATTCACTCTTCCCAAAAAGCTTGCCCTTGCCGGATCCGTCTTGGATCTGAATGAGGTGGTGAACAAAATTGCAGACTTTGACCTGCCGAGTTTCACCATATCTGAGCAGAACATCAAGGTTCCAACTCTGACCTTCTGGCTGCCCGCCGGAATCTTTGTGCCTTCATTAATGCTTGAAACCAGCAGTTTATTGTCCAACATAGACAGAATGACTACAAAAAAGGCTGAACTCTGTAATAAAAGTAAAGATCCTGGCTTAGCAAGGAACCAACAGGACTGTTTGGGTGAAAGTAAAGAAATAAGTAGCACTGTGAAGACCCCAGCTGCAGGGGAGCAGCATAAGCTGAATGCCCACCATCTGTGTGAGAAGCAAGAACTAGAGGTAAAGTCACAGCACCCT---GAGAGCCCCAAAGGTAGTCCTCGGAGGTGCCGGTCTGGAACCAAACTGAAAAGCAGTATTCAGAAAGTCAGTGAGTGGTTGTCTAGAAGTAATGACATTTTAAACTCTGATTATTCCCATGAGAGAAGCCAGGAGCAGAATGCAGAGATTGCTATTGCCTTAGAAGATGGGCATCTGAATACTGCTGATGGAAATTCTAGCATTTCTGAGAAGACTGNCCTGGTGGCTGNC---ACCACTGAT---------------GTGCTGGAAACTAGCTTNTCCAGGCCAGCTAAAAGCAAT---ATTGAAGATAAAATATTTGGGAAGACCTATCGGAGAAAGTCANGTCACTCTAATTTGAATTATCTAACTGAA---AACCTCCTTGTTGAAACTATT---GCTCCTGATTCTTTGATCCCTCCAGAATCTCTCAAGAACATCAAGTTAAAGCGAAAAAGAAAAACTATATCTGACCTGCAGCCTGAAGATTTCATCAGGAAGACAGATGTTCCAGTTAGTCACAAAACCCCTGAAAAGAAAAATCCTGCTGTTGACCAGATTCTTGAAAGAGAACAAAATGACCAAGTGATGAACACAGCTAATGGTCATCTTAAACAGAAAGCACTG---GGTGATCATGTCAAGGAAGTGAAAGATGCTCAGGCAGCAGAACTGTTCTCTACAGAGAAAGAATCAACATTCAGGACTAGAACAGAGCCTAAAGCTGGCAGCATAGTCCACGGGGAGCTCGAATTAAATGGGAGAGGTGCCAAAATGACAAAAAAGGACAGGTTGAGGAAAAAGCCTTCAGCCAGGATTGTCCGTGCTCTTGAGCTTGTGGCTGATAAAAACTCAGGCTCTTCTAATGAGGCTGAATTACAGATCGATAGTTATCCCAGCAGTGATGAGATAAGGAAAGGAAATAATTCTGAACAGAAGCAAATCAGACGCAGCAGAAGACTTCAGCTACTGTCAGAAGAAATTGCAGTT---------GGAACCAAGAAGGCCCATGAGCCATATGACCAAGCAGAAGAAAGATGTGTCAAGAAGGTTTTCCCAGAATTGGAAATGGGAACTGTGTCTGCTGGTGCTACTGACAGCCTATCTACTGATAGGGATGAAGTGTTAGCTAGTTGCAGTTTCACAGAT---GGAGAGGAAAGGAACCTGGAAGTAATCCCAAGCAGCAAAGACCAAGATCTGGCATTAAGTGAAAGGGAAAGGTTGCAAGAAAAAAGAACCCAAGGAAACCTGGAGCTTCTGGAGGTTCCAGATACTTATTGGGAAACTCAAGACAGTACTTCACTGTTTCCAGCTGAAACTCCCCAGAATTCAAAAGCAGGACCCAGTCCTCACAGAAGT---AACTGTGAAATAATGGAATCCTCCAAAGAACTCTTCGATGCTTATTCATCCAAAAACACTGACAGTGGCACTGAAGGTTTG---------ATAAGACAGGAAATTAAATATGGCTCTGAGACATCTTCAGTAATGGAGGATAGTGAACTTGACACCCAGTATTTGCAGAATACCTTCAAACGTTCTAAGCGCCAAACATTTGCTCTGTGTTCCAACCCAAAGCAGGAACAGATAAAACCCTGCTCTGTTCCTAGGGCTGTCAGCCACCAGAGTTCAGATAATGCCTCAGACTGTGGGGGCCAAGAAAAAGAAAAGCAAGGAAACAGAGAATCAAATAAACCTGGCCAACTAGCATCTGCAGTCAGGAGCTCAGCTGCCACTTGTCAGACA---GAGAGGAAGCCAGGTGATCCTGACAAATGTAGCGCCACAGGAGTTTCCAGACTTTGTCACATAGCTCCATTACAAGAAGGCAATGACTGTGAATACATTGCTGGAAAAAAACAGGGAATTTCACAAGTTCCTAATCAAAAACAA------TCAGTTTCTCCGACAAGGTCATCAGTTAGTAAA---ATATATACAAAAAACCTCTTGAAAGATAGACTT---GAACAGACCACATGCCCTGAAACAGTTATGGGAAATGAAAGCTTAGGCCAAAGCAGCTTAAGTCCAGTTAGCCAAAATAACAGCAGAGAATATATTTCTAAAGCAACTGACTTAAATAGTGGAGAAGACAGTCGGGCAGAAAAAGGTAAAATCAAAGAATCTGAATTAAATACACCAACCAAATTCAAACTTGTGCAACCACAAGTATGTCAACTAAGCTTTTCTCAGGATAAT---TGCAAAGAGCCAAAAAGAAAAGGGAAAGGAGGAAATGGAATATTAGCTCTGGCCACCAGTACAGATTCATCTCCATGTTTAAAAGAAACTAAAGAAGTACACATTCTTCTCAGGCCAGAAAACCTAATGGGAATGCAAGAAGCAATTGAACAAGCAATCAAGAATAGAGAGATCTTGGATATCTCTGATCCCCAAATGCTTGCCAGCATTCTGACAGCAGGGGTTCAGGGCTCTCTCAATGACCCACGGCTGGTGATCTCTTATGAGCCCGGCACCCCCCAGCCTTCCCAACAAGTCCCCAGATTTGTCAACAGCACTCAGGAGGAACTACTCAGTTTGCTGCAGCAAATGATCAAGTACCAGATACTGGAGGGTAATGTGGGTTACTTAAGAGTGGACTATATCCCTGGCCAGAAGGTGATAGAGAGAGCTGGGGAGTTCCTTGTGAATGACATCTGGAAGAAGCTCATGGCGACCTCCTCTCTGGTGTTGGATCTCCAACACAGCATGGGGGGTCAAGTTTCAGGAATCCCCTTTGTCATTTCCTACCTACACCAGAGRGATATGCTATTGCATGTCGACACAGTATATGATCGACCATCAAACACTACTACAGAGATCTGGACCCTGCCCCAGGTGCTGGGTGAAAGGTACAGTGAGGAGAAGGACATGGTGATCCTCACCAGCCGCCATACTATAGGGGTAGCTGAGGATATTGTCTACATCCTCAAGAAGATGCGCCGGGCCATCGTGGTGGGAGAGCAGACTCTAGGAGGGGCCCTAGATCTCCAAAAGCTGCGCATTGGTCAATCAGACTTTTTCATCACTGTGCCTGTGGCATGCTCTCTGAGTCCTCTTGGTGGGGGAAGCCAGACATGGGAAGGCAGCGGGGTGCTACCCTGTGTAGGGGTTCCAGCAGAGCAGGCCCTGGAGAAAGCACTGGCCATCCTCACCCTTCGCAAGGCAAGAGCAGGAGCCATTCAGGATCTCATGGAAGTTTTACAGAATTACTACACTCTGGTTGATAGGGTACCTGCCCTGCTCCATCACATATCTGCCATCGACTATTCTTCGGTGCTCACAGAGGAGGATTTGGCTGCCAAACTCAATGCAGTTCTACAGGCCGTGTCCGAGGACCCCAGGCTCTTTGACCGGGTTCTGAGGCCAGAGGAAGCCACAGCTGGGGCTCCTGAGGGGGAATCCCAACGGCAGGCCCTGGTAGACTCTGTGTTCCAGGTCTCACTATTGCCAGGGAATGTGGGCTATCTGCGATTTGATGAGTTTGCTGACTCCTCAGTCCTCATCACACTGGCTCCCTAYGTGCTCCGACAGGTCTGGGAACCCCTTATTGGGAAGGTTTTTAAAATTAATGTGAAAGGGGATATTGACTCTATCCATCCCACCCAGTTTTGCCACAACTGTTGGAATGTTATGTATGGAAGGTTCAGCAATGCTCCATGTGAGGTAAACTTGCCAAGAAAGGCTGCCATAGAGTGGCACCCACACACCTCATCTTGTGACATCTGCCAGGCAGCCCGTCGGGGACTCAAGAGAAAAGGGCATCAATCCAACTCATCACTCAGCAAAAAACTCAAGGCTGTG---ACCAGGTGGGCTCGGAAAGCCCATCTCCCCAGGAGTCAA---GATCTGATGAAGAAGATTACCAATTGCAGTAAGATGCACCTGAGTACCAAACTGCTCGCTGTGGACCTCCCTGTGGACTTTGTGAAGGCCATATCTTGCCAGATCTGTGACCACATTTTGACTGACCCAGTGGAAACCACCTGTAAACATTTATTCTGCAGAACCTGCATTTTGAGGTGCCTCAAAGTCATGGGCAGTTATTGCCCATCTTGCCAATATCCATGCTTCCCTACAGATGTAGAGAGCCCAGTGAGGTCCTTTGTGAACATCCTTAATTCTCTGGTGGTGAGATGCTCTGTCGAAGACTGTGACAAAGAGATCAGCCTTGAAAAATACAATCAGCACATCTCTAGTCACAAGGAGCCCAAAGAGTCCTGTGTGTACATTAATAAAGGAGGCCGGCCCCGGCAGCATCTCCTGTCCCTGACCAGGAGGGCTCAGAAACACCGTCTGAGAGAACTGAAGCTTCAGGTCAAAGCTTTTGCAGACAAAGAAGAAGGAGGTGATTTGAAGGCAGTATGTCTGACTTTGTTCCTTCTGGTCCTGAGAGCAAGGAATGAGCATCGGCAAGCGGATGAGCTTGAGGCCATCATGCAGGGGAGAGGGTCGGGTCTCCAGGCAGCT??????GACTACCTGAGTGGCCCTTTCACTGTAGTGGTAAAGGAATCCTGCGATGGGATGGGAGATGTGAGTGAGAAGCATGGGAGTGGGCCAGCTGTTCCGGAGAAGGCTGTTCGCTTTTCCTTCACTATCATGAATATCAGTATAGCTCAGGGAGAGGAGAGTGTGAGGATATTCGAAGAAGCCAAGCCCAATTCAGAACTGTGCTGCAAGCCCTTGTGCCTCATGCTGGCAGATGAATCTGATCACGAGACGCTTACAGCCATCCTGAGTCCCCTCATTGCAGAGAGAGAGGCAATGAAGAGCAGTGAATTACTTCTAGAGATGGGAGGCATCCAAAGAACATTTAAGTTCATCTTTAGAGGAACTGGCTATGATGAAAAACTTGTCCGGGAAGTTGAAGGTCTTGAGGCTTCTGGCTCTCTCTACATTTGCACTCTCTGTGATGCCACCCGGCTGGAAGCTTCCCAAAATCTTGTCCTTCACTCCATAACTAGAAGTCATTCTGAGAATCTAGAACGTTATGAAGTTTGGAGATCCAACCCCTACCAGGAGTCAGCAGAAGAACTGAGAGACAGAGTGAAAGGGGTCTCAGCCAAGCCTTTCATTGAGACTGTTCCTTCCATTGATGCTCTCCATTGTGATATAGGCAATGCAGCGGAATTTTATAAACTCTTCCAGCTGGAGATTGGGGAAGTTTATAAGAATCCCAATGCATCCAAAGAAGAAAGGAAACGATGGCAGGCTACCCTGGACAAGCACCTCAGGAAACAAATG?????????????????????????????????????????????????????????????????????????????????????????????????????????????????????????????????????????????????????????????????????????????????????????????????????????????????????????????????????????TTCCAAGCTGTCAGAGACTGAGTTTGAGGTGCTGAAGGCTTTTGTAATAAATATGATG?AGCGTTTACACATCTCTCAGAGGCGCATCCGGGTGGCTGTGGTGGAATACCATGATGGTAGCCACTCTTACATTGAATTGAAAGATCGGAGGCGGCCCTCAGAGATTCGTCGGATCACCAGTTCTGTGAAGTATGCTGGCAGCAAGGTGGCTGCTACCAGTGAGGTCCTGAAGTTTACCCTCTTCCATGTCTTTGGCAAAGCTGACCGCCCTGAAGCATCTCGAATTGCTTTGCTTCTGACAGCCAGTGAGGAGCCCCCTCCCATGGCCAAGACTATAATCCGCTATGTCCAAGGTCTGAAGAAGAAGAAGGTCATTGTGATCCCAGTGGGCTTAGGGCCCCATGCTAGTCTTAAGCAGATTCGTCTCATTGAAAAACAGGCACCAGAAAACAAGGCCTATCTGCTTAGTGGTGTGAATGAGCTGGAGCAAAGGCGGGATGAGATCCTGAGCTACCTCTGTGACTTGGTGCCTGATATTCCTGTTGTGGTACAGGTTACTGTGAGTCCAGAGCTCATGGCATCACCAACCTCTCTACATAGTAGACACATGATTCTGGATGTGGTGTTTGTGCTAGAAGGTTCAGACAAAATTGGTGAAGCCAACTTCAACAAGAGCAAGGAGTTCATGGAGCAAGTAATTCAAAGGATGGATGTGAGTCAACGTAACATCCACATTTCCATCATACAGTATTCCTATGCAGTGACTGTGGAATTCTCCTTCAATGAAACTCAGTCTAAGAGATATATACTGGAGAAGGTCCAACAGATGCACTATCGGGGAGGCAACAGGACCAACACTGGGAAGGCCCTTGAGTACCTTTCTGAGAATACCTTCTCTTCTAACCAA?GCATTCGGGAGCAAGCACCTCATCTAGTATACATGGTAGTG????????????????????????????????????
Perameles         AACATCCCTCTCACAATTCCTGAAATGACTCTGCCTTATACCAAGATCACGACTCCCCCAATAAGAGACTTCTCCTTATGGGAAAGGACTGGCCTAAAGGACTTCCTAAAGACCACCAAGCAATCCTTTGACATGGGGGTCAATGCTCAATACAAAAAGAATAAAGACAGCTATACCATCCCATTCCCCTTGAGAGCTCTTTATGATATCCTAAGCCCAGACCTCAACACTCTTCACCAACACTTTGAGAAAGGCAGGGACAAGACATTCGATTTCCTGACCAAGTCATACAATGAGGCAAAGGTTGAGTTTGAAAAGTACAAAGTGGAAGCTTCCCTCGACAAGCTCCCTAGGACCTTGAGGATTCCAGGTTACTACATCCCAGGGCTC---------AATATCGAAGTCTCTCCATTCACAGCCGAGCTGCCGGCATTTGGCTATGTGATACCCAAGGAGATGAGCACCCCTGGTTTCACCATTCCCGGCATCGGCTTTTCTGTGCCATCTTATACCCTCGTCCTGCCATTCCTCCAATTTCCAGTCCTTCACGTGCCCAGGAGCCTACAAAAGCTCACCCTCCCAAGCATCGAGATTCTGCAGCCAGAAAACCACATCCTAATCCCAGCCATGGGCAATCTCACTTATGATTTTTCCTTCAAGTCAAGTGTTATCACACTGAACACCAATGCGGGGCTGTACAATCAGTCGGATATTGTAGCTCATTTCAAGTCATCCTCCTTCTCTGTTATTGATGCTTTACAGTATAAGTTAGATGGAACCACTAGTCTGACCAGGAAAA??????????????????????????????????????????????????????????????????????????????????????????????????????????????????????????????????????????????????????????????????????????????????????????????????????????????????????????????????????????????????????????????????????????????????????????????????????????????????????????????????????????????????????????????????????????????????????????????????????????????????????????????????????????????????????????????????????????????????????????????????????????????????????????????????????????????????????????????????????????????????????????????????????????????????????????????????????????????????????????????????????????????????????????????????????????????????????????????????????????????????????????????????????????????????????????????????????????????????????????????????????????????????????????????????????????????????????????????????????????????????????????????????????????????????????????????????????????????????????????????????????????????????????????????????????????????????????????????????????????????????????????????????????????????????????????????????????????????????????????????????????????????????????????????????????????????????????????????????????????????????????????????????????????????????????????????????????????????????????????????????????????????????????????????????????????????????????????????????????????????????????????????????????????????????????????????????????????????????????????????????????????????????????????????????????TCATTACTGCCTGAAACCAGCAGTTTATTGCCCAACATAGACAGAATGACTACAGAAAAGGCTGAACTCTGTAATAAAAGTAAAGATCCTGGCTTAGCAAGGAACCAACAGATCTGTCTGGATGAAAGTAAAGAAATAAGTTGCACTGTGAAGACCCCAGCTGCAGGGGAGCAGTGTGAGCTGAATGCCTACCATCTATGTGAGAAGCAAGAACTAGAGGTAAAGTCACAGCACCCT---GGGAGCCCCAAAGGTAGTCCTCGGAGTTGCCGGTCTGGAACCAAACTGAAAAGCAGTATTCAGAAAGTCAGTGAGTGGTTGTCTAGAAGTAATGACATTTTAAACTCTGATTATTCCCATGAGAGAAGCCAGGAGCAGAATGCAGAGATTGCTATTGCCTTAGAAGATGGGCATCTGGATACTGCTGATGGAAATTCTAGCATTTCTGAGAAGACAGACCTGGTGGCTGTC---ACCACTGAT---------------GTGCTGAAAACAAGCTGCTCCAGGCCAGTAGAAAGCAGT---ATTGAAGATAAAATATTTGGAAAGACCTATCGGAGAAAGTCAAGTCACTCTAATTTGAATTATCTAACTGAA---AGCCTCCTTGTTGAAACTATT---GCTCCTGATTCTTTGATCCCTCCAGAACCTCTCAAGAACATCAAGTTAAAGCGAAAAAGAAAAACCATGTCCGACCTGCAGCCTGAAGATTTCATCAGGAAGACAGATGTTCCAGTTAGTCACAAAACCCCTGAAAAGAAAAATCCTGCTGTTAACCAGATTCTTGAAAGAGAACAAAATGACCAAGTGATGAACACAGCTAATGGTCATCTTAAACAGAAAGCACTG---GCTGATCATGTTGGGGAAGTGAAAGATGCTCAGGCAACAGGACTGTTCCCTACAGAGAAAGAATCAACATTCAGAACTAGAACAGAGCCTAAAGCTGGCAGCATAGTCCATGGAGAGCTCGAATTAAATGGGAGAGGTGCCAAAATGACAAAAAAGGACAGGTTGAGGAAAAAGCCTTCAGCCAGGATTGTCCGTGCTCTTGAGCTTGAGGCTGATAAAAACTCAAGCTCTTCTAATGAGGCTGAATTACAAATCGATAGCTATCCCAGCAGTGATGAGATAAGGAAAGGAAATAATTCTGAACAGAAGCAAGTCAGACGCAGCAGAAGACTTCAGCTACTGTCAGAAGAAACTGCAGTT---------GGAACCAAGAAGGCCCATGAGCCAGATGACCAAGCAGAAGAAAGATGTGTCAAGAAGGTTTTCCCAGAATTGGAAATAGGAACTGTGTCTGCCGGTGCTACTGACAGCCTATCTACTGATAAGGATGAAGTGTTAGCTAGTTGCAGTTTCACAGAT---GGAGAGGAAAGGAACCTGGAAGTAATCCCAAGCAGCAAAGACCAAGATTTGGCATTAAGCGAAAGGGAAAGGTTGCAAGAAAAAAGAACCCAAGGAAACCTGGAGCTTCTGGAGGTTCCAGATACTTATTGGGACACTCAGGACAGTACTTCACTGTTTCCAGCTGATACTCCCCAGAATTCAAAAGCAGGACCCAGTCCTCACAGAAGT---AACTGTGAAATAATGGAAACCTCCAAAGAACTCTTCGATGCTTATTCATCCAAAACCACTGGCAGTGGCACTGAAGGTTTG---------AAAAGACAGGAAATTAAATATGGCTCTGAGACATCTTCAGCAATGGAGGATAGTGAACTTGACACCCAGTATTTGCAGAATACCTTCAAACGTTCAAAGCGCCAAACATTTGCTCTGTGTTCCAACCCAAAGCAGGAACAGATGAAACCTTGCTCTGTTCCTAGGGCTGTCAGTCAGCAGAGTTCAGATAATGCCTCAGATTGTGGGGGCCAAGAAAAAGAAAAGGAAGAAAACAGAGAATCAAATAAACCTGGCCAACTAGTATCTGCAGTCAGTTGCTTAGCTGCCACTTGTCAGACA---GAGAGGAAGCCAGGTGATGATGATGAATGTAGCACCACAGGAGTTTCCAGACTTTGTCACATAGCTCCATTACAAGGGGGCAGTGACTGTGAATACATTGCTGGGAAAAAACAGGGAATTTCACAAGTTCCTAATCAAAAACAAAAACAATCAGTTTCTCCAACAAGGTCATCAGTTAGTAAA---ATATACACAAAAAACCTCTTGGAGGATAGACTT---GAACAGACCACATGCCCTGAAACAGTTATGGGAAATGAAAGCTTAGCCCAAAGCAACTCAAGTCCAGTTAGCCAAAATAACAGCAGAGAACATATTTCTAAAGCAACTGACTTAAATAGTGGAGAAGGCAGTCAGGAAGAAAAAGGTAAAATCAAAGAATCTGAATTAAATACACCAACCAAATTAAAACTTGTGCAACCACAAGTATGTCAACTAAGCTTTTCTCAGGATAAT---TGCAAAGAGCCAAAAAGAAAAGGGAAAGGAGGAAATGGAATATTAGCTCTGGCC??????????????????????????????????????????????????????????????????????????????????????????ATTGAACAAGCAATCAAGAATAGAGAGATCTTGGATATCTCTGATCCCCAAATGCTCGCCAGCATTCTGACAGCAGGGGTGCAGGGCTCTCTCAATGACCCACGGCTGGTGATCTCTTATGAGCCCGGCACCCCCCAGCCTACCCAACAAGTCCCCAGATTTGTCAACAGCACTCAGGAGGAACTACTCAGTTTGCTACAGCAAATGATCAAGTACCAGATACTGGAGGGTAATGTGGGTTATTTAAGAGTGGACTATATCCCTGGCCAGGAGGTGATAGAGAGAGCTGGGAAGTTCCTTGTGAATGACATCTGGAAGAAGCTCATGGCGACCTCCTCTCTGGTGTTGGATCTCCAACACAGCATGGGGGGTCAAGTTTCAGGAATCCCTTTTGTCATTTCCTACCTACACCAGAGGGATATCCTATTGCATGTCGACACAGTATATGATCGACCSTCAAACACTACTACAGAGATCTGGACCCTGCCCCAAGTGCTGGGTGAAAGGTACAGTGAGGAGAAGGACATGGTGATCCTCACCAGCCGCCATACTATAGGGGTAGCTGAGGATATTGCCTACATCCTCAAGAAGATGCGCCGGGCCATTGTGGTGGGAGAGCAGACTCTAGGAGGGGCCCTAGATCTCCAAAAGCTGCGCATTGGTCAGTCAGACTTTTTCATCACTGTGCCTGTGGCCTGTTCTCTGAGTCCTCTTGGTGGGGGAAGCCAGACATGGGAAGGYAGCGGGGTGCTACCCTGTATAGGGGTTCCAGCAGAGCAGGCCCTGGAGAAAGCACTGGCCATCCTCACCCTTCGCAAGGCGAGAGCAGGAGCCATTCAGCATCTCATGGAAGTTTTACAGAATTACTACACTCTGGTTGATAGGGTACCTGCCCTGCTCCATCACATATCTACCATCGACTATTCTTCAGTGCTCACAGAGGAGGATTTGGCTGCCAAACTCAATGCAGTTCTACAGGCCGTGTCCGAGGACCCCAGGCTCTTTGTCCGGGTTCTGAGGCCAGAGGAAGCCGCAGCTGGGGCTCCTGAGGGGGAATCCCAGCGGCAGGCCCTGGTAGACTCTGTGTTCCAGGTCTCACTATTGCCAGGGAATGTGGGCTATCTGCGATTTGATGAGTTTGCTGACTCCTCAGTCCTCATCACACTGGCTCCTTACGTGCTCCGACAGGTCTGGGAACCCCTT???????????????????????????????????????????????????????????????????????????????????????????????????????????????????????????????????????????????????????????????????????????????????????????????????????????????????????????????????????????????????????????????????????????????????????????????????????????????????????????????????????????????????????????????????????????????????????????????????????????????????????????????????????????????????????????????????????????????????????????????????????????????????????????????????????????????????????????????????????????????????????????????????????????????????????????????????????????????????????????????????????????????????????????????????????????????????????????????????????????????????????????????????????????????????????????????????????????????????????????????????????????????????????????????????????????????????????????????????????????????????????????????????????????????????????????????????????????????????????????????????????????????????????????????????????????????????????????????????????????????????????????????????????????????????????????????????????????????????????????????????????????????????????????????????????????????????????????????????????????????????????????????????????????????????????????????????????????????????????????????????????????????????????????????????????????????????????????????????????????????????TCTGTGATGCCACCCGGCTGGAAGCTTCCCAAAATCTTGTCCTTCACTCCATAACTAGAAGTCATTCTGAGAATCTAGAACGTTATGAAGTTTGGAGATCCAACCCCTACCAGGAGTCAGCAGAAGAACTGAGAGACAGAGTGAAAGGGGTCTCAGCCAAGCCTTTCATTGAGACTGTTCCTTCCATTGATGCTCTCCACTGTGATATAGGCAATGCAGCGGAATTTTATAAACTCTTCCAGCTGGAGATTGGGGAAGTTTATAAGAATCCCAATGCATCCAAAGAAGAAAGGAAACGATGGCAGGCTACCCTGGACAAGCACCTCAGGAAACAAATGAACTTGAAGCCCATCATGAGGATGAATGGAAACTTTGCCAGGAAGCTCATGACCAAGGAGACTGTGGAAGCAGTATGTGAGTTAATTCACTGTGAGGAAAGGCAAGAAGCCTTGAGGGAGCTAATGGACCTTTACCTGAAGATGAAACCTGTATGGCGTTCAACTTGCCCAGCCAAAGAGTGCCCAGAATCACTTTGCCAGTATTTGGACTTGGCTTTCCTGCTGGATGGCTCCTCCAAGCTGTCGGAGACTGAGTTTGAGGTGCTGAAGGCTTTTGTAGTAAATATGATGGAGCGTTTACACATCTCTCAGAGGCGCATCCGGGTGGCTGTGGTGGAATACCATGATGGTAGCCACTCTTATATTGAATTGAAAGATCGGAAGCGGCCCTCAGAGATTCGTCGGATCACCAGTTCTGTGAGGTATGCTGGCAGCAAGGTGGCTTCTATCAGTGAGGTCCTGAAGTTTACCCTCTTCCATGTCTTTGGCAAAGCTGACCGCCCTGAAGCATCTCGAATTGCTTTGCTTCTGACAGCTAGTGAGGAACCCCCTCCCATGGCCAAAACTATAATCCGCTATGTACAAGGTCTGAAGAAGAAGAAGGTCATTGTGATCCCAGTGGGCTTAGGCCCCCATGCTAGTCTTAAGCAGATTCGTCTCATTGAAAAACAGGCACCAGAAAACAAGGCCTATTTGCTTAGTGGTGTGAATGAGCTGGAGCAAAGGCGGGATGAGATCCTGAGCTACCTCTGTGACTTGGTGCCTGATATTCCTGTTGTGGTACAGGTTACTGTGAGTCCAGAGCTCATGGCATCACCAACCTCTCTACATAGTAGACACATGATTCTGGATGTGGTGTTTGTGCTAGAAGGTTCGGACAAAATTGGTGAAGCCAACTTCAACAAGAGCAAGGAGTTCATGGAGCAAGTGATTCAAAGGATGGATGTGAGTCAACATAACATCCACATTTCCATCATACAGTACTCCTATGCAGTGACTGTGGAATTCTCCTTCAATGAAACTCAGTCTAAGAGATATATACTGGAGAAGGTCCAACAGATGCGCTATCGGGGAGGCAACAGGACCAACACTGGGACGGCCCTTGAGTACCTTTCTGAGAATACCTTCTCTTCTAACCAAGGCATTCGGGAGCAAGCGCCTCATCTAGTATACATGGTAGTGGGCAATCCTGCCACTGATGAGATCAAACGTTTACCY
Dromiciops        ???????????????????????????????????TTATACCTCGCTCACAACTNCCCCCCTGAGAGACTTCTCCTTGTGGGAGAGGACGGGCTTGAAAGACTTCCTGAAGACCACCAAGCAATCCTTTGATCTGGATGTGAATGTTCAGTNCAAGAAGAACAAGGACAGGTACACCATCCCGTTCCCCCTCGGAGCTATTTATGACGCCCTTAGTCCAAACGTGGGAGCTGTCCATCAGCACTTTGAGAAAGGCAGGGACAAGGCATTCGATTTCCTCACCAAGTCATATGATGAGGCAAAGGTCAGGTTTGAAAAGTACAAAGTGGAAGCCTCTCTGGACAAGCTCCCGAGGACCATGAGCATTCCAGACTACTCTATCCCAATGCTC---------AACATCTACGTCTCTCCGTTCAAAGCAGAGATGCCGGCATTTGGCTACTTGATGCCCAAGGAGATGAGCACCCCTGGCTTCACTGTCCCTGGCATTGGCTTCTCCTTGCCATCATACACCTTTGTCCTGCCATCCCTTGAATTTTCAGTCCTTCACGTGCCCAGGAGTCTCCAGAAGCTCACCCTCCCAGGCTTTGATATTCTTCGGCCATCAGACCACATCCCAATCCCAGCCATGGGCAACTTCACCTATGACTTTTCCTTCAAGTCAAGTGTCATCACACTGAACACCAATGTGGGCCTGTACAATCAGTCAGATATTGTGGCTCATTTCAGGGCATCCTCCTTCTCCGNCATTGATGCTTTACAGTATAAGTTGGATGGGACCACTAGTTTGACCAGAAAGAGGGGTCTGAAGCTCGCCACGGCTCTCTCCCTAAATAACAAATTTGTGGAAGGGAATCATGACAGCACCTTCAGCCTGACCAAGAGGAACATGGAGACCTCTGTGACCACCGTGGCCAAAGTGCAGTGCCCAGTGCTGAAAGCCAATCTCCAGCAGACGCTCACTGGGAACATGAAGCCAAAGCCCACCATCTCTTCCTCCATCAAGCTCAAGTATGACTTCACCTCTTCCCGGCTGCAGAGCAGCGCCAAAGGGGCCATGGACCACAAGCTCACCTTAGAAAGCTTTACATCAGAAAGCCTCCCCCCTTACTTGTCCATTGAGACAGACACCAAAGGCAGTATCAGCGGCTCGGTCCTTTCCCAAAAGTATTCTGCAGCCATCTCCAGTGAGGCCAACTCCTACTTGGACATCAAGAGCACACGCTCTTCAGTGAAGCTCGAAGGGACATCCAAAGTGGACGGCATCTGGAACGTGGAGGCAAAGGAAAACTTTGCCGGGGAGGCTTCTGTTGGGCACATCTACACTGTCTGGGAACATAATGGGAAAAACTATTTACAGCTGGGGAGAGGGCTTTCCACCCATGGAGAGCAGAATTACCGGGTGACGTTAGAGCTGGCTCCTTGGACTGTGTCCAGCATGATTCAAGTTCATGCCAGCCAGCCCAGCACTCTCTTCAATAAGGCCTCTGTCGGCCAGGTGGTAAGCCTGACTGCCAGCCCCAAGGACCAGCGGGCCAGCTGGAAAGGAGAGGGCCACCTTGAGACCGTGTCCCTCACTCACAACATGCAGCTGCTTAATGACCCAGCTGAAATCCGCCTGGAGGCAGCCAGCTCTTTAGAAGGCTCCCTGTCCTTCCTCAAAGACACCCTCCTGCCCGTTTATGACACCAGTCTGTGGGACATCCTAAAGCTGGACGTGACCACCAGTGCTGACAGGAGACAGTCCCTCCACATTTCCAGCGCCCTTGTTTATACTAAGAGCCACACTGGCTACTGGTTTTCCATCCCTGTGAAAGAAATGGCCGATGAATTCATCATCTCTGGACCAGAATGGAAGCCTTGGGTCACT------------------------------------------------CTGTCCTCCAGCCCAGAGAGTGGTTCCATAAGATTAGCCAAGAAGACCAGCATGGCTCCCTTCACCCTCAGTTTACCATCGCTGCCCCAACTAAAATTCCCCAGAGTCGAAGTGTCCACAGAATACTCGACAGCAGAAGGGTCCGCACTCCCCTTCTTTGCGGTGACTGTGCCTGAGTTCCAGCTCACCCTGTCTCCCTTCACTCTTCCCAAAAAGCTGCCCCTCGCTGGGGCCATCTTTGATCTGAATGAGGCGGCTAACAAAATTGCAGACTTTGACCTGCCGAGCATCACTGTGTCTGAGCAGAACATCAGGGTCCCGACTCTGACTTTCTGGCTGCCCACCGGGATCTTTGTGCCTTCATTACTGCCTGAAACCACCAGTTTATTGCCCAACACAGACAGAACGAATGTAGAAAAGGCTGAACTCTGTAATGAAAGCAAACAGCCTGGCTTAGCAAGGAGCCAAGAGAGCAGTCTGGATGAAAGTAAGGAAATATGTAGCTCTGGGAAGACCCCAGATGCAGAGGAGCAGCATAAACTGAATGCCCATCATCTGTGTGAGAGGCAAGAACTAAAGGAGAAGCCACAGCATCCT---GACAGCCCCAGAGGTAATCCTCAGAACTGCCTGTCTGGAACCAAAGTGAAAAGCAGTATTCAGAAAGTTAATGAGTGGCTCTCCAGAAGTGATGACATTTTAGCCTCTGATTACTCCTGTGATCAGAGCAGTAAACAGGATACCGAGATGACTAGTGCCTTAGAAGACGGGCATTCAGATGCTGCAGATGGAAATTCTAGCATTTCTGAGAAGACTGATCTAGTGGCTGAC---ACTACTGATGCTACCTGCGTGCCTGAGTCTGAAAGAAGCTGCCCCAGGCCAGCAGAAAGCAACAATATTGAAGATAAAATATTTGGAAAAACCTATCGGAGAAAGTCAGGCCATTCTCATTTGAGTTACATAACTGAA---AACTTGTTTGTTGAAGCTGTT---GCTCCTGATTCTTTGATCCCTCCAGAGCCTCTCAAAACAACCAGACTAAAGCGTAAAAGAAAGACCATATCTGACCTACAGCCTGAGGATTTTATCAGGAAGACAGACATTCCAACTATTCACACAGCTCCTGAAAAGAAAAATCATGCTGTTGACCAAATTCTTGAAAGCAAACAAAATGACCAAGTGATAAACACAGCTCATGGTCATCCTGAACRGAAAACACTA---GATGGTCGTGTAGGGGACCTGAAAAATGCTCAGGCGTCAGAG---TTCTCTGCAGAGAAAGAATCCACTTTCAGAACTGGAACAGAGCCTGTGGCTGGCAGTACGAACCACGGGGAGCTCAAATTAAATAGTAGAGATGCCAAAATGACAAAAAAAGACAGACTGAGGAAGAAGCCTTCAGCCAGGATTGTCCATGCTCTGGAGCTTGTAGCTGATAGGAACCCAAGCTCTTCTAATGAGACTGAACTACAGATCGATAGCTATCCCAGCAGTGAAGAGATAAGGAAAGCAAATCGTTCCGAACAGAAGCAAGTCAGACGCAGCAGAAGGCTTCAGCTGCTATCAGAAGAAATTGCAGTT---------AAAGCCAAGAATGCCCAA------GATGACCAAACAGAAAAAAGTTGTGTCGGTGAAGTTTTCCCAGAACTAAAAATAGGAAATGTGCCCGCTTGTGCTACTGACAGTCTCACTACGGATAGGGATCAGGTATTAGCTAGCTGCAGTTTCACAGAA---GATGATGAAAGGAGCCTGGAAGCAATCCCAAGCAGCAAACACCAAGATGTAGCATTAAGTGGAAGGGAGGGGCTGCAAGGTGAAAGAGCCCACAGAAGCTCRGAGGCTTTGGAAGTTGCTGATTCTTATTGGGATACTCAGGACAGTGCCTCGTTGTTTCCAGCTGATCCTCCCCAACATTCAAAAGCAGGACCCAGTCCTCCTATAAGT---CACTGTGAAGTAGGGGAAACCTCCAAGGAACTCTTAGATAGTTATTCATCCAAAAACACCGAAAGTGGCAGAGAAGATTTAAGGAGCCCAGTGAGACAAGAAGTTAAAAATGCCTCCGAGACAGCCACAGAAATGGAGGATAGTGAACTCGATACTCAGTTTTTGCAGAATACCTTTAAACGTTCAAAGCGCCAGTCATTTGCTCTGTGTTCCAGCCCAAGGCAGGAACGTATGAAACCCTGCACTGTCCCCGGGCTTGTAAGTCAGCACCGTCCAGATAATGCCACAGATTGTGGGGACCAGGATAAAGAAAATCAGGGAAACAGAGATTCAAACAAGCCTGTGCAGCCAGTGTCTGCAGTCATGAGCTTAGTCACAGCTTGTCAGACAGTGGAGAGGAAGCCAGGTGATTATGCCAAAAGTAGCACCGCAGGAATCTCTAGGCTTTGTCACATAGCTCCATTACGTAGTGGCAATGACTGTGAACACATTGCTGGAAACAACCTGGGAATTTCACAAGTTCCTGATCAAAAACAA------TCAGTTTCTCCAGGAAGGTCATCTGCTAGTAAAAATACGTATACAAAAAACCTCCAGGAAGAAATGCTTGATGAACAGACTACATGCCCTGAAACAGCTATGGGAAATGAGAGCTTCGTCCAAAGCAGCATAAGCCCAGTTAGCCAAAGTAACAGCCGAGAATTTATTTCTGAAGCAACTGACTTAAAAAGTGGAGAAGGCAGTCAGGCAGAAAAAGGTGAAAACAAAGAATCTGAATTAAATACACCAACCAAATTAAAGCTTGTGCAACCCCACGTCTGTCAACAAAGCTTTCCTCAGGATAAT---TGCAAAGAGTCTAACAGAAAAGGGAAGGAAGGAACTGGAAAATTAACTCAGGCCATCAGTACAGATTCATCTGCATGTTTAGAACATTCTTCTCAA??????????????????CCAGAAAATCTAATGGGGATGCAAGAAGCAATTGAACAAGCAATCAAGAGTGGAGAAATCTTGGATATCTCCGACCCCCAAATGCTGGCCAGCGTCCTGACAGCAGGTGTGCAGGGCTCTCTCAATGACCCACGGCTGGTGATCTCTTATGAGCCCAGCACCTCCGAGGCTCCCCAGCAAGTCCCCAGACTCGCCAATCTCACGCGGGAAGAATTATTCACTTTGCTCAAGCAAATGATCAAGTACCAGGTACTGGAGGGTAATGTGGGTTACCTAAGAGTCGACTACATCCCTGGCCAGGAAGTGGTAGAGAAAGTAGGGGAGTTCCTGGTGAATGAAATCTGGAAGAAGCTCATGGGGACCTCCTCTCTGGTGTTGGATCTCCAGCACAGCACGGGGGGTGAAGTTTCAGGAATCCCCTTTGTGATTTCCTACCTACACCAGGGGGATGTCCTGCTGCACGTAGACACAGTTTATGACCGGCCATCAAACACCACCACAGAGATCTGGACCCTGCCCCAGGTGCTGGGTGAGAGGTACGGTGGGGAGAAGGACATGGTGGTCCTCACCAGCCATCGTACTGTAGGGGTAGCTGAAGATATTGCCTACATCCTCAAGAAGATGCGCCGGGCYATTGTGGTCGGAGAACAGACTCTGGGAGGGGCTCTAGATCTCCGGAAGCTGCGCATCGGTCACTCAGACTTTTTCATCACTGTGCCGGTGTCCCGTTCTCTGAGTCCTCTTGGTGGGGGGAGCCAGACATGGGAGGGCAGTGGGGTGCTACCCTGTGTGGGGATTCCAGCAGAACAGGCCCTGGAGAAAGCATTGGCCATCCTCACCCTTCGCAGGGCAAGACCAGGAGCCATTAAGCACCTCATGGAAGTCTTGCAGAATTACTACACCCTTGTCGATAGAGTACCTGCTCTGCTTCATCACCTCACTGCCATCGACTATTCCTCCGTGCTCACGGAGGAGGATTTGGCTGCCAAGCTCAATGCAGGACTACAGGCTGTGTCTGAGGACCCCAGGCTCCTTGTACGGGTTCTGAGGCCTGAGGAGGCTACGGCAGGGGCTCCTGAGGGTGAATCTGAGCGGCAGGCCCTGATAGACTCTGTGTTCCAGGTGTCAGTGTTGCCAGGGAACGTGGGCTATTTGCGGTTTGATGAGTTTGCTGACTCCTCGGTACTTGGCACGCTGGCTCCCTACGTCCTCCGACAAGTCTGGGAACCCCTTATTGCGAAAGTTTTTAAAATTGATGTGAAAGGGGATGTTGACTCCATCCACCCCACCCAGTTTTGTCACAACTGTTGGAATGTTATGTATGGGAGATTCAGCAATGCCCCATGTGAGGTATACTTCCCCAGGAATGCTGCCATAGAGTGGCACCCACACACGCCATCTTGTGACGTCTGCCAGGCAGCTCGACGGGGACTCAAGAGGAAAGGTCGGCAGTCCAACCCATCCCTCAGCAAAAAGCTCAAGGTCATG---GCCAACCGGGCTCGGAGGCCCCATCCCCCCAAGAGTCAA---GAACTGATGAAGAAGATCACCAACTGCAGCAAGATGCACCTGAGCACCAAGCTGCTTGCCGTGGACCACCCTGTGGATTTTGTGAAGGCCATCTCGTGCCAGATCTGTGAGCACATTTTGACTGATCCAGTGGAAACCACGTGTAAGCATTTATTCTGCAGAACCTGCATTCTGAGGTGTCTCAAGGTGATGGGCAGTTATTGCCCTTCTTGTCAATATCCCTGCTTCCCTACAGATGTGGAAAGCCCAGTGAGGTCCTTTGTGAACATCCTCAATTCCCTGGTGGTGAGATGCCCCGTGCAAGACTGCGATAAGGAAGTGAGCCTTGAAAAATACAACCAGCACATCTCCAGTCACAAGGAACCGAAAGAGTCTCACGTGTACATTAATAAAGGCGGCCGGCCCCGGCAGCATCTCCTGTCACTGACCAGGAGGGCTCAGAAGCACCGTTTAAGAGAACTGAAGCTGCAGGTCAAGGCTTTCGCAGACAAAGAAGAGGGAGGTGATTTGAAGGCAGTGTGCCTGACTTTGTTCCTGCTGGTGCTGAGAGCGAGAAATGAGCATCGGCAAGCAGATGAGCTGGAGGCCATCATGCAGGGCAGAGGGTCGGGCCTCCAGGCAGCT??????GACTACCTGAGTGGCCCTTTCACTGTGGTGGTGAAGGAGTCCTGTGATGGGATGGGAGACGTGAGTGAGAAGCACGGGAGCGGGCCAGCCGTGCCAGAGAAGGCCGTTCGCTTTTCCTTCACCATCATGAATGTCAGCATCGCTCAGGGGCAGGAGAGCGTGAGGATATTCGAGGAAGCCAAGCCCAATTCGGAGCTGTGCTGTAAGCCCTTGTGCCTCATGCTGGCAGACGAATCTGACCACGAGACCCTGACAGCCATCCTTAGTCCCCTCATTGCCGAGCGAGAGGCCATGAAGAGCAGCGAATTACTGCTTGAGATGGGAGGCATCCAGAGAACTTTTAAGTTCGTCTTTCGAGGAACTGGCTATGATGAAAAACTTGTCCGGGAAGTTGAAGGCCTCGAGGCCTCTGGCTCTGTCTACATTTGCACCCTCTGTGATGCCACCCGGTTGGAAGCTTCCCAAAATCTTGTCCTTCACTCCATAACTAGGAGCCATGCTGAGAATCTGGAGCGTTATGAAGTCTGGAGATCCAACCCCTATCAAGAGTCAGCGGAAGAGCTGAGGGACAGGGTGAAAGGGGTCTCAGCAAAGCCTTTCATCGAGACGGTTCCATCCATCGATGCTCTCCACTGTGACATCGGCAATGCGGCAGAGTTTTATAAACTCTTTCAGTTGGAGATCGGAGAAGTTTATAAGAATCCCAATGCAACCAAAGAGGAGCGGAAACGATGGCAGGCCACCCTAGACAAGCACCTCCGGAAAAAAATG?????????????????????????????????????????????????????????????????????????????????????????????????????????????????????????????????????????????????????????????????????????????????????????????????????????????????????????????????????????CTCCAAGCTGTCAGAGGCTGAGTTTGAGGTGCTGAAGGCTTATGTAGTGGGCATGATGGAGCGTTTACACATCTCTCAGAGGCGCATCCGGGTGGCTGTGGTGGAATACCATGATGGTACCCACTCCTACATTGACTTGAAGGACCGGAAACGGCCATCAGAGCTTCGTCGGATCACCAGTTCTGTGAAGTATGCTGGTGGCAAGGTGGCTTCCACCAGTGAGGCCCTGAAGTATACCCTCTTCCATATCTTTGGCAAAGCTGACCGCCCTGAAGCGTCTCGGATTGCCTTGCTTCTGACGGCCAGTGAGGAGCCCCCTCCTATGGCCAGGAGTATAGTCCGCTACGTCCAAGGCCTGAAGAAGAAGAAGGTCATTGTGATCCCAGTGGGCCTAGGGCCCCATGCCAGCCTTAAGCAGATTCGTCTCATTGAGAAGCAAGCACCAGAAAACAAGGCCTATTTACTTAGTGGTGTGAATGAGCTGGAGCAAAGGCGGGATGAGATCCTAGGCTACCTCTGTGACCTGGTACCTGATATCCCTGTTATAGTACAGGTTACTATGAGTCCACAACTCTTGGCTTCCCCAACCTCTTTACACAGTAGACACATGATTCTGGATGTAGTGTTTGTGCTAGAAGGCTCAGACAGAATAGGTGAAGCCAACTTCAACAAGAGYAAAGAGTTCATGGAGCAGGTGATTCAACGGATGGATGTGAGCCAAGGGAGCATCCACATTTCCATCATACAGTACTCCTATACAGTGACTGTGGAGTTCTCCTTCAATGAAACTCAGTCTAAGAGACATATCCTAGAGAAGATACAGCAGCTACACTATCGGGGCGGCAATAGGACCAACACTGGGAAGGCCCTTGAATACCTTTCTGAGAATACCTTCTCTTCCAGCCAAGGCATTCGGAAGGAAGCACCCCATCTAGTATACATGGTAGTGG???????????????????????????????????
Trichosurus       AATATTCCTCTTACAATTCCTGAAATGACTCTGCCTTATACCAAGATCACGACTCGCCCTCTGAGAGACTTCTCCCTGTGGGAAAGGACAGGCTTGAAGGACTTCCTGAAGACCACCAAGCAATCCTTTGACTTAAGTGTTAACGCTCAGTACAAAAAGAACAAAGACAGTCATTCCATCCTGTTCCCCCTCGGAGCTGTTTATGATGCCCTCAATCTAAAAATCGATGCTCTCCATCAGCACTTTGAGAAAGGCAGGGACCAAGCATTAGATTTCCTAGCAAAGTCATACAATGAAGCAAAGGTCAAGTTTGAAAAGTACAACGTGGAAACGTCCCTTGACAAGCTCCCTAAGACCTTGAGGATTCCAGGCTACTACATCCCAATGCTC---------AACATCAAAGTCTCCCCATTCACAGCAGAGATGCCAGCATTTGGCTACATGGTGCCCAAGGAGATGAGCACCCCTGGTTTCACCATCCCTGGCATTGGCTTCTCCATGCCATCTTATACCCTCGTCCTGCCATCCCTCGAGTTTCCAGTGCTTCATGTGCCAACGAGCCTCCAAAAGCTCACCCTCCCAGAAGTCAAGATTCTGAGGCCATCAGACCACATCCCAATTCCAGCCATGGGTAACTTCACCTACGATTTTTCCTTCAAGTCAAGTGTTATTACACTGAACACGAATGTGGGCCTATATAATCACTCAGATATTGTGGCTCATTTCAGGTCATCCTCTTTCTCCGTCATCGATGCTTTACAGTATAAGTTAGATGGGACGACTAGTTTGACCAGGAAAAGGGGCCTGAAGCTAGCCACGGCTCTCTCCTTGAATAACAAATTTGTGGAGGGGAATCATGACAGTACCATCAGCCTGACCAAGAAGAACATAGAAGCCTCTGTGAGCACCATAGCCAAAGTCCAGTGCCCAGTCCTGAGAGTGAATTTCCAGCAGGAGCTCACTGGGAACGTGAAGTCCAAGCCCACCATCTCTTCCTCCATCAAACTCAAGTATGACTTTAACTCTGCCCAGTTGCGCAGCAGTGCCAAAGGGAACGTAGACCACAAGCTCACCATGGAAAGCTTTGCC---------------CCTTACTTGTCCATTGAGGCAGACACCAAAGGCAGTATGAGTGGCTCAGTCCTTTCCCAAAAGTATTCTGGGGCTGTCTCCAGCGAGGCCAACTCCTACTTGGACACCAAGAGCATGCGCTCTTCAGTGAAGCTTGAAGGAACCTCCAAAGTGGATGGCATCTGGAACATGGAGGCAAAGGAAACCTTTGCCGGGGAGGCTTCTGTCGGGCACATCTACGCTATCTGGGAACACAGCGGAAAAAACCATTTACARCTGAGGAGGGGGTTTTCAACAAACGGAGAGCAGAATAGCAAAGTGACATTAGAGTTGGCTCCGTGGACAGCATCCAGTGTGATTCAGGTGCATGCCAGCCAGCCCAGTTCTCTCTTTAAGAAGGCCTCCCTTGACCAGGTGGTGACCCTGACTGCCAGCCTCAAGGAACAGCGGGCCAGCTGGAAAGGTGAGGGCCACATTCAGACAGCGTCCCTCAGTCACAACCTTCAGCTGTCTAATGACCCAACCGAAATCCGTCTGGACATGGCCAGCTCCTTGGAAGGCTACATGTCCTTCCTGAAAGACACCCTCCTGCCAGTTTATGACAGTAGTCTGTGGGACATCTTGAAGCTGGATGTGACCACCAGTGCTGACAAGAAACAGTACCTCCATATTTCCAGCGCCCTTGTTTATACCAAAAGTCACAATGGCAAGCAGTTTTCTATCCCTGTGAAAGAAACAGCCAATGAATTCATCATCTCTGGACCAGAACCGAAGTCCTTGATC------------------------------------------------ACACCAACCTCCAGCCTTGAGAGTGGCTACATAAAATTAGCCAAGAAGAYGAGCGTGGCACCATTTGCTCTCAATTTACCGTCACTGCCCCAAGTAAAATTTCCCAAAGTGGAAGTGTCCACAGAATACTCTACGCCAGAAGGGTCCACACTTCCCTTTTTTGAGGTGACTGTACCTGAGTTCCAGATAACCCTGTCCCCATTCACTCTTCCCAAAAAGCTTCCCTTCGCYGGGACCATCTTGGATCTGAATGAGGTGGCTAACAAAATTGCAGACTTTGACCTGCCRAGCATCACCATGTCTGAGCAGAACATCAAGGTCCCAACTCTGACCTTCTGGCTGCCCGCAGGAATCTTCCTGCCTTCATTACTTTCTGAAACAACCAGTTTATTGCCCAACACAGACAGAATGAATGTAGAAAAGACTGAACTCTGTAATAAAAGCAAACAGCCTGGCTTAGCAAGGAACCAACAGAACAATCTGGATGAAAGTAAGGAAATATGTAGTGCTGGGAAGACCCCAGGTGCCTGTGAACAGCAGGAGCTGAATGCCCATCATCCATGTGAGAGGCAAGAACTAGAGGAGAAGCCACAGCACCCT---GAGAGTCCCAGAGGTAATCCTCAGAACTGCCAGTCTGGAACCAAACTGAAAAGCAGTATTCAGAAAGTTAATGAGTGGTTATCCAGAAGTAGTGACGTTTTAGCTTCTGATAACTCCTATGGTAGGAGCCATGAGGAGAATGCAGAGATGCCTAGTGTCTTAGAAGATGGGCATCCAGATACCGCAGATGGAAATTCTAGCATTTCTGAGAAGACTGACCTAGTGGCTGAC---ACCACTGATGATGCCTGGCTACATGTGCCTGAAAGAAGCTGCGTCAGGTCAGCAGAAAACAATAATATTGAAGATAAAATATTTGGAAAAACCTATCGGAGAAAGTCAGGTCACCCTAATTTGAAATGTATAACTGAA---AACTTATTTGTTGAAGCTGTT---GCTCCTGATTCTTTGTTCTGTCCAGAGCCTCTCAAAAAACCCAAGTTAAAGCGTAAAAGAAAGACCATATCTGACCTGCAGCCTGAGGATTTCATCAAGAAGACAGATGTTCCAGTT---CACAAAACCCCTGAA------------GCTGTTGACCAGATTCTTGAAAAAGAACGAATTGACCAAGTGATGAACACGGCTGACAGTCATCCTGAACAGAAAGCACTA---GATAGTCACATAGGGGAAGTGAAAGATGCTCAGGCATCAGAACTGTTCTCTGCGGAGAAAGAATCTACTTTCAGAACTGGTACAGAGCCTGCAGCTGGCAGCACAAACCACAGCGAACTTGAATTAAATGGTAGAGATGCCAAAATGACAAAAAAAGACAGGCTGAGGAAGAAGCCTTCAGCCCGGATTGTCCATGCTCTTGAGCTTGTAGTCGATAGAAACCCAAGCTCTTCTAATGAGTCTGAACTACAGATCGATAGCTATCCCAGCAGTGAAGAGATAAGGAAAGAAAATAATTCTGGACAGAAGCAAATCAGACGAAGCAGAAGGCTTCAGCTGCTGTCAGAAGAAATTGCAGTC---------GGAGCCAAGAAGGCCCATAAGCCAGATGACCAAGCTGAAGAAAGTTGTGTCAGTGAAGTTTTTCCAGACCTAAAAATAGGAAACATGCCTGCCTGTGCTACTGACAGTCTAACTACTGATAAGGATCAAGTGTTAGCTAGCTGCAGTTTCACAGAAGAAGACGACGAAAGGAGCCTGGAAGCAATCCCAAGCAGCAAAGCGCAAGATCTGGCATTCAGTGTAGGGGAGGGGCTGCAAGGTGAAAGAGCCCAAGGAAGCCTGGAGGCTTTGGAGGTTCCTGACACCGATTGGGACACTCAGGACAGTGCCTCATTGTTGCCAGCCAATACTCTCCAAAATTCAAAAGCAGGACCCAGACTTTACGGAAGT---CACTGTGAAATAATGGAAACCTCCAAGGAGCTCTTAGATGGCTGTTCATCCAAAAACACTGAAAGTGGTGAAGAGGATTTGAGGAGCCTGATGGGACAGGAAATTAAAAATGCCTCTAAGACAACCACAGAAATGGAGGATAGTGAACTCGACACCCAGGATTTACAAAATACCTTCAAACGTTCAAAGCGCCAGTCATTTGCTCTGTGTCCCAGCCCGAGGCAGGAATGTATGAAACCCTGCGCTGTCCCTGGGTCTATAAGTCAGCAGAGTCCAGGTAACCCCACAGATTGTGGGAGTCAGGAAAAAGAAAAGCAGGGGAACAGAGAATCAAACAAGCCTGTTCGGCCAAAGTCTGCTGTCATGAGCTTAGCTTCGGCTTGTCAGACAGAGGAGGGGAAGCCAGGTGATTATGCCAAATGTAGCATCACAGGAGTCTCCAGGCTTTGTCACATAGCTCCATCACACAGTGGCAATGACTGTGAACACATGGCTAAAAACAACCAGGGAATCTCACAAGTTCCTGATCGCAAACAA------TCAATTTCTCCAGCAAGGTCATCTGCTAGTAAAACTATATATACAAAAAACCTCCTGGAGGAAAGGCTTGATGAGCTGACCACATGCCCCGAAACAGCTTTGGGAAATGAAAGCTTAGCCCAAAGCAGCTTAAGTCCAGTAAGCCAAAGTAATGGGGGAGAATGTATTTCTAAAACAACTGACTTAAATAGTGGAGAAGGCAGTCAGGCAGAAAAAGGTGAAAACAAAGAATCTGAATTAAATACACCACCCAAATTAAAGCTTGTGCAACCCCAAGTCTGTCAACAAAGC????????????????????????????????????????????????????????????????????????????????????????????????????????????????????????????????????CCAGAAAACCTAATGGGAATGCAAGAAGCGATTGAGCAAGCAATCAAGAGTGGAGAGATCTTGGATATCTCCGATCCCCAAATGCTGGCCAGCGTCCTGACAGCCGGGGTGCAGGGCTCTCTCAATGACCCTCGGCTGGTGATCTCTTATGAACCCAGCACCCCCGACGCTCCCCAGCAAAGCCCCAAACTCGCCAGTCTCACTCAGGAGGAACTACTCACCTTGCTCCAGCAAATGATCAAGTACCAGGTACTGGACGGTAATGTGGGTTATCTAAGAGTGGACTACATCCCTGGCCAGGAGGTGGTAGAGAAAGTCGGGGAGTTCCTGGTGAATGACATCTGGAAGAATCTCATGGGGACCTCTTCTCTGGTGTTGGATCTTCAGCACAGCACGGGGGGTGAAGTTTCAGGAATCCCCTTTGTCATTTCCTACCTACACCAAGGAGATATCCTGCTGCATGTAGACACAGTTTATGACCGGCCATCGAACACCACCACAGAGATCTGGACGCTACCCCAGGTGCTGGGTGAGAGGTACGGTGGGGAGAAGGATATGGTGGTCCTCACCAGCCACCGTACCGTAGGGGTACCTGAGGATATTGCCTACATCCTCAAGAAGATGCGCCGGGCCATCGTGGTGGGAGAGCAGACTCTGGGAGGGGCCCTAGATCTCCGGAAGCTGCGCATCGGTCAGTCAGACTTTTTCATCACTGTGCCTGTGTCACGTTCTCTGAGCCCCCTCGGTGGGGGCAGCCAGACATGGGAGGGCAGTGGGGTGCTACCCTGTGTGGGGACTCCAGCAGAACAGGCCCTGGAGAAAGCACTGGCCATCCTCACCCTTCGCAGGGCAAGACCAGGAGCCATTCAGCGTCTCATGGAAGTGTTGCAGAATCACTACACCTTGGTCGATAGGGTACCTGCGCTGCTCCATCACCTTACTGCCATCGACTACTCGTCAGTGCTCACGGAGGAGGATTTCGCTGCCAAACTCAATGCGGGGCTACAGACTGTGTCCGAGGACCCCAGGCTCCTCGTTCGGGTTCTAAGACCCGAGGAAGCCACGGCCGAGGCTCCTGAGGGTGAATCCCAAAGGCAGGCCCTGGTAAACTCTGTGTTCCAGGTGTCAGTGTTGCCAGGTAACGTGGGCTATTTGCGGTTTGATGAGTTTGCGGACTCCTCCGTCCTTGGAGCGCTGGCTCCCTACGTGCTCCGACAGGTCTGGGAGCCCCTTATTGCAAAGGTTTTTAAACTTGATGTGAAAGGGGATATTGACTCCATCCACCCCACCCAATTTTGCCACAACTGTTGGAGTGTTATGTATGGGAGATTCAGCAATGCCCCATGTGAGGTATACTTCCCAAAGAATGCTGCCATAGAGTGGCACCCACACACGCTATCCTGTGACATCTGCCGGGTAGCCCGCCGGGGACTCAAGAGGAAAGGCCGTCAGACCAACCCATCACTCAGCAAAAAGCTCAAGGCCRTG---GCCAACCAGGCTCCAAGGGCCCGTCCCCCCAAGAGTCAA---GATCTGATGAAGAAGATCACCAACTGCAGCAAGATGCATCTGAGTACTAAGCTGCTCACTGTGGACTACCCTGTGGACTTCGTGAAGGCCGTCTCGTGCCAGATCTGCGAGCACATTTTGACTGACCCGGTGGAAACCACCTGCAAACATTTATTCTGCAGAACATGCATTTTGAGGTGCCTCAAGGTCATGGGCAGCTATTGCCCTTCTTGTCGATACCCCTGCTTCCCTACAGATGTGGAAAGCCCAGTGAGGTCCTTTGTGAAYATCCTCAATTCCCTGGCGGTGAGATGCCCTGTGAATGACTGTGACAAGGAGGTCAGCCTTGAAAAATACAACCAGCACATCTCCAGCCACAAGAAACCAAAAGAATCATACGTGTACATTAATAAAGGCGGCCGGCCCAGGCARCATCTCCTGTCTCTGACCAGGAGGGCTCAGAAACACCGTCTAAGAGAACTGAAGCTGCAGGTCAAGGCTTTTGCAGACAAAGAAGAAGGGGGGGATTTGAAGTCAGTGTGCCTGACTTTGTTCCTGCTAGTATTGAGAGCGAGGAATGAGCATCGACAAGCAGATGAGCTTGAGGCCATCATGCAGGGTAGAGGGTCGGGCCTTCAGGCAGCT??????GACTACCTGAGTGGCCCTTTCACAGTGGTGGTGAAGGAGTCCTGTGATGGGATGGGAGACGTGAGTGAGAAGCATGGGAGTGGGCCAGCTGTGCCTGAGAAGGCTGTTCGCTTTTCATTTACTATCATGAATATTAGCATCACTGAGGGTCAGGAGAGTGTGAGGATATTTGAAGAAACCAAGCCCAATTCAGAGCTATGCTGTAAGCCCTTGTGCCTCATGCTGGCAGATGAATCTGACCATGAGACCTTGACAGCCATCCTGAGTCCCCTCATTGCAGAGAGAGAGGCGATGAAGAGCAGTGAATTACTGCTGGAGATGGGAGGCATCCAAAGAACTTTTAAGTTCATCTTTAGAGGAACTGGSTATGATGAAAAACTTGTCCGGGAAGTTGAAGGCCTCGAGGCTTCTGGCTCTGTCTACATCTGCACCCTCTGTGATGCCACCAGGCTGGAAGCTTCCCAAAATCTTGTCCTTCACTCCATAACTAGAAGTCATGCAGAGAATCTGGAGCGTTATGAAGTCTGGAGATCCAACCYGTACCAGGAGTCAGCAGAAGAGCTGAGAGACAGGGTGAAAGGGGTCTCAGCAAAGCCTTTCATTGAGACGGTTCCTTCCATTGATGCTCTCCACTGTGACATCGGCAATGCAGCAGAGTTTTATAAGCTCTTCCAGCTGGAGATTGGGGAAGTTTATAAGAATCCYAATGCATCCAAAGAGGAGAGGAAAAGATGGCAGGCTACCCTGGACAAGCACCTCCGGAAAAAAATG??????????????????????????????????????????????????????????????????????????????????????????????????????????????????????????????????????????????????????????????????????????????????????????????????????????????????????????????????????CTCCTCCAAGCTGTCGGAGGCTGAGTTTGAGGTGCTGAAGGCTTTTGTAGTAGACGTGATGGAGCGTTTACACATCTCTCAGAGGCGCATCCGGGTGGCTGTCGTAGAATACCATGATGGTACCCACTCCTACATTGCATTGAAAGACCGGAAGCGGCCCTCAGAGCTTCGTCGGATTGCCAGTTCCGTGAAGTATGCCGGCAGCAAAGTGGCTTCCACCAGTGAGGTCCTGAAGTATACCCTCTTCCATCTCTTTAGCAAAGCTGACCGCCCTGAAGCATCTCGAATTGCCTTGCTTCTGACAGCCAGTGAGGAGCCTCCTCCCATGTCCAGGAGTATAGTCCGCTACGTCCAAAACCTGAAGAAGAAGAAGGTCATCGTGATTCCAGTGGGCTTGGGGCCCCATGCTAGCCTTAAGCAGATTCGTCTCATTGAGAAGCAGGCACCGGAAAACAAGGCCTATTTGCTTAGCGGTGTGAATGAGCTGGAGCAAAGGCGAGATGAGATCCTGGGCTACCTCTGTGACCTGGTACCTGATGTTCCTGCTATAGCACAGGTTACTACGAGTCCAGAGCTCTTGGCATCCCCAACCTCTCTACATAGCAGGCACATGATTCTGGATGTGGTATTTGTGCTAGAAGGCTCGGACAAAATTGGTGAAGCCAACTTCGACAAGATCAAGGAGTTCATGAAGCAGGTGATTCAACGGATGGATGTGAGTCAAGGTAGCATCCACATTTCCATCATACAGTACTCCTATACAGTGACTGTGGAGTTCTCCTTCAATGAGACTCAGTCTAAGAGCTATGTCCTGGAGAAGATACAGCAGATACACTATCGGGGTGGCAACAGGACCAACACTGGGAAGGCCCTTGAATACCTTTCTGAGAATACCTTCTCTTCCAGCCAAGGCATTCGGAAGCAAGCACCTCATTTAGTATACATGGTGGTAA???????????????????????????????????
Phalanger         AATATTCCTCTTACAATTCCTGAAATGACTCTGCCTTATACCAAAATCGTGACTCCCCCTCTGAGAGACTTCTCCTTGTGGGAAAGGACAGGCTTGAAGGACTTTCTGAAGACCACCAAGCAATCCTTTGACTTAAGTGTTAACGCTCAGTACAAAAAGAACAAAGACAGTCATTCCATCCCGTTCCCCCTCAGAGCTGTTTATGATGCCCTCAATCTAAAAATCGACGCTCTCCATCAGCACTTTGAGAAAGGCAGGGACCAGACATTAGATTTCCTATCAAAGTCATACAATGAAGCAAAGGTCAAGTTTGAAAAGTACAACGTGGAAACCTCCCTTGACAAGCTCCCTAAGACCTTGAGGATTCCAGGCTACTACATCCCAATGCTC---------AACATCAAAGTCTCCCCATTCACAGTGGAGATGCCAGCATTTGGCTACATGGTGCCCAAGGAGATGAGCACCCCTGGTTTCACCATCCCTGGCATTGGCTTCTCTGTGCCATCTTGTACCCTCGTCCTGCCATCCCTCGAGTTTCCAGTGCTTCATGTGCCGACGAGCCTCCAAAAGCTCACCCTCCCAGAAGTCAAGATTCTGAGGCCATCGGACCACATCCCAATCCCAGCCATGGGTAACTTCACCTACGATTTTTCCTTCAAGTCAAGTGTTATCACACTGAACACAAATGTGGGCCTATATAATCACTCAGATATTGTGGCTCATTTCAGGTCATCCTCCTTCTCCATCATCGATAATTTACAGTATAAGTTAGATGGGACGACTAGTTTGACCAGGAAAAGGGGCCTGAAGCTAGCCACAGCTCTCTCCTTGAATAACAAATTTGTGGAGGGGAATCATGACAGTACCATCAGCCTGACCAAGAAGAACATAGAAGCCTCTGTGAGCACCATGGCCAAAGTCCAGTGCCCAGTCCTGAGAGTGAATTTCCAGCAGGAGCTCACTGGGAACATGAAGTCCAAGCCCACCATCTCTTCCTCCATCAATCTCAAGTATGACTTTAACTCTGCCCAGTTGCACAGCAGTGCCAAAGGGAACGTGGACCACAAGTTCACTGTGGAAAGCTTTGCC---------------CCTTACTTGTCCATTGAGGCAGACACCAAAGGCAATGTGAGTGGCTCAGTCCTTTCCCAAAAGTATTCTGGGGTC??????????????????????????????????????????????????????????????????????????????????????????????????????????????????????????????????????????????????????????????????????????????????????????????????????????????????????????????????????????????????????????????????????????????????????????????????????????????????????????????????????????????????????????????????????????????????????????????????????????????????????????????????????????????????????????????????????????????????????????????????????????????????????????????????????????????????????????????????????????????????????????????????????????????????????????????????????????????????????????????????????????????????????????????????????????????????????????????????????????????????????????????????????????????????????????????????????????????????????????????????????????????????????????????????????????????????????????????????????????????????????????????????????????????????????????????????????????????????????????????????????????????????????????????????????????????????????????????????????????????????????????????????????????????????????????????????????????TCATTACTTTCTGAAACCACCAGTTTATTACCCAGCACAGACAGAATGAATGTAGAAAAGGCTGGACTCTGTAATAAAAGCAAACAGCCTGGCTTAGCAAGGAACCAAGAGAACAATCTGGATGAAAGTAAGGAAATATGTAGTGCTGGGAAGACCCCAGGTGCCTGTGAACAGCAAGAGCTGAATACCCATCATCCATGTGAGAGGCAAGAACTAAAGGAGAAGCCACAGCACCCT---GAAAGTCCCAGAGGTAATCCTCAGAACTGCCAGTCTGGAACCAAACTGAAAAGCAGTATTCAGAAAGTTAATGAGTGGTTATCCAGAAGTAATGACATTTTAGCTTCTGATACTTCCTACGGTAGGAGCCGTGAGCAGAATGCAGAGATGCCTAGTGCCTTAGAAGATGGGCATCCAGATACCGCGGATGGAAATTCTAGCATTTCTGAGAAGACTGACCTAGTGGCTGAC---ACCACTGATGATGCCTGGCTACATGTGCCTGAAAGAAGCTGCGTCAGGCCAGCAGAAAACAATAATATTGAAGATAAAATATTTGGAAAAACCTATCGGAGAAAGTCAGGTCACCCTAATTTGAAATGTATAACTGAA---AACTTATTTGTTGAAGCTGTT---GCTCCTGATTCTTTGATCTGTCCAGAGCCTCTCAAAAAGCCCAAGTTAAAGCGTAAAAGAAAGACCATATCTGACCTGCAGCCTGAGGATTTCATCAAGAAGACAGATGTTCGAGTT---CACAAAACCCCTGAA------------GCTGTTGACCAGATTCTTGAAAAAGAGCAAATTGACCAAGTGATGAACACGGCTARCAGTCATCCTGAACAGAAAGCACTA---GATAGTCACATAGGGGAAGTGAAAGATGCTCAGGCATCAGAACTGTTCTCTGCGGRGAAAGAATCCACTTTCAGAACTGGTACAGAACCTGCAGCTGGCAGCACAAACCACAGGGAACTTGAATTAAATGGTAGAGATGCCAAAATGACAAAAAAAGACAGGCTGAGGAAGAAGCCTTCAGCCCGGATTGTCTGTGCTCTTGAGCTTGTAGTCGATAGAAACCCAAGCTCTTCTAATGAGTCTGAACTACAGATCGATAGCTATCCCAGCAGCGAAGAGATAAGGAAAGAAAATAATTCCGAACAGAAGCAAATCAGACGAAGCAGAAGGCTTCAGCTGCTGTCAGAAGAAATTGCAGTT---------GGAGCCAAGAAGGCCCATAAGCCAGATGACCAAGCTGAAGAAAGTTGTGTCAGTGAAGTTTTTCCAGACCTAAAAATAGGAAACGTTCCTGCCTATGCTACTGACAGTCTAACTACTGATAAAGACCAAGTGTTAGCTAGCTGCAGTTTCACAGAA---GAAGAAGAAAGGAGCCTGGAAGCAATCCCGAGCAGCAAAGCCCAAGATCTGGCATTCAGTGTAGGGGCGGGGCTGCAAGGTGAAAGAGCCCAAGGAAGCCTGGAGGTTTTGGAGGTTCCTGACACTGATTGGGACACTCAGGACAGTGCCTCATTGTTTCCAGCCAATACTCCCCAAAATTCAAAAGCAGGACCCAGACCTCACAGAAGT---CACTGTGAAATAATGGAAACCCCCAAGGAGCTCTTAGATGGCTGTTCATCCAAAAACACTGAAAGTGGTGAAGAGGATTTGAGGAACCTGATGGGACAGGAAGTTAAAAATGCCTCTAAGACAATCACAGAAATGGAGGATAGTGAACTCGACACCCAGGATTTACAAAATACCTTCAAACGTTCAAAGCGCCAGTCATTTGCTCTGTGTCCCAGCCCGAGGCAGGAATGTATGAAACCCTGCACTATCCCTGGGTCTGTAAGTCAGCAGAGTCCAGGTAACCCCACAGATTGTGGGGATCAGGAAATAGAAAAGCAGGGGAACAGAGAATCAAATAAGCCTGTTCAGCCAAAGTCTGCTGTCATGAGCTTAGCTTTGGCTTGTCAGACAGAGGAGGAGAAGTCAGATGATTATGCCAAATGTAGCTTCGCAGCAGTCTCCAGGCTTTGTCACATAGTTCCATTACACAGTGGCAATGACTGTGAACACATAGCTGGAAACAACCAGGGAATCTCACAAGTTTCTGATCACAGACAA------TCAATTTCTCCAGCAAGGTCATCTGCTAGTAAAACTATATATACAAAAAACCTCCTGGAGGAAAGGCTTGATGAACTGACCACATGCCCCGAAACAGCTTTGGGAAATGAAAGCTTAGCCCAAAGCAGCTTAAGTCCAGTAAGCCAAAGTAATGGGGGAGAATATATTTCTAAAACAACTGACTTAAATAGTGGAGAAGGCAGTCAGGCAGAAAAAGGTGAAAACAAAGAATCTGAATTAAATACACCCCCCAAATTAAAGCTTGTGCAACCCCAAGTCTGTCAACAAAGCTTTTCTCAGAATAAT---TGCAAAGAGCCTAAAAGAAAAGGGAAGGGAGGAGACGGAAAATTATTTCAGGCCATCAGTACAGATTCATCTCCATGTTTAGAACAAACTAAGGAAGTGCACATTCTTCTCAGGCCAGAAAACCTAATGGGAATGCAAGAAGCGATTGAGCAAGCAATCAAGAGTGGAGAGATCTTGGACATCTCTGATCCCCAAATGCTGGCCAGCGTCCTGACAGCTGGGGTGCAGGGCTCTCTCAACGACCCTCGGCTGGTGATCTCTTACGAGCCCAGCACCCCCGACGCTCCCCAGCAAAGCCCCAAACTCGCCAGCCTCACTCAGGAGGAGCTACTCACCTTGTTCCAGCAAATGATCAAATACCAGGTACTGGACGGTAATGTGGGTTATCTAAGAGTAGACTACATTCCTGGCCAGGAGGTGGTAGAGAAAGTCGGAGAGTTCCTGGTGAATAACATCTGGAAGAATCTCATGGGGACCTCCTCTCTGGTGTTGGATCTTCAGCACAGCACAGGGGGTGAAGTTTCAGGAATCCCCTTTGTCATTTCCTACCTACACCAAGGAGATATCCTGCTGCATGTAGACACAGTTTATGACCGACCGTCAAACACCACCACAGAGATCTGGACGCTACCCCAGGTGCTGGGTGAGAGGTACGGTGGGGAGAAGGACATGGTGGTCCTCACCAGCCGCCGTACCGTAGGGGTAGCTGAGGATATTGCCTACATCCTCAAGAAGATGCGCCGGGCCATCGTGGTGGGAGAGCAGACTCTGGGAGGGGCCCTAGATCTCCGGAAGCTGCGCATCGGTCAGTCAGACTTTTTCATCACTGTGCCTGTGTCACGTTCTCTGAGCCCCCTCGGTGGGGGGAGCCAGACATGGGAGGGCAGTGGGGTGCTACCCTGTGTGGGGACTCCAGCAGAACAGGCCCTGGAGAAAGCACTGGCCATCCTCACCCTTCGCAGGGCAAGACCGGGAGCCATTCAGCGTCTCATGGAAGTCTTGCAGAATTACTACACTTTGGTCGATAGGGTGCCTGCCCTGCTCCATCACCTTACTGCCATCGACTACTCGTCAGTGCTCATGGAAGAGGATTTCGCTGCCAAACTCAATGCGGGACTACAGGCTGTGTCCGAGGACCCCAGGCTCCTCGTTCGGGTTCTAAGACCCGAGGAAGCCACGGCCGGGGCTCCTGAGGGTGAATCCCAAAGGCAGGCCCTGGTAAACTCTGTGTTCCAGGTGTCAGTGTTGCCAGGTAACGTGGGCTATTTGCGGTTTGATGAGTTTGCGGACTCCTCTGTCCTTGACGCACTGGCTCCCTACGTGCTCCGACAGGTCTGGGAGCCCCTT??????????????????????????????????????????????????????????????????????????????????????????????????????????????????????????????????????????????????????????????????????????????????????????????????????????????????????????????????????????????????????????????????????????????????????????????????????????????????????????????????????????????????????????????????????????????????????????????????????????????????????????????????????????????????????????????????????????????????????????????????????????????????????????????????????????????????????????????????????????????????????????????????????????????????????????????????????????????????????????????????????????????????????????????????????????????????????????????????????????????????????????????????????????????????????????????????????????????????????????????????????????????????????????????????????????????????????????????????????????????????????????????????????????????????????????????????????????????????????????????????????????????????????????????????????????????????????????????????????????????????????????????????????????????????????????????????????????????????????????????????????????????????????????????????????????????????????????????????????????????????????????????????????????????????????????????????????????????????????????????????????????????????????????????????????????????????????????????????????????????????CTCTGTGATGCCACCCGGCTGGAAGCTTCCCAAAATCTTGTCCTTCACTCCATAACTAGAAGTCATGCAGAGAATCTGGAGCGTTATGAAGTCTGGAGATCCAACCCCTACCAGGAGTCAGCAGAAGAGCTGAGAGACAGGGTGAAAGGGGTCTCAGCAAAGCCTTTCATTGAGACGGTTCCTTCCATTGATGCTCTCCACTGTGACATTGGCAACGCAGCAGAGTTTTATAAGCTCTTCCAGCTGGAGATTGGGGAAGTTTATAAGAATCCCAATGCATCCAGAGAGGAGAGGAAAAGATGGCAGGCTACTCTGGACAAGCACCTCCGGAAAAAAATGAACTTGAAGCCCATCATGAGGATGAATGGCAACTTTGCCAGGAAGCTCATGACCAAGGAGACTGTGGAAGCCGTGTGTGAGTTAATTCACTGTGAGGAAAGGCATGAGGCCTTGAGGGAACTAATGGACCTCTACCTGAAGATGAAACCTGTGTGGCGCTCAACGTGCCCAGCCAAAGAGTGCCCAGAATCACTTTGCCAGTATCTGGACTTGGCTTTCCTGCTGGATGGCTCCTCCAAGCTGTCAGAGGCTGAGTTTGAGGTGCTGAAGGCTTTTGTAGTAGACGTGATGGAGCGTTTACACATCTCTCAGAGGCGCATCCGGGTGGCTGTCGTGGAATACCATGATGGCACCCACTCCTACATTGCATTGAAAGACCGGAAGCGGCCCTCAGAGCTTCGTCGGATAGCCAGTTCCGTGAAGTACGCCGGCAGCAAGGTGGCTTCCACCAGTGAGGTCCTGAAGTATACCCTCTTCCATCTCTTTAACAAAGCTGACCGCCCTGAAGCATCTCGAATTGCCTTGCTTCTGACGGCCAGTGAGGAGCCTCCTCCCATGTCTAGGAGTATAGTCCGCTATGTCCAAAACCTGAAGAAGAAGAAGGTCATCGTGATTCCAGTGGGCTTAGGGCCCCATGCTAGCCTTAAGCAGATTCGTCTCATTGAGAAACAGGCACCGGAAAACAAGGCCTATTTGCTTAGCGGTGTGAATGAGCTGGAGCAAAGGCGAGATGAGATCCTGGGCTACCTCTGTGACCTGGTACCTGATGTTCCTGCTATAGCACAGGTTACTGTGAGTCCGGAGCTCTTGGCATCCCCAACCTCTCTACATAGCAGGCGCATGATCCTGGATGTGGTGTTTGTTCTAGAAGGCTCGGACAAAGTTGGGGAAGCCAACTTCGACAAGATCAAGGAGTTCATGACGCAGGTGATTCAACGGATGGATGTGAGTCAAGGTAGCATCCACATTTCCATCATACAGTACTCCTATACAGTGACCGTGGAGTTCTCCTTCAATGAGACTCAGTCTAAGAGCTATGTCCTGGAGAAGATACAGCAGATACGCTATCGGGGTGGCAACAGGACCAACACCGGGAAGGCCCTTGAATACCTCTCTGAGAATACCTTCTCTTCCAGCCAAGGCATTAGGAATCAAGCACCCCATTTAGTATACATGGTGGTAAGCAATCCTGCCACTGATGAGATCAAACGTTTACCC
Petaurus          AACATTCCTCTTACAATTCCTGAAATGANTCTGCCTTATACCAAGGTCACGACTCCCGAGCTGAGAGACTTCTCCTTGTGGGAAAGGACAGGCTTGAAGGACTTCCTGAAGACCACCAAGCAGTCCTTTGACTTGAGCGTCCATGCTCAGTACAAGAAGAACAAAGACAGCCACTCCATCCCGTTCCCCCTTGGAGCTATCTATGATGCCCTCAGCCCAAACATCCACGCTGTCCATCAGCACTTTGAGAAAGGCAGGGACAAGNCAGTAGATTTCCTAACAAAGTCATATAATGAAGCAAAGGCCAAGTTTGAAAAGCACAAAGTGGAAACCTCCCTCGACAAGCTCCCTAGGATNTTGAGGATGCCAGGCTACTACATCCCAATGCTC---------AACATCGAAGTCTCCCCATTCACAGCAGAGATGCCAGCATTTGGCTACATGGTGCCCAAGGAGATGAGCACCCCTGGTTTCACCATCCCTGGCATTGGCTTCTCCATGCCATCTTACACCCTNGTCCTGCCATCCCTCGAGTTCCCAGTGCTTCATGTGCCCNCGAGCCTCCAAAAGCTCACCCTCCCAGACATCNAGATTCCGCGGCCATCAGACCACATCCNNATCCCAGCCATGGGGAACNTCACCTACGATTTTTCCTTCAAGTCAAGCGTCATCACACTGAACACAAATGTGGGYYTGTACAATCACTCAGATATCGTGGCTCACTTCAGGTCGTCCTCCTTCTCYGTCATCGATGCTTTACAGTATAAATTAGATGGGACGACGAGCTTGACCAGGAAAAGGGGCCTGAAGCTAGCCACGGCTCTCTCCCTGAATAACAGATTTGTGGAGGGGAATCATGACAGTACCATTAGCCTGACCAAGAAGAACCTGGAAGCCTCTGTGACCACCATGGCCAAAGTCCAGTGCCCAGTCCTCAAAGTGAATTTCCAGCAGGAGCTCACAGGGAACATGAAGTCCAAGCCCACCATCTCTTCCTCCATYRCACTTAGGTATGACTTTGACTCCACCCAGTTGCAGAGCAGTGCCAAAGGGAATGTGGACCACAAGCTCACCGTGGAAAGCTTTGTC---------------CCATACTTGTCCATTGAGACAGAAACCAAAGGCAGCATGAGCGGCTCAGTYCTTTCCCAAAAGTATTCTGGGGCCATCTCCAGCGAGGCCAACTCCTACTTGGACACTAAGGGCATGCGCTCTTCCGTGAAACTCTCAGGGACCTCAACAGTAGACGGCATCTGGAATGTGGAGGCGAAGGAAAACTTTGCTGGGGAGGCGTCTGTTGGGCACTTCTACACTGTCTGGGAGCACAGTGGGAAAAACCATTTACAGTTGATGAGGGGGTTTTCAACAAATGGGGAACAGAATAGCAAAGTGACTTTAGAGTTGGCCCCATGGACRGCGTCCAGTGTGATTCAAGTACACGCCAGCCAGCCCAGCTCTTTCTTCAAGAAGGCCTCCCTTGGGCAAGTGGTGAGCCTGACTGCCAGCCTCAAGGACCAACGGGCCAGCTGGAAAGGTGAGGGCCACATTCAGACAACATCCCTCARTCACAACATCCAGCTGTCCAATGACCCMACCAAAATCCGTCTGGATGCGGCCAGCTCCTTAGAAGGCTACATGTCCTTCCTGAAGGATACTCTCCTGCCAGTTTATGACAGTAGTCTGTGGGACATCTTGAAGCTAGATGTGACCACCAGTGCCAACAAGAAACAGCACCTCCAAATTTCCAGCGCCCTTGTTTATACCAAAAGTCACACTGGCTACTGGTTTTCCATCCCTGTGARAGAAACAGCCGATGAATTCATCATCCCTGGACCAGARCTGAAATCTTTGGTC------------------------------------------------RCRCCATCCTCCAGCCTTGAGAGTGGCTACATAAGACTAGCCAAGAAGACCAGCATGACACCATTTGCCCTCAGTTTACCATCACTGCCTCAAGTAAAATTCCCCAGAGTGGAAGTGTCCACAGAATACTCTGCCCCAGAAGGGTCCACACTTCCCTTCTTTGGGGTGACTGTGCCTGAGTTCCAGGTGACCCTGTCTTCATTCACCCTTCCCAAAAAGCTCCCGCTTGCTGGGGCCATCCTGGATCTGAATGAGGTGGCTAACAGAATTGCCGACTTTGACCTGCCGAGCATCACTGTGCCTGAGCAGAACATCAGGGTCCCGACTCTGACCTTCTGGCTGCCTGCCGGAATCTTCCTGCCT?????????????????????????????????????????????????????????????????????TGTAATAAAAGCAAACAGCCAGGCTTAGCAAGGAACCAACAGAGCAGTCTGGGTGAAAGTAAGGAAATATGTAGCGCTGGGAAGACCCCAGGTTCCCATGAGCAGCATGAACAGAATGCCCATCATGTATGTGAGAGGAAAGAGCTAGAGGAGAAGTCACAGCACGCT---GAGAGCCCCAGAGGGAATCCTCAGAACTGCCTGTCTGGAACCAAACTGAAAAGCAGTATTCAGAAAGTTAATGAGTGGTTATCCGGAAGTAATGACATTTTAGCCTCTGATAACTCCTGTGGTAAGAGCCATGAGCAGAATGCAGAGATGCCTAGCGCCTTAGAAGATGGGCATCCCGATACCACAGATGGAAATTCTAGCTTTTCTGAGAAGACTGACCTAGTAGCTGAC---ACCACTGATGATCCCTGGCTACACGTGCCTGAAAGAAGCTGTCCCAGGCCAGCAGAAAACAATAATATCAAAGATAAAATATTTGGAAAAACCTATTGGAGAAGATCAAGTCACCCCAATTTGAATCGTATAACTGAAAAAAACTCGTCTGCTGAAGCTGTT---GCTCCTGATTCTTTAATTCCTCCAAAGCCTCCCCAAGAAATCAAGTCAAAGTGTAAAAGAAAGACCATATCTGACCTGCAGCCTGAGGATTTCATCAGGAAGACAGACGTTCTAGTTGTTCACAAAACCCCAGAAAGGAAAAATCATGCTGTTGACCAAATTCTTGAAAAGAAGCAAAATGAGCAAGTGATGAACATGACCGACAGTCATCCTGAACAGAAAGCACTA---GATGGTCACATAGGGGAAGTGAAAGATGCTCAGACATCAGAACTGTTCTCTGCAGAGAAAGAATCTACTTTCAGACCTGGAACAGAGCCTGCAGCTGGCAGCACAAACCACAGGGAACCTGAATTAAATGGCAGAGATGCCAAAATGACAAAAAAAGACAGACTGAGGAAGAAGCCTTCAGCCCGAATCATCTGTGCTCTTGAGCTTGTAGCTGATAGAAACCCAAGCTCTTCTAATGAGACTGAACTACAGATCGATAGCTATCCCAGCAGTGAAGAGATAAGGAAAGGAAATAATTCTGAACAGAAGCAAATCAGACGCAGCAGAAGGCTTCAGCTGCTGTCAGAAGAAATTGCAGTT---------GGAGTCAAGAAGGCCCTTAAGCCAGATGACCAAGCAGAAGAAAATTGTGTCAGTGAAGTTTTCCCAGAACTAAAAATAGGAAATGTGCCTGCCTGTGCT---GACAGTCTAACTACTGATAAGGATCAAGTGTTAGCTAGTTGTAGTTTCACAGAA---GGAGACAAAAGGAGCCTGGAAGCAATCCCAAGCAGCAAAAACCAAGATCTGGCGTTAAGTGGAAGGGAGGGGTTGCAAGGTGAAAGAGCCCAAGGAAGCCTGGAGGCTTTGGAGGTTCCTGATACTGATTGGGACACTCAGGACAGTACTTCATTGTTTCCAGCTGATAATCCCCAAAATTCAAAAGCAGGACCCAGTCCTCACAGAAGAGGAATGAATGAAGTAATGGAAACCCCCAAGGAACTCTTAGATGGTTGTTCATCCAAAAACACTGAAAGTGGCGAAGAAGATCTGGGGAACCTGATGAGACAAGAAGTTAAAAATGCCTCCAAGACAACCTCAGAAATGGAGGATAGTGAACTAGACACCCAGTATTTACAAAATACCTTCAAACGTTCAAAGCGCCAGTCATTTGCTCTGTGTTCCAGCCCAAGGCAGGAATGTATGAAACCCTGTGCTGTCCCTGGGAATGGAAGTCAGCAGAGACTAGGTAACATCACAGATTGTAGGGGCCAGGAAAAAGAAAAGCAGGGGAACAGAGAATCACACAAGTCAGTTGGACCGAAGTCTGCAGTCATGAGCTTAGCTTCTGCTTGTCATACAGAGGAGAGGAAGCCAGGTGATTATGCCAAATGTAGCACCACAGGAGTCTCCAGGCTTTGTCGCATAGCTCTATTACATGGTGGCAATGACTGTGACCACATGGCTGGAAACAACCAGGGCAATTCACAAGTGCTTGATCAAAAACAG------TCAGTTTCTCCAGCAAGGTCATCTTCTAGTGAAACTATATATACAAAAAACCTCCTGGAGGAAAGGCTCAATGAACCGACCACATGCCCTGAAACAGCGATGGGAAATGAAAGCTTAGCCCAAAGCAGCTTAAGTCCAGTAAGCCAGAGTAATAGCAGAGAATATATTTCTAAAGCAACTGACTTAAATAGTGGAGAAGGCAGTCAGGCAGAAAAAGGTGAAAACAAAGAATCTGAATTAAATACACCACCCAAATTAAAGCTTGT?????????????????????????????????????????????????????????????????????????????????????????????????????????????????????????????????????????????????????????????????????????????????????????CGATTGAACAAGCCATCAAGAGTGGAGAGATCTTGGATATCTCCGATCCCCAAATGCTGGCCAGCGTCCTGACAGCCGGTGTGCAGGGCTCTCTCAATGACCCGCGGCTGGTGATCTCTTATGAGCCCAGTACCCCCGAGGCTTCCCAGCAAGGCCCCAAACTCA?CAGCCTCACTCAGGAGGAAYTACTYGCCTTGCTCCAGCAAAAGATCAAGTACCAGGTACTGGATGGTAATGTGGGTTACCTGAGAGTGGACTACATCCCCGGCCAGGAGGTGGTAGAGAAAGTCGGGGAGTTCCTGGTGAATGCCATCTGGAAGAATCTCATGGGGACCTCCTCTCTGGTGCTGGATCTTCAGCACAGCACGGGRGGTGAAGTTTCAGGAATCCCCTTTGTCATTTCCTACTTACACCAGGGAGATATCCTGCTGCATGTAGACACAGTTTATGATCGGCCATCAAACACCACCACRGAGATCTGGACCCTGCCCCAGGTGCTGGGTGAGAGGTACGGAGGGGAGAAGGACATGGTGGTCCTCACCAGCCACCGTACTGTAGGGGTAGCTGAGGATATTGCCTATATCCTCAAGAAGATGCGCCGGGCCATCGTGGTGGGAGAGCAGACYCTGGGAGGGGCCCTAGATCTCCGGAAGCTGCGCATTGGTCAGTCGGACTTTTTCATCACCGTGCCCGTGTCGCGTTCTCTGAGCCCCCTCGGTGGGGGCAGCCAGACATGGGAGGGCAGTGGGGTGCTACCCTGTGTGGGGATTCC?GCAGAACAGGCCCTGGAGAAAGCCCTGGCCATCCTCACCCTCCGCAGGGCAAGACCTGGAGCCATTCAGCGTCTCATGGAAGTCTTGCAGAATTACTACACCCTGGTAGATAGGGTGCCCGCCCTGCTGCATCACCTTACTGCCATCGACTACTCGTCAGTGCTCACGGAGGAGGATCTGGCTGCCAAACTCAATGCAGGACTGCAGACTGTGTCCGAGGACCCCAGGCTGCTTGTGCGGGTTCTGAGGCCGGAGGAAGCCGCGGCCGGGGCCCCCGAGGGTGAATCCCAAAGGCAGGCCCTGGTGAACTCCGTGTTCCAGGTGTCCGTGCTGCCAGGTAACGTGGGCTACTTGCGGTTTGACGAGTTTGCGGACTCCTCCGTCCTAGGCGCACTGGCTCCCTACGTGCTAAGGCAGGTGTGGGAGCCCCTTATCGCGAAGGTTTTTAAAATTGATGTGAAAGGGGATACTGACTCCATTCACCCCACACAGTTTTGTCACAATTGCTGGAGTGTTATGTATGGGAGATTCAGCAATGCCCCATGTGAGGTATACTTCCCAAGGAATGCTGCCATAGAGTGGCACCCACACACACCATCCTGTGACATCTGCCAGACAGCCCGCTGGGGACTCAAGAGGAAAGGCCGTCAGACCAACCCGTCACTCAGCAAAAAGCTCAAGGCTGTG---GCCAGCCAGGCTCGGAGGGCCCGTCCCCCCAAGAGTCAA---GACCTGATGAAAAAGATCACCAACTGCAGCAAGATGCATCTCAGTACGAAGCTGCTGGCTGTGGACCACCCTGTGGACTTTGTGAAGGCCATCTCATGCCAGATCTGTGAACACATTTTGACAGACCCAGTGGAAACCACTTGCAAACATTTATTCTGCAGAACCTGCATTCTGAGGTGCCTCAAGGTCATGGGCAGCTATTGCCCTGCTTGTCAATATCCCTGCTTCCCTACAGATGTGGAAAGCCCAGTGAGGTCCTTTGTGAACATCCTCAATTCCCTGGTGGTGAGATGCCCTGTGAAAGACTGTGACAAGGAAGTCAGCCTTGAAAAATACAACCAGCACATCTCCAGCCACAAGGAACCGAAAGAGTCCTACGTGTACATTAATAAAGGCGGCCGGCCCCGGCAGCATCTCCTGTCCCTGACCAGGAGGGCTCAGAAGCACCGTCTAAGAGAACTGAAGCTGCAGGTCAAGGCTTTTGCAGACAAAGAAGAAGGAGGTGATCTGAAGTCAGTGTGCCTGACTTTGTTCCTGCTAGTACTGAGAGCGAGAAATGAACATCGCCAAGCAGATGAACTTGAAGCCATCATGCAGGGTAGAGGGTCAGGCCTTCAGGCAGCT??????GACTACCTGAGTGGCCCTTTCACAGTGGTCGTGAAGGAGTCCTGTGATGGGATGGGAGATGTGAGTGAGAAGCATGGAAGTGGGCCGGCTGTGCCCGAGAAGGCCGTTCGCTTTTCATTCACTGTCATGAATATTAGCATTGCTCAGGGCCAGGAGGGTGTGAGGATATTTGAAGAAGCCAAGCCCAATTCAGAGCTCTGCTGTAAGCCCTTGTGCCTCATGCTGGCAGATGAATCTGACCATGAAACCCTGACAGCCATCCTGAGTCCCCTCATTGCAGAGAGAGAGGCAATGAAGAGCAGTGAGCTCCTGCTGGAGATGGGAGGCATCCAAAGAACTTTTAAATTCATCTTTAGAGGAACTGGCTATGATGAAAAACTTGTGCGGGAAGTCGAAGGCCTCGAGGCTTCTGGCTCTGTCTACATCTGCACCCTCTGTGATGCCACTCGGCTGGAAGCTTCCCAGAATCTTGTCCTTCACTCCATAACTAGAAGTCATGCAGAGAATCTGGAGCGTTATGAAGTCTGGAGATCCAACCCATACCAGGAGTCAGCAGAAGAGCTGAGAGACAGGGTGAAAGGGGTCTCAGCAAAGCCTTTCATCGAGACGGTTCCTTCCATCGATGCGCTCCACTGTGACATCGGCAACGCCGCAGAGTTTTATAAGCTCTTTCAGCTGGAGATTGGGGAAGTTTATAAGAACCCCAATGCATCCAAAGAGGAGAGGAAACGGTGGCAGGCCACCTTGGACAAGCACCTCAGGAAAAAAATG?????????????????????????????????????????????????????????????????????????????????????????????????????????????????????????????????????????????????????????????????????????????????????????????????????????????????????????????????????????CTCCAA?CTGTCTGAGGCTGAGTTTGAGGTGCTGAAGGCTTTTGTGGTAGGTGTGATGGAGCGTTTACACATCTCTCAGAGGCGCATCCGGGTGGCCGTGGTGGAATACCATGATGGTACCCACTCCTACATTGCA?TGAAAGACCGAAAGCGGCCCTCAGAGCTTCGGCGAATCACTGGTTCTGTCAAGTATGCCGGCAGCAACATGGCTTCCACCAGCGAGGTCCTGAAGTATACCCTCTTTCATCTCTTTAGCAAAGCTGACCGCCCTGAAGCATCTCGAATTGCCTTGCTTCTGACAGCCAGTGAGGAACCCCCTCCCACAGCCAGGAGCATAGTCCGCTATGTCCAAGGCCTGAAGAAGAAGAAGGTCATTGTGATCCCAGTGGGCTTAGGGCCACATGCGAGCCTTAAGCAGATTCGTCTCATTGAGAAGCAGGCACCGGAAAACAAGGCCTTTTTGCTTAGTGGTGTGAATGAACTGGAGCAAAGGCGAGATGAGATCCTGGGCTATCTCTGTGATCTGGTACCTGACATTCCTGCCATAGCCCAGGTTACCGCAAGTCCAGAGCTCTTCGCATCCCCAACTTCTCTATATGGCAGACACATGATTCTGGACGTGGTGTTTGTGCTAGAAGGCTCGGACAAAGTTGGTGAAGCCAACTTTAACAAGAGTAAGGAGTTCATAAAGCAAGTGATTCAAAGAATGGATGTAAGTCAAGGCAGCATTCACATTTCCATCATGCAGTACTCCTACACAGTGACTGTGGAGTTCTCCTTCAATGAGACTCAGTCTAAGAGATATATCCTGGAGAAGATACAGCAGATGCACTATCGGGGCGGCAACAGCACCAACACCGGCAAGGCCCTTGAATACCTTTCTGAGAACACCTTCTCTGCCAGCCAAGGCATCCGGAAGCAAGCTCCTCATTTAGTGTACATGGTAGTGA???????????????????????????????????
Pseudochirops     AACATTCCTCTTACAATTCCTGAAATGACTCTGCCTTATACCAAGATCACAACTCCCATGCTGAGAGACTTCTCCTTGTGGGAAAGGACAGGCTTGAAGGGCTTCCTGAAAACCACCAAGCAATCCTTTGACTTGAGTGTCAATGCTCAGTACAAGAAGAACAAGGACCGTCACTCCATCCTGTCCCCCCTTGGAGCCATTTATGATGCCCTTAGCCCAGACATCCACGCTCTCCATCAGCACTTTGAGAAAGGCAGGGACAGGACACTAGATTTCCTCACAAAGTCATATAATGAAACAAAGGCCAAGTTTGAAAAGCACAAAGTGGAAACCTCCCTCGACAAGCTCCCTAGGAACTTGAGGATGCCAGGCTACTACATCCCAATGCTC---------AACATCAAAGTCTCCCCATTCACAGCAGAGATGCCAGCATTTGGCTACATGGTACCCAAGGAGATGAGCACCCCTGGCTTCACCATCCCTGGCATTGGCTTCTCCATGCCATCTTACACCCTCATCCTGCCGTCCCTCGAGTTCCCAGTGCTTCACATGCCCACGAGCCTCCAAAAGCTCACCCTCCCAGACATCGAGATTCCACGGCCATCAGACTACATCCCCATCCCAGCCTTGGGGAACTTCACCTACGATTTTTCCTTCAAGTCAAGCGTCATCACACTGAGCACAAATGTGGGTCTGTACAATCACTCCGATATTGTGGGTCACTTCAGGTCGTCCTCCTTCTCCGTCATCGATGCTTTACAGTATAAATTAGATGGGACGACAAGGTTGACCATGAAAAGGGGCCTGAAGCTAGCCACGGCTCTCTCCCTGAGTAACAGATTTGTGGAGGGGAATCAAGACAGCACCATCAGCCTGACCAAGAAGAACTTGGAAGCCTCTGTGACCACCACAGCCAAAGTCCAGTGTCCAGTCCTCAAAGTGAATTTCCAGCAGGAGCTCACAGGGAACATGAAGTCCAAGCCCACCATCTCTTCCTCCATCGCACTCAGATATGACTTTGACTCCACCCAGTTGCAGAGCAGTGCCAAAGGGAACGTGGACCACAAGCTCACCATGGAAAGCTTCGTC---------------CCTTACTTGTCCATTGAGACAGAATGCAAAAGCAGCATGAGTGGCGCAGTCCTTTCCCAAAAGTATTCTGGGGCCATCTCTAACGAGGCCAACTCCTACTTGGACGCTAAGAGCATGCGCTCTTCAGTGAAACTCGAAGGGTCCTCCAAAGTGGACGGCATCTGGAACGTGGAGGCAAAGGAAAACTTTGCCGGGGAGGCCTCTGTTGGGCACTTCTACACAGTCTGGGAGCACAGTGGGAAAAACCATGTACAGTTGAGGAGAGGGTTTTCAACAAGTGGGGAACAGAATAGCAAAGTGACATTAGAGTTGACCCCATGGACGGCATCCAGTGTGATTCAAGTACACTCCAGCCAGCCCAGTTCTCTCTTCAAGAAGGCCTCCCTTGGGCAAGCGGTGACCCTGACTGCTGGCCTCAAGGAGCAGCGGGCCAGCTGGAAAGGAGAGGGCCAGATTCAGACAGTGTCCCTCAGTCACAACATCCAGCTGTCTAATGACCCAACCGAAATCCGTCTGAGTGCGGCCGGCTCCTTAGAAGGCTATATGTCCTTCCTGAGGGACACTCTCCTGCCAGTTTATGACAGTAGTCTGTGGGACATCTTGAAGCTGGACGTGACCACCAGTGCCGACAAGAAACAGCACCTCCAGATTTCAAGCGCCCTTGTTTATACCAAAAGCGACACTGGCTATTGGTTTTCCATCCCTGTGAAAGAAACAGCTGATGAATTCATCATCCCTGCACCAGAACTGAAGTCTTTGGTC------------------------------------------------ACACCATCCTCCAGCCTTGAGAGCGGCTATGTAAGATTAGCCAAGAAGACCAGCATGGCGCCATTTGCCCTCAATTTACCATCACTGCCCCAAGTAAAATTCCCCAGAGTGGAAGTGTCCACAGAATACTCTGCTCCAGAAGGGTCCACACTTTCCTTCTTTGGGGTGACTGTGCCTGAGTTCCAGGTAACCCTGTCTCCACTCACTCTTCCCAAAAAGCTCCCCCTCGCTGGAGCCATCCTGGATCTGAATGAGGTGACTAACAGAACTGCTGACTTTGACCTGCCGAGTATCACCATGCCTGAGCAGAACATCAGGGTCCCAACTCTAACCTTCTGGCTGCCTGCCGGGATCTTCCTGCCTTCATTACTTCCTGAAACCACCAGTTTATTGCCCAATGCAGACAGAATGAATGTAGAAAAGGTTGAACTCTGTAATAAAAGCAAACAACCTGGCTTAGCAAGGAACCAGCAGAGCAGTCTTGGTGAAATTAAGGAAATATGTAGCGCTGGGAAGACCCCAGGTTCCCATGAGCAGCATGAACTGAATGCCCATCATGTATGTGAGAGGCAGGAACTAGAGGAGAAGCCACAGCACCCT---GAGAGCTCCAGAGGTAATCCTCAGAGCTGCCTGTCTAGAACCAAACTGAAAAGCAGTATTCGGAAAGTTAATGAGTGGTTATCCAGAAGTAATGACATTTTAGCCTCTGATAACTCC------------CATGAGCAGAATGCAGAGATACCTAGTGCCTTAGAAGATGGGCATCCAGATACCACAGATGGAAATTCTAGCATTTCTGAGAAGACTGACCCAGTGTCTGAC---ACCACTGATGATCCCTGGCTACATGTGCCTGAAAGAAGCTGCCCCAGGCCAGCAGAAAACAATAATATTGAAGATAAAATATTTGGAAAGACCTATCGGAGAAAGTCAAGTCACCCTAATTTGAATTATATAACTGAA---AACTTGTTTGCTGAAGCTGTT---GCTCCTGAGTCTTTGATCCCCCCAGAGCCTCCCAAAAAAACCAACTTAAAGCGTAAAAGAAAGACCATATCTGACCTGCAGCCTGAGGACTTCATCAGGAAGACAGATGTTCCAGTTGTTCACAAAACCCCTGAAAGGAAAAAT---GCTGTTGACCAGATTCCTGGAAAAGAACAAAATGACCAAGTGATGAACATGACTAACAGTCATCCTGAACAGGAAGCACTA---GATAGTCACGTAGGGAAAGTGAAAGATGCTCAGACATCAGAACTGTTCTCTGTGGAGAAAGAATCTACTTTCAGAACTGGAACAGAGCCTGCAGCTGGCAGCACAAACCAGAGGGAACTTGAATTAAATGGTAGAGATGCCAAAATGACAAAAAAAGACAGACTGAGGAAGAACCCTTCAGCCCGAATCATCTGTGCTCTTGAGCTTGTAGCTGATAGAGACCCAAGCTCTTCTAATGAGACTGAACTACAAATTGATAGCTATCCCAGCAGTGAAGAGATAAGGAAAGGAAATAATTCTGAACAGAAGCAAATCAGACGCAGCAGAAGGCTTCAGCTGCTGTCAGAAGAAATTGCAGTT---------GGAGTCAAGAAGGCCCATGAGCCAGGTGAACAAGCAGAAGAAAAGTGTGTCAGTGAAGTTTCCCCAGAGCTAAAAATAGGAAACGTGCTTGCCTGTGCTACTGACAGTCTATCTACTGATAAGGATCAAGTGTTAGCTAGCTATAGTCTCACAGAAGAAGGAGATGAAAGGAGCCTGGAAGCAATGCCAAGCAGCAAAGATCAAGATCTGGCATTAAGTAGAGGGGAGGGGTTGCAAGATGAAAGAGCCCAAGGAACCTTGGAGGCTTTGGAGGTTCTTGATACTGATTGGGACACTCAGGACAGTACTTCATTGTTTCCAGCTGATAATCCCCAAAATTCAAAAGCAGGACCCAGTCCTCACAGAAGA---GACTGTGAAGTAATGGAAACCCCCAAGGAACTCTTAGATGGTTGTTCATCCAAAAACACTGAAAGTAGCGAAGAAGATTTGAGGAGTCTGATGAGACAGGAAGTTAAAAATGCCTCCAAGACAACCTCAGAAATGGAGGATAGTGAACTGGACACCCAGTATTTACAAAATACCTTCAAACGTTCAAAGCGCCAGTCATTTGCTCTGTGTTCCAGCCCAAGGCAAGAATGTACAAAACCCTGTGCTGTCCTTGGGGATGTAAGTCGGCAGAGTCTAGGTAACACCACAAATTGTGGGGGCCAGGAAAAAGAAAAGCAGGGGAACAGAGAAGCACACAAGCCAGTTGGGCCAAAGTCTGCAGTCATGAGCTTAGCTTCGGCTTGTCAGACAGAGGAGAGGAAGCCAGGTGATTATGCCAAATGTAATACCACAGGAGTTTCCAGGCTTTGTCATATAGCTCCATTACATGGTGGCAATGACTGTGAACACATGGCTGGAAACAACCAGGGAATTTCACAAGTTCCTGATCAAAAACAA------TCAGTTTCTCCACCAAGGTCATCTTCTAGTGAAATTATATATACAAAAAACCTCCTGGAGGAAAGGCTTGATGAACAGACTACATGCCCTGAAACAGCTATGGGAAATGAAAGCTTAGCCCAAAGCAGCTTAAGTCCAGTAAGCCAAAGTAACAGCAGAGAATATATTTCTAAAGCAACTGACTTAAATAGTGGAGAACGCAGTCAGGCAGAAAAAGGTGAAAACAAAGAATCTGAATTAAATACACCACCCAAATTAAAGCTTGTGCATTCCCAAATCTGTCAACAAAGCTTTCCTCAGGATAAT---TGCAAAGAGCCTAAAAGAAAAGGGGAG???????????????????????????????????????????????????????????????????????????????????????CCAGAAAACCTAATGGGGATGCAAGAAGCGATTGAACAAGCCATCAAGAGTGGAGAGATCTTGGATATCTCCGATCCCCAAATGCTGGCCAGCGTCCTGACAGCCGGTGTGCAGGGCTCTCTCAATGACCCGCGGCTGGTGATCTCTTATGAGCCTAGCACACCCGAGGCTTCCCAGCAAGGCCCCAAACTCAGCAGCCTCACTCAGGAGGAACTACTCGCCTTGCTCCAGCAAAAGATCAAGTACCAGGTACTGGACGGTAATGTGGGTTACCTGAGAGTGGACTACATCCCTGGCAAGGAAGTGGTAGAGAAARTCGGGGAATTCCTGGTGAATAACATCTGGAGGAAGCTCATGGGGACCTCCTCTCTCGTACTGGATCTTCAACACAGCACGGAGGGTGAAGTTTCAGGAATCCCCTTTGTCATTTCCTACCTACACCAGGGAGATATCCTGCTACATGTAGACACAGTTTATGACCGGCCATCAAACACCACCACAGAGATCTGGACCCTGCCCCAGGTTCTGGGTGAGAGGTACGGTGGGGAGAAAGACATGGTGGTCCTCACCAGCCACCGTACTGTAGGGGTAGCTGAGGATGTTGCCTACATCCTCAAGAAGATGCGCCGGGCCATCGTGGTGGGAGAGCAGACTCTGGGAGGGGCCCTAGATCTCCGGAAGCTGCGCATCGGTCAGTCAGACTTTTTCATCACCGTCCCGGTGTCACGTTCTTTGAGCCCCCTCGGTGGGGGCAGCCAGACATGGGAAGGCAGTGGGGTGCTACCCTGTGTGGGGATTCCAGCAGAACAGGCCCTAGAGAAAGCACTGGCCATCCTCACCCTTCGCAGGGCAAGACCAGGAGCCATTAAGCGTCTCATGGAAGTCTTGCAGAATTACTACACCCTAGTCGATAGGGTACCTGCCCTGCTCCATCACCTTACTGCCATCGACTACTCGTCAGTGCTCACGGAGGAGGATCTGGCTGCCAAACTCAATGTAGGACTACAGGCTGTGTCCGAGGACCCCAGGCTCCTTGTACGGGTTCTGAGACCGGAGGAAGCCACGGCAGGCGCTCCCGAGGGTGAATCCCAAAGGCATGCCCTGGTAAACTCCGTGTTCCAGGTGTCGGTGTTGCCAGGTAACGTRGGCTATTTGCGTTTTGATGAGTTTGCGGACTCCTCCGTCCTTAGTGCACTGGCTCCCTACGTGCTCCGACAGGTCTGGGAGCCCCTTATTGCAAAGGTTTTTAAAATTGATGTGAAAGGGGATACCGACTCCATCCACCCCACCCAGTTTTGCCACAACTGTTGGAGAGTTATGTATGGGAGATTCAGCAGTGCCCCATGTGAGGTGTACTTCCCAAGGGATGCTGCCATAGAGTGGCACCCACATACACCATCCTGTGATATCTGCCAGACAGCCCGCCGGGCACTCAAGAGGAAAGGCTGTCAGACTAAGCCATCACTCAGCAAAAAGCTCAAGGTTGGG---GTCAGCCAGGCTCGGGGGGCCCGTTGCCCCAAGAGTCAA---GACCTGATGAAGAAGATCACCAACTGCAGCAAGATGCACCTGAGTACTAAGCTGCTCGCTGTGGACCACCCTGTGGACTTTGTGAAGGCCATCTCATGCCAGATCTGTGAGCACATTTTGACAGACCCAGTGGAAACCACCTGCAAACATTTATTCTGCAGAACCTGCATTTTGAGGTGCCTCAAGGTCATGGGCAGCTATTGCCCTTCTTGTCAGTATCCCTGCTTCCCTACAGATGTGGAAAGCCCAGTGAGATCCTTTGTGAACATCCTCAATTCCCTGGTGGTGAGATGCCCTGTGAAAGAGTGTGACAAGGAGGTTAGCCTTGAAAAATACAACCAACACATCTCCAGCCACAAGGAACCAAAAGAGTCRTGCATGTACATTAATAAAGGGGGCCGGCCCCGGCAGCACCTCCTGTCCCTGACCAGGAGGGCTCAGAAGCACCGTCTAAGAGAACTGAAGCTGCAGGTCAAGGCTTTTGCAGACAAAGAAGAAGGAGGTGATCTGAAGTCAGTGTGCCTGACTTTGTTCCTACTGGTACTGAGAGCGAGGAATGAACATCGCCAAGCAGATGAACTTGAGGCCATCATGAAGGGAAGAGGGTCGGGCCTGCAGGCAGCT??????GACTACCTGAGCGGCCCTTTCACAGTGGTGGTGAAGGAGTCCTGTGATGGGATGGGAGATGTGAGTGAGAAGCACGGGAGTGGGCCGGCTGTGCCTGAAAAGGCTGTTCGCTTTTCATTCACTGTCATGAATATTAGCATCGCTCAGGGTCAGGAGAGCGTGAGGATATTTGAAGAAGCCAAGCCCAATTCAGAGCTATGCTGTAAGCCCTTGTGCCTCATGCTGGCAGATGAATCTGACCATGAGACCCTGACAGCCATCCTGAGTCCCCTCATTGCAGAGAGAGAGGCAATGAAGAGCAGTGAACTACTGCTGGAGATGGGAGGCATCCAAAGAACTTTTAGGTTCATCTTTAGAGGAACTGGCTATGATGAAAAACTTGTCCGGGAAGTTGAAGGCCTCGAGGCTTCTGGCTCTGTCTACATCTGCACCCTCTGTGATGCCACCCGGCTGGAAGCTTCCCAAAATCTTGTCCTTCACTCCATAACTAGAAGTCATGCAGAGAATCTACAGCGTTATGAAGTCTGGAGATCCAACCCATACCAGGAGTCAGCAGAAGAGCTGAGAGACAGRGTGAAAGGGGTCTCAGCAAAGCCTTTCATTGAAACGGTTCCTTCCATAGATGCTCTCCACTGTGACATCGGCAATGCAGCAGAGTTTTATAAGCTCTTCCAGATGGAGATTGGGGAAGTTTATAAGAATCCCAATGCATCCAAAGAGGAGAGGAAACGGTGGCAGGCCACCCTGGACAAGCACCTTCGGAAAAAAATG??????????????????????????????????????????????????????????????????????????????????????????????????????????????????????????????????????????????????????????????????????????????????????????????????????????????????????????????????????CTCCTCCAAGCTGTCTGAGGCTGAGTTTGAGGTGCTGAAGGCTTTTGTAGTAGGTGTGATGGAGCGTTTACACATCTCTCAGAGGCGCATCCGGGTGGCTRTGGTGGAATACCACGATGGTACCCACTCCTACATTGCATTGAAAGACCGGAAGCGGCCCTCAGAGCTTCGGCGAATCGCCAGTTCTGTGATGTATGCTGGCAGCAAAGTGGCTTCCACCAGTGAGGTCCTGAAGTACACCCTCTTTCATCTCTTCAGCAAAGCTGACCGCCCTGAAGCATCTCGAATTGCATTGCTTCTGACAGCCAGTGAGGAACCCCCTCCCATGTCCAGGAGTATAGTCCGCTATATCCAAAGTCTGAAGAAGAAGAAGGTCATTGTGATCCCAGTGGGCTTAGGGCCCCATGCTAGTCTTAAGCAGATTCGTCTCATCGAGAAGCAGGCACCAGAAAACAAGGCCTTTTTGCTTAGTGGTGTGAATGAACTGGAGCAAAGACGAGATGAGATCCTGGGCTACCTCTGTGATCTGGTACCTGATATTCCTGTTATAGCACAGGTTACTGCAAGTCCAGAACTCTTGGCATCCCCAACCTCTCTACATAGTAAACACATGATTCTGGATGTGGTGTTTGTGCTAGAAGGCTCAGACAAAGTTGGTGAAGCCAACTTCAACAAGAGTAAGGAGTTCATGAAGCAGGTGATTGAAAGGATGGATGTGAGTCAAGGTAGCATTCACATTTCCATCATACAGTACTCCTATACAGTGACTGTGGAGTTCTCCTTCAATGAGACTCAGTCTAAGAGATACATCCTGGACAAGATACAGCAGATACACTTTCGGGGCGGCAACAGAACCAACACTGGGAAGGCCCTTGAATACCTTTCTGAGAATACCTTCTCTTCCAACCAAGGCATCCGGAAGCAAGCACCCCATTTAGTATACATGGTAGTGA???????????????????????????????????
Cercartetus       AAYATTCCTCTTACAATTCCTGAAATGACTCTGCCTTATACCAAGGTCACAACTCCCGTGCTGAGAGACTTCTCTTTGTGGGAAAGGACAGGCTTGAAGGACTTCCTGAAGACCACCAAGCAATCCTTTGACTTGAGTGTCAATGCTCAGTACAAAAAGAGCAAAGACCGTCATTCCATCCCATTCCCCCTCGGAGCTGTTTATGATGCCCTCAGTCCAAACATCGACGCTGTCCATCAGCACTATGAGAAAGGCAGGGACCAGATGTTGGATTTCCTAACCAAGTCATATAATGAAGCAAAGGTCAACTTTGAAAAGTACAAAGTGGAAACCTCCCTCGACAAGCTCCCTAGGACCTTGAGGATTCCAGGCTACTACATCCCAGTGCTG---------AACATCAGAGTCTCCCCACTCACAGCAGAGATGCCAGCATTTGGCTACATGGTGCCCAAGGAGATGAGCACCCCTGGTTTCACCCTCCCTGGCATTGGCTTCTCCTTGCCATCTTACACCCTCGTCCTGCCATCCCTCGAGTTTCCAGTGCTTCATGTGCCCACGAGCCTCCAAAAGCTCACCCTCCCAGACTTTGAGATTCTGCGGCCATCAGACCACATCTCAATCCCAGCCATGGGTAACCTCACCTATGATTTTTCCTTCAAGTCAAGTGTTATCACACTGAACACAAATGTGGGCCTATACAATCACTCCGACATTGTGGCTCATTTCAGGTCGTCCTCTTTCTCCGTCATTGATGCTTTACAGTATAAGTTAGATGGGACAACTAGTTTGACCAGGAAAAGGGGCCTAAAGCTGGCCACGGCTCTCTCCCTGAATAACCAGTTTGTGGAGGGGAATCATGACAGTACCATCAGCCTGACCAAGAAAAACATGGAAGCCTCTGTGACCACCACGGCCAAAGTTCAGTGCCCAGTGCTGAGAGTGAATTTCCAGCAGGAGCTCACCGGGAACATGAAGTCCAAGCCCACCATCTCTTCCTCCATCAAGCTCAAGTATGACTTTAACTCTGCCCAGTTATACAGCAGTGCCAAAGGAAACGTGGACCACAAGCTCACTGTGGAAAACTTTGCC---------------CCTTATTTGTCCATTGAGGCAGACACCAAAGGCAGCATGAGCGGTTCAGTCCTTTCCCAAAAGTATTCTGGGGCTGTCTCCAGCGAGGCCAACTCCTACTTGGACACCAAGAGCATGCGCTCTTCAGTGAAGCTTGAAGGGACCTCCAAAGTGGATGGCATCTGGAACATGGAGGCCAAGGAAAACTTTGCTGGGGAGGCTTCTGTCGGGCACATCTACACTATCTGGGAACACAGTGGGAAAAACCATTTACAGCTGAGGAGGGGGTTTTCAACAAATGGGGAGCAGAATAGCAAAGTGACATTAGAGTTGGCCCCGTGGACGGCATCTAGTGTGATTCAGGTACATGCCAGCCAGCCCAGTTCTCTCTTCAGGAAGGCCTCCCTTGACCAGGCTGTGACCCTGACTGCCAGCCTCAAGGATCAGCGGGCCAGCTGGAAAGGTGAGGGCCACATTCAGACAGCATCCCTCAGTCACAACATCCAGCTGTCGAATAACGCAACCGAAATCCATCTGGACATGGCCGGCTCCTTAGAAGGCTACATGTCCTTCCTGAAAGACACTGTCCTGCCAGTTTATGACAGTAGTCTGTGGGACATCTTGAAGCTGGACGTGACCACCAGTGCTGACAAGAAACAGTACGTCCACATTTCCAGCGCACTTGTTTATACCAAAAGTCACACTGACAACTGGTTTTCCATCCCTGTGAAAGAAACACCCAATGAATTCATCATCTCTGGACCAGAACTGAAGTCTTTGGGG------------------------------------------------ACACCATTCTCCAACCTTGAGGGTGGCTATATAAGATTAGCCAAGAAGACCAGCATGGCACCGTTTGCCCTCAGTTTACCATCACTGCCCCAAGTAAAGTTCCCCAGAGTGGAAGTGTCCACAGAATACTCTACGCCAGAAGGATCCACACTTCCCTTCTTTGGGGTGACTGTGCCTGAGTTCCAGGTAACTCTGTCTCCATTCACTCTTCCTAAAAAGCTTTCCCTTGCTGGGGCCGTCCTGGATCTGAATGAGGTGGCTAACAAAATTGCAGACTTTGACCTGCCAACCATCACCATATCTGAGCAGAGCATCAGGGTCCCGACTCTGACCTTCTGGCTGCCGGCCGGAATCTTCCTGCCTTCATTACTTCCTGAAACCACCAGTTTATTGCCCAACACAGACAGAATAAATGTAGAAAAGACTGAACTCTGTAATAAAAGCAAACAGCTTGGCTTAGCAAGGAACCAACAGAGCAGTCTGGGTGAAAGTAAGGAAGTATGTAGCACTGGGAAGACCCCAGGTGCCTGTGAGCAGCATGAGCTGAATGCCCATCATCTATGTGAGAGGCAAGAACTAGAAGAAAAGCCAGAACACCCT---GAAAGCTCCAGAGCTAATCCTCAGAGCTGCCAGTCTGGAACCCAACTGAAAAGCAGTATTGAGAAAGTTAATGAGTGGTTATCCAGAAGTAATGACATTTCAGCCTCTGATAACTCCTGTGGTAGGAACCATGAGCAGAATGCAGAGATGCCTAGTGCCTTAGAAGAAGGGCATCCAGATACCGCAGATGGAAATTCTAGCATTTCTGAGAAGACTGACCCAGTGGCTGAC---ACCATGGATGATGCCTGGCTACATGTGCCTGAAAGAAGCTGCCCCAGGCCAGCAGAAAACAATAATATTGAAGATAAAATATTTGGAAAAACCTATCGGAGAAAGTCAGGTCACCCTAATTTGAGTTGTATAACTGAA---AACTTGTTTGTTGAAGCTGTT---GCTCCTGTTTCTTTGATCCCTCCAGAGCCCCCCAAAAAAACCAAGTTAAAGCGTAAAAGAAAGACCATATCTGATCTACAGCCTGAGGATTTCATCAGGAAGACAGACGTTCCAGTTGTTCATAAAACCCCTGAAAGGAAAAATCATGCTGTTGACGAAATTCTTGAAAAAGAACAAAATGACCAAGCGATGAACACGGCTAACAGTCATCCTGAACAGAAAGCACTA---GGTGGCCATGTAGGGGAAGTGAAAGATGCTCAGGCATCCGAACTGTTCTCTGCAGAGAAAGAATCTACTTTCAGAACTGGAACAGAGCCTGCAGCTGGAAGCACAAATCACAGAGAACTTGAACTCAATGGTAGAGATGCCAAAATGACAAAAAAAGACAAGGTGAGGAAGAAGCCTTCAGCCCGGATTGTCCATGCTCTTGAGCTTGTAGTTGATAGAAACCCAAGCTCTTCTAATGAGAGTGAACTACAGATAGATAGCTATCCGAGCAGTGAAGAGATAAGAAAAGGAAATAATTCTGAACAGAAGCAAATCAGACGCAGCAGAAGGCTTCAGCTGCTGTCAGAAGAAATTGCAGTT---------GGAGCCAAGAAGGCCCATAAGCCAGATGATCAAGGAGAAGAAAGTTGTGTCAGTGAAGTTTTCCCAGACCTAAAAATAGGAAACGTGCCTGCCTGTGCTACTGACAGTCTAACTACTGATAAGGATCAAGTGTTAGCTAGCTGCAGTTTCACAGAAGACGGAGATGAAAGGAGCCTGGAAGTAATCCCAAGCTGTAAAGACCAAGATCTGGCATTAAGTGAAGGGGAGGGGTTGCAAGGTGAAAGAGCACAAGGAAGCCTGGAGACTTTGGAGGTTCCTGATACTGATTGGGACACTCAGGACAGTACCTCATTGTTTCCAACTGATACTCCCCAAAATTCAAAAGCAGGACCCAGTCCTCACAGAAGT---CACCGTAAAATAATGGAAACCCCCAAGGAAGTCTTAGATAGTTGTTCATCCAAAAACACTGAAAGTGGCGAAGAAGACTTGAGGAGCCTGATGAGACAGGAAGTTAAAAATGCCTCTAAGACAACCACAGAAATGGAAGATAGTGAACTCGACACTCAGTATTTACAAAATACTTTCAAACGTTCAAAGCGCCAGTCATTTGCTCTGTGTTCCAGCCCAAGGCAGGAATGTATGAAACCTTGCACCGTCCCTGGGGCTGTAAGTCAGCAGGGTCCAGGTAACCCCATAGATTGTGGGGACCAGGATGAAGAAAAACAG---AACAGAGAATCAAAGAAGCCTGTGCAGTCAAAGTCTGTAGCCATGAGCTTAGCTTCAGCTTGTCAGACAGAGGAGAGGAAGCCAGGTGATTATGCCAAATGTAGCACCACAGGAGTCTCCAGGCTTTGTCACATAGCTCCATTACATGGTGGCAATGACTTTGAACACATGGCTGGAAACAACCAGGGAATTTCACAAGTTCCTGATCAAAAACAA------TCAGTTTCTCCAGCAAGGTCATCTGCTAGTAAAACTATATATACAAAAAACCTCCTGGAGGAAAGGCTTGATGAACTGACCACATGCCCTGAAACAGCTTTGGGAAATGAAAGCTCAGCCCAAAGCAGCTTAAGTCCAGTAAGCCAAAGTAATGAGGGAGCATATATTTCTAAAGCAACTGACTTAAATAATGGAGAAGGCAGTCAGACAGAAAAAGGTGAAAACAAAGAATCTGAATTAAATACACCACCCAAATTAAAGCTTGTGCAACCCCAAGTCTGTCAACAAAGCTTTCCTCAAAATAAT---TGCAAAGAGCCTAAAAGAAAAGGGAAG???????????????????????????????????????????????????????????????????????????????????????CCAGAAAACCTAATGGGAATGCAAGAAGCGATCGAACAAGCCATCAAGAGTGGAGAGATCTTGGATATCTCCGATCCCCAAATGCTGGCCAGCGTCCTGACCGCTGGCGTGCAGGGCTCTCTCAATGACCCCCGGCTGGTGATCTCTTACGAGCCCAGCACCCCGGAGGCTCCCCAGCAAGGCCCCAAACTCACCAGCCTCACTCAGGAGGAACTACTCACCTTGCTCCAGCAAATGATCAAGTACCAGGTACTGGACGGTAATGTGGGTTACCTAAGAGTGGATTACATCCCTGGCCAGGAGGTGGTAGAGAAAGTCGGGGCGTTCCTGGTGAATGACATCTGGAAGAAGCTCATGGGGACCTCCTCTCTGGTCTTGGATCTTCAGCACAGCACGGGGGGTGAAGTTTCAGGAATCCCCTTTGTCATTTCCTACCTACACCAGGGAGATATCCTGCTGCATGTGGACACAGTTTATGACCGGCCATCAAACACCACCACAGAGATCTGGACCCTGCCCCAGGTGCTGGGTGAGAGGTACGGTGGGGAGAAGGACATGGTGGTCCTCACCAGCCACCGTACTGTAGGGGTAGCTGAGGATATTGCCTACATCCTCAAGAAGATGCGCCGGGCCATTGTGGTGGGAGAGCAGACTCTGGGCGGGGCCCTAGATCTCCGGAAGCTGCGCATCGGTCACTCAGACTTTTTCATCACTGTGCCCGTGTCGCGTTCTCTGAGCCCCCTCGGCGGGGGCAGCCAGACMTGGGAGGGCAGCGGGGTGCTACCATGTGTGGGGATTCCAGCAGAACAGGCCCTGGAGAAAGCACTGGCCATCCTCACCCTTCGCAGGGCCAGACCGGGAGCCATTCAGCGKCTCATGGAAGTCTTGCAGAATTACTACACCCTGGTCGATAGGGTGCCTGCCCTGCTCCATCACCTTACTGCCATCGACTACTCATCAGTGCTCACCGAGGAGGATTTGGCTGCCAAGCTCAATGCAGGGCTACAAGCTGTGTCCGAGGACCCCAGGCTCCACGTACGGGTTCTGAGGCCGGAGGAAGCCACGGCCGGGGCTCCCGAGGGTGAATCCCAAAGGCAGGCCCTGGTAAACTCTGTGTTCCAGGTGTCGGTGTTGCCAGGTAACGTGGGCTATTTGCGGTTTGATGAGTTTGCGGACTCCTCGGTCCTCGGCACACTGGCTCCCTACGTGATCCGACAGGTCTGGGAGCCCCTTATTGCAAAGGTTTTTAAAATTGATGTGAAAGGGGATATTGACTCCATCCACCCCACCCAGTTTTGCCACAACTGTTGGAGTGTTATGTATTCRAGATTCAGCAATGCCCCATGTGAGGCATACTTCCCAAGGAACACTGCCATAGAGTGGCACCCACATACACCATCCTGTGACATCTGCCAGGCAGCCCGCCGGGGACTCAAGAGGAAAGGCCRTCAGACCAACCCGTCACTCAGCAAGAAGCTCAAGGCCGTG---GCCAACCGGGCTCGGAGGGTCCATCCCCCCAAGAGTCAA---GATGTGATGAAGAAGATCACCAACTGCAGCAAGACGCACCTGAGTACTAAGCTGCTGGCCGTGGACCACCCTGTGGACTTCGTGAAGGCCATCTCGTGCCAGATCTGCGAGCACATTCTGACTGACCCGGTGGAAACCACCTGCAAACATTTATTCTGCAGAACCTGCATTTTGAGGTGCCTCAAGGTCATGGGCAGCTGTTGCCCTACTTGTCAATATCCCTGCTTCCCCACAGATGTGGAAAGCCCAGTGAGATCCTTTGTGAACATCCTTAATTCCCTGGTGGTGAGATGCCCTGTGAAAGACTGTGACAAGGAGGTCAGCCTTGAAAAATACAACCAGCACATCTCTAGCCACAAGGAACCCAAAGAATCATACGTGTACGTTAACAAAGGCGGCCGGCCCCGGCAGCATCTCCTGTCTCTGACCAGGAGGGCTCAGAAGCACCGTCTAAGAGAACTAAAAMTGCAGGTCAAGGCTTTTGCAGACAAAGAAGAAGGAGGTGATCTGAGGTCGGTGTGCCTGACTCTGTTCCTGCTGGTACTGAGATCGAGGAATGAGCACCGACAAGCAGATGAGCTTGAGGCCGTCATGCAGGGTAGAGGCTCAGGCCTTCAGGCAGCT???????????????????????????????????????????????????????????????????????????????????????????????????????????????????????????????????????????????????????????????????????????????????????????????????????????????????????????????????????????????????????????????????????????????????????????????????????????????????????????????????????????????????????????????????????????????????????????????????????????????????????????????????????????????????????????????????????????????????????????????????????????????????????????????????????????????????????????????????????????????????????????????????????????????????????????????????????????????????????????????????????????????????????????????????????????????????????????????????????????????????????????????????????????????????????????????????????????????????????????????????????????????????????????????????????????????????????????????????????????????????????????????????????????????????????????????????????????????????????????????????????????????????????????????????????????????CTCCTCCCAGCTGTCGGARGCTGAGTTTGAGGTGCTGAAGGCTTTTGTAGTAGGTGTGATGGAGCGTTTACACATCTCTCAGAGGCGCATCCGTGTGGCTGTYGTGGAATACCATGATGGTACCCACTCCTACATTGCATTGAATGACCGGAAGCGGCCYTCAGAGCTTCGTCGGATCACCAGCTCTGTGAAGTATGCTGGCAGCAAGTTGGCTTCCACCAGTGAGGTCCTGAAGTATACCCTCTTCCATCTCTTTGGCAAAGCTGACCGCCCTGAAGCRTCTCGAATTGCCTTGCTTCTGACAGCCAGTGAGGAGCCCCCTCCCATGTCCAGGAGTATAGTCCGCTATGTCCAAAACCTGAAGAAGAAGAAGGTCATTGTGATCCCAGTGGGCTTAGGGCCCCATGCTAGCCTTAAGCAGATTCGTCTCATTGAGAAGCAGGCACCAGAAAACAAGGCCTATTTGCTTAGTGGTGTGAATGAGCTGGAGCAAAGGCGAGATGAAATCCTGGGCTACCTCTGTGACCTAGTACCTGATATTCCTGTTATAGCACAAGTTACTGCGAGTCCAGAGCTCTTGGCTTCCCCAACCTCTCTACATAGAAGACACATGATTATGGATGTGGTGTTTGTGCTAGAAGGCTCGGACAAAATTGGTGAAGCCAATTTTAACAAGAGCAAGGAGTTCATGAAGCAGGTGATTCAACGGATGGATGTGAGTCAAGGTAGCATCCACATTTCCATCATACAGTACTCCTATACAGTGACTGTGGAGTTCTCCTTCAATGAGACTCAGTCTAAGAATTATATCCTGGAGAAGATACAGCAGATACACTATCGGGGCGGCAACAGGACCAACACCGGGAAGGCCCTTGAATACCTTTCTGAGAATACCTTCTCTTCCAACCAAGGCATTCGGAAGCAAGCGCCCCATT?????????????????????????????????????????????????????
Macropus          AACATTCCTCTTACAATTCCTGAAATGACTCTGCCTTATACCAAAGTCATGACTCCCCCGCTGAGAGACTTCTCCTTGTGGGAAAGGACAGGCTTGAAGGACTTCCTAAAGACCACCAAGCAATCCTTTGACTTGAGTGTCAATGCTCAGTACAAAAAGAACACAGACAGGCATTTCATTCCATTCCCCCTTGGAGCTGTTTATGATGTCCTCAGTCCAAACATCAGTGCTATCCATTACCACTTTGAGAAAGGCAGGGACAAAATGTTGGATTTCCTAACAAAGTCATATAATAAGGCAAAGGTCAAGTTTGACAAGTACAAAGTGGAAACCTCCCTCGACAAACTCCCTAGGACCATAAGGATTCCAGGCTACTACATCCCATTTGTC---------AACATTGTAGTCTCCCCATTCACAGCAGAGATGCCAACAATTGGCTACATGGTGCCCAAAGAGATGAGCACCCCTGGTTTCACCATCCCTGGTATCGGCTTCTCCTTGCCATCTTACACCTTCGTCCTGCCATCCCTCGAGTTCCCAGTGCTTCATGTGCTCACAAGCCTCCAAAAGCTCACCCTCCCAGACTTTGAGATTCCACGGCCATCAGACCACATCCCAATCCCAGCCCTGGGGAACTTCACCTATGGTTTTTCCTTCAAGTCCAGTGTTATCACACTGAACACAAACGTGGGCCTGCACAATCACTCAGATATTGTCGCTCATTTCAGGTCATCCTCCTTCTCCGTCATCGATGCTTTGCAGTATAAGTTAGATGGGACAACTAGTTTGACCAGGAAAAGGGGCCTAAAGCTAGCCACAGCTCTCTCTCTGAATAACAGATTTGTGGAAGGGAATCATGACAGCACCATCAGCCTGACCAAGAAGAACATGGAAGCATCTGTGAGCACCATGGCCAAAGTCCAGTGTCCAGTCTTGAGAGTGAATCTCCAGCAGGAGCTCAGTGGGAACACCAAGTCCAAGCCCATGATCTCTTCCTCCATCAAGCTCAAGTATGACTTTAACTCTGCCCAGTTGCAGAGCAGCGCCAAAGGAAATGTGGACCACAAGCTCACCGTAGAAAGCTTCGCC---------------CCTTACTTGGCCATTGAGACAGACACCAAAGGCAGCATGAGTGGTTTAGTCCTTTCCCAAAAGTATTCTGGGACTGTGTCCAGTGAGGTCCATTCCTACTTGGATACCAAGAGCATGCGCTCCTCAGCGAAGCTCGAAGGGGCCTCCAAAGTGAATGGCGTCTGGGATGTGGAGGCAAAGGAAAGCTTTGCCGGGGAGGCTTCTGAGGGGCACTTCTACATTGTCTGGGAACACAGAGGGAAAAACCAACTACAGCTGAGGAGGGGGTTTTCCACAAATGGAGAGCAGAATAGTAAAGTGTCGTTAGAGTTGGCCCCATGGAAGGCATCCAGTGTGATTCAGCTGCATGTCAGTCAGCCCAGTTCTCTCTTCAAGAAGGCCTCCCTTGGCCAGCTGGTAACCTTAACTGCCAGCCTCAAGGACCAGCGGGCCAGCTGGAAAGGTGAGGGCCACATTCAGACAACATCCCTCAGTCACAACCTCCAGCTTTCTAATGACCCAACTGCAATCCGTCTGGACGTGACCAGCTCCTTAGAAGGCTACATGTCCTTCCTGAGAGACATTCTCCTGCCAGTTTATGATAGGAGTCTGTGGGACATCCTGAAGCTGGATGTGACCACCAGTGCTGACAAGAAACAGCATCTCCACATTTCCAGTGCCCTTGTTTATACCAAAAGTAATCATGGCTCCTGGTTTTCCATCCCTGTGAAAGAAACAGCTGATGAATTCATCATCTCTGGACCAGAACTGAAGTCACTGCTC------------------------------------------------ACACCATCGGCCAGCCTTGGAAGTGGCTCCATGAGGTTGGCCAAGAAGACTAGCATGGCACCATTTGTCCTCAGTCTACCATCACTGCCCCAAGTAAAATTCCCCAGAGTGGAAGTGTCCACAGAATACTCTGCATCAGAAGGGTCCACACTTCCCTTCTTTGGGGTGACTGTGCCTGAGTTCCAGATAACCTTGTCTCCATTCACTCTTCCCAAGAAGCTTCCCCTTGCCGGGGCTGTCCTGAATCTCAATGAAGTAGCTAAAAAAATTGCAGACTCTGACCTGCCAAGCATCACCATGTCTGAGCAGAGCATCAGGGTCCCAACACTGACCTTCTGGCTACCTGCTGGGATCTTCCTGCCTTCATTACTTCCTGAAACCACCAGCTTATCGCCCAACACAGACCGAATGAATGTAGAAAAGGCTGAACTCTGTAATAAAAGCAAACAGCCTGGCTTAGCAAAAAACCAACAGAGCAGTCTGGATGAAAGTAAGGAAATATGTAGTGCTGGAAAGACCCTGGGTGCCCAT---------GAGCTGAATGCCCATCATCCATGCRAGAGGAAAGAACTAGAGGATGAGCCACAGCACCCT---GAGAGCCCCAGAGGTAATCCTCAGAACTGCCAGTCTGGAACCAAACTGAAAAGTAGTATTCAGAAAGTTAATGAGTGGTTATCCAGGAGTAATGATATTTTAACTTCTGATAASTCCTATAGTAGGAACCATGAGCAGAATGCAGAGATGCCTAGTGCCTTAAAAGATGGGTATCCAGATACTGCAGATGCAAATTCTAACATTTCTGAGAAGACTGACCCAGTGGCTGAC---ATCACTTATGATCCCTGGCCACATGTGCCTGAAAGAAGCTGCCCCAGGCCAGCAGAAAACAATAACATTGAAGATAAAATATTTGGAAAAACCTATCGGAGAAAATCAGGTCACCCTCATTTGAATTGTATAACTGAA---AACTTGTTTGCTGGAGCTGTTGTTGCTCCTGATTCTTTGATCCCTCCAGAGCCTCCAAAAACAACCAAGTTAAAGCGTAAAAGAAAAACCATATCTAACCTGCAGCCTGAGGATTTCATCAAGAGGACAGACATTCCAGTTGTTCACAAAACCCCTGAAAGGAAAAATCATGCTGTTGACCAAATTCTTGAAAAAGAACAAAATGAC------------ACGGCTAACAGTCATCTTGAACAGAAAGCACTA---GATGGTCATGTAGGGGAAGTGAAAGATGCTCAGGCATCAGAACTGTTCTCTGCGGAGAAAGAATCCACTTTCAGAACTGGAACAGAGCCTACAGCTGACAGTACAAACCACAGGGAACTTGAATTAAATGGTAGAGATGTCAAAATGACAAAAAAAGACAGGCTGAGGAAGAAGCCTTCAGCTCAGATTGTTCATGCTCTTGAGCTCGTAGTTGATGGAAACCCAAGCTCTTCTAATGATACTGAACTACAGATCGATAGCTATCCCAGCAGTGAAGAGATAAGGAAAGGAAATAATTCTGAACAGAAGCAAATCAGACGCAGCAGGAGGCTTCAGCTACTGTCAGAAGAAATTGCAGTCAAGAAGTCAAGAGTCAAGAAGGCCCATAAGCCAGATGACCAAGCAGAAGAAAGTTATGTCAGTGAAGTTTTACCAGACCTAAAAATAGGAAATGTGCCTGCCTGTGCTACTGACAGTCTAACTACTAATAAGGATCAAGTATTAGCTAGCTGCAGTTTCACAGAA---GGAGACGAAAGGAGCTTGGAAGCAATCCCAAGCAGCAAAGACCAAGACTTGGCATTAAGTGCAGGGGAGGGACTTCAAGGTGAGAGAGGCCAAGAAAGCCTGGAGGCTTTGGAGGTTCCTGAAACTGATTGGGACACTCAGGACAGTACCTCATTGTTTCCAGCTGATACTCCCCAATATTCAAACACAGGACCTAGTACTCACAGAAGT---CACTGTGAGATATTGGAAACTCCCAAGGAACTCTTAGATGGTTGTTCATCCAAAAACACTGAAAGTGGTGAAGAAGATTTGAGCAGCTTGATGAGACAGGAAGTTAAAAATGCCTCCAGGACAACCACAGAAATGGAGGATAGTGAATTGGACACCCAGTATTTACAAAATACCTTCAAACGTTCAAAGCGCCAGTCATTTGCTCTGTGTTCCAGCCCAAGGCAGGAATGTATGAAACCCTGCACTGTCCCT---GCTGTAAGTCATCAGAGTTCAGGTAACCCCACAGATTGTGGGGACCAGGAAAAAGAAAAGCAGGGGAACAGCGAATCAAACAAGCCTATGCAGCCAAAGTCTGCAGTCTTGAGTCTAGCTTCAGCTTGTCAGACAGAGGAGAGGAAGCCAGGTGATTATGCCAAATGTAGCACCATGGGAGTCTGCAGGCTTTGTCACATANCTCCATTACTTGGTGGTAGTGACTGTGAACACATGGCTGGAAACAACCAGGGAATTCCACAAGTTTCTGATGAAAAACAA------TCAATTTCTCCAGCAAGGTCATCTGCTAGTAGAACTATATATACAAAAAACCTCCTGGAGGAAAGGCTTGGTGAACAGACCACATGCCCCGAAACAGCTATGGGAAATGAAAGCTTAGCCCAGAGCACCTTAAGTCTAGTAAGCCAAAGTAACAGGGGAGAATATAGTTCTAAAGTAACTGACTTAAACAGTAGAGAAAGCAGTCAGGCAGAAAAAGATGAAAACAAAGAATCTGCATTAAATACACCACCCAAATTAAAGCTTGTACAACCCCAAATTTGTGAACAAAGCTTTCGTCAGGGTAAT---TGCAAAGAGCCAAAAAGAAAAGAGAAG???????????????????????????????????????????????????????????????????????????????????????CCAGAAAACCTAATGGGGATGCAAGAAGCGATTGAACAAGCGATCAAGAGTGGAGAGATTTTGGATATCTCCGATCCCCAAATGCTGGCCAGTGTCCTAACAGCTGGTGTGCAGGGCTCTCTCAATGACCCGAGACTGGTGATCTCTTATGAGCCCAGCCCCGCTGAGGCTCCCCAGCAAAGCCCCAAACTCACCAGCCTCACTCAGGAGGAACTACTCACCTTGCTCCAGCAAATGATCAAATACCAGGTACTGGACGGTAATGTGGGTTACCTAAGAGTGGACTACATCCCTGGCCAGGAGGTGGTAGAGAAAGTCGGGGAGTTCCTGGTGAATGACATCTGGAAGAAGCTCATGGGGACCTCCTCTCTGGTGCTGGATCTTCAGCATAGCACGGAGGGTGAAGTTTCAGGAATCCCGTTTGTCATTTCCTACCTACACGAGGGAGATATCCTGCTGCATGTAGACACAGTTTATGACCGGCCATCAAACACCACCACAGAGATCTGGACCCTGCCCCAGGTGCTGGGTGAGAGGTACAGTGGGGAGAAGGACTTGGTGATCCTCACCAGTCACCGCACTGTAGGGGTAGCTGAGGATATTGCCTACATCCTCAAGAAGATGCGTCGGGCCATCGTGGTGGGAGAACAGACTCTGGGAGGGGCCCTAGACCTCCGGAAGCTGCGCATCGGTCAGTCAGACTTTTTCATCACAGTGCCCGTGTCACGTTCTCTGAGTCCCCTCGGTGGGGGGAGCCAGACATGGGAGGGCAGTGGGGTGCTCCCCTGTGTGGGGATTCCAGCAGAACAGGCACTGGAGAAAGCATTAGMCATCCTCACCCTTCGCAGGGCAAGACCAGCAGCCATTCAGCGCCTCATGGAAATCTTGCAGAATTACTACACCCTGGTCGATAGGGTACCTGCCCTGCTCCATCACCTTACTGCCATCGACTACTCGTCAGTGCTCACGGAGGAGGATCTGGCCGCCAAACTCAACGCAGGACTGCAGGCTGTGTCCGAGGATCCCCGCCTCCTTGTACGGGTTGTGAGGCCTGAGGAAGCCACTGCTGGGGCCCCAGAGGGTGAGTCCCAAAGACAGGCCCTGGTAAACTCGGTGTTCCAGGTGTCAGTGATGCCGGGTAACGTGGGCTATTTGCGGTTTGATGAGTTTGCGGACTCCTCGGTCCTTGGCGCACTGGCTCCCTACGTGCTACAACAGGTTTGGGAACCCCTGATCGCAAAGGTTTTTAAAATTGACGTGAAAGGGGATATTGACTCCATCCACCCCACCCAGTTTTGCCACAACTGTTGGAGTGTTATGTATGGGAGATTCAGCAGTGCCCCATGTGAGGTATACTTCCCAAGGAATACTGCCATAGAGTGGCACCCACATACACCCTCCTGTGACATCTGCCAGGCAGCCCGCCGGGGACTAAAGAGGAAAGGGCGTCAAAACAACCCGTTATTCAGCAAAAAGCTCAAGGCCATG---GCCAAGAGGGCTCGGGGGGCCCGTCCCCCCAAGTGTCAA---GACCTGATGCAGAAGATTGCCAACTGTAGCAAAATGCACTTGAGCACTAAGCTGCTCGCCGTGGACCATCCTGTGGACTTCGTGAAGGCCATCTCATGCCAGATCTGTGAGCACATCTTGACTGACCCAGTGGAAACCATCTGTAAGCATTTGTTCTGTAGAATCTGCATTTTGAGGTGCCTCAAGGTCATGGGCAGCTATTGCCCTTCTTGTCAATATCCTTGCTTCCCAACAGATGTAGAAAGTCCAGTGAGGTCCTTTGTAAACATCCTCAATTCCCTGGTGGTGAGATGCCCTGTGAATGACTGTGACAAGGAGGTCAGCCTTGAAAAATACAATCAGCATATCTCCAGCCACAAGGAACCGAAAGAGTCATATGTGTACATTAATAAAGGCGGCCGGCCCCGGCAGCATCTCCTGTCCCTGACCAGGAGGGCTCAGAAACACCGTTTAAGAGAACTGAAGCTGCAGGTCAAGGCTTTTGCAGATAAAGAAGAAGGAGGTGATTTGAAGTCAGTGTGCCTGACTTTGTTCCTGCTAGTACTGAGAGCGAGGAATGAGCATCGACAAGCAGATGAGCTTGAGGCCATTATGCAGGGTAGAGGGTCAGGCCTTCAGGCAGCT??????GACTACCTGAGTGGCCCTTTCACAGTGGTAGTGAAGGAGTCCTGTGATGGGATGGGAGATGTTAGTGAGAAGCATGGGAGTGGGCCAGCTGTTCCAGAGAAGGCAGTTCGCTTTTCATTCACCATCATGAATATCAGCATCGCTCACGATCAGGAGAGTGTGAGGATATTTGAAGAAGCCAAACCCAATTCAGAGCTGTGCTGTAAGCCCTTGTGCCTCATGCTAGCAGATGAATCTGACCATGAGACCTTGACAGCCATCCTGAGTCCCCTCATTGCAGAGAGAGAGGCAATGAAGAGCAGTGAACTGCAGCTGGAGATGGGAGGCATCCAAAGAACTTTTAAGTTCATCTTTAGAGGAACTGGTTATGATGAAAAACTAGTCCGGGAAGTGGAAGGCCTTGAGGCTTCTGGCTCTGTCTACATCTGCACCCTCTGTGATGCCACCCGGCTGGAAGCTTCCCAAAATCTTGTCCTTCACTCCATAACTAGAAGTCATGCAGAGAATCTGGAGCGTTATGAAGTCTGGAGATCCAACCCATACCAGGAGTCAGCAGAAGAGCTGAGAGACAGGGTGAAAGGGGTCTCAGCCAAACCTTTCATTGAGACGGTTCCTTCCATCGATGCTCTCCACTGTGACATTGGTAATGCAGCAGAGTTCTATAAGCTCTTCCAGCTGGAGATTGGGGAAGTTTATAAGAATCCCAATTCATCCAAAGAGGAGAGGAAACGATGGCAGGCCACCCTGGATAAGCATCTTCGGAAAAAAATG??????????????????????????????????????????????????????????????????????????????????????????????????????????????????????????????????????????????????????????????????????????????????????????????????????????????????????????????????????CTCCTCCAAACTGTCGGAGGCTGAGTTTGAGGTGCTGAAGGCTTTTGTAGTCGGTGTGATGGAGCGTTTACACATCTCTCAGAGGCGCATCCGGGTGGCTGTTGTGGAATACCATGATGGTACCCACTCCTACATTGCATTGAAAGACCGGAAGCGGCCCTCAGAACTTCGTCGCATTGCCAGTTCGGTGAAGTATGCTGGCAGCAAGGTGGCTTCCACCAGCGAGGTCCTGAAGTACACCCTCTTCCATCTCTTTAGCAAAGCTGACCGCCCTGAAGCATTTCGAATTGCCTTGCTTCTGACAGCCAGTGAAGAGCCCCCTCCCATGGCCAGGAGTATAGCCCGCTATGTCCAAGGCCTGAAGAAGAAAAAAGTCATTGTGATTCCAGTAGGCTTAGGGCCCCATGCTAGCCTTAAGCAGATTCGTCTCATTGAGAAGCAGGCTCCAGAAAACAAGGCCTACTTGCTTAGTGGTGTGAATGAGCTGGAACAAAGGCGGGATGAGATCCTGGGCTACCTCTGTGATCTGGTACCTGATATTCCTGTTATAGCCCAGGTTACTGCAAGTCCAGAGCTCTTGGCATCCCCAACCTCTCTACACAGTAGACAGATGATTCTGGATGTGGTGTTTGTGCTAGAAGGCTCGGACAAAATCGGTGAAGGCAACTTCAACAAGATCAAGGAGTTCATGAAGCAGGTGATTCAACGGATGGATGTGAGTCAAGAGAGCATCCACATTTCCATCATACAGTACTCCTATACAGTGACTGTGGAGTTTTCCTTCAATGAGACTCAGTCTAAGAGATATATCCTGGACAGGATAGAGCAGATACACCATCGGGGAGGCAATAGGACCAACACTGGGAAGGCCCTTGAATACCTTTCTGAGAATACCTTCTCTTCTAGCCAAGGCAATCGGAAGAAAGCGCCTCATTTAGTATACATGGTAGTGA???????????????????????????????????
Dendrolagus       AACATTCCTCTTACAATTCCTGAAATGACTCTGCCTTATACCAAAGTCATGACTCCGCCGCTGAGAGACTTCTCCTTGTGGGAAAGGACAGGCTTGAAGGACTTCCTAAAGACCACCAAGCAATCCTTTGACTTGAGCCTCAATGCTCAGTACAAAAAGAACACAGACAGGCATTTCATTCCATTCCCCCTTGGAGCTGTTTATGATGTCCTCAGTCCAGACATCAGTGCTGTCCATCACCACTTTGAGAAAGGCAGGGACAAAATGTTGGATTTCCTAACAAAGTCATATAATAAGGCAAAGGTCAAGTTTGACAAGTACAAAGTGGAAACCTCCCTCGACAAACTCCCTAGGACCATGAGGATGCCAGGCTACTACATCCCATTTGTC---------AACATTGTAGTCTCCCCATTCACAGCAGAGATGCCAACAATTGGCTACATGGTGCCCAAAGAGATGAGCACCCCTGGTTTCGCCATCCCTGGTATCGGCTTCTCCTTGCCATCTTACACCTTCGTCCTGCCATCCCTCGAGTTCCCAGTGCTTCACGTGCCCACAAGCCTCCAAAAGCTCACCCTCCCAGACTTTGAGATTCCGCGGCCATCAGACCACATCCCAATCCCAGCCCTGGGGAACTTCACCTATGGTTTTTCCTTCAAGTCCAGTGTTATCACACTGAACACAAACGTGGGCCTGTACAATCACTCAGATCTTGTTGCTCATTTCAGGTCATCCTCCTTCTCTGTCATCGATGCTTTACAGTATAAGTTAGATGGGACAACTAGTTTGACCAGGAAAA??????????????????????????????????????????????????????????????????????????????????????????????????????????????????????????????????????????????????????????????????????????????????????????????????????????????????????????????????????????????????????????????????????????????????????????????????????????????????????????????????????????????????????????????????????????????????????????????????????????????????????????????????????????????????????????????????????????????????????????????????????????????????????????????????????????????????????????????????????????????????????????????????????????????????????????????????????????????????????????????????????????????????????????????????????????????????????????????????????????????????????????????????????????????????????????????????????????????????????????????????????????????????????????????????????????????????????????????????????????????????????????????????????????????????????????????????????????????????????????????????????????????????????????????????????????????????????????????????????????????????????????????????????????????????????????????????????????????????????????????????????????????????????????????????????????????????????????????????????????????????????????????????????????????????????????????????????????????????????????????????????????????????????????????????????????????????????????????????????????????????????????????????????????????????????????????????????????????????????????????????????????????????????????????????????TCATTACTTCCTGAAACCACCAGCTTATCGCCCAACACAGACCAAATGAATGTAGAAAAGGCTGAACTCTGTAATAAAAGCAAACAGCCTGGCTTAGCAAAAAACCAACAGAGCAGTCTGGATGAAAGTAAGGAAATATGTAGTGCTGGAAAGACCCTGGGTGCCCAT---------GAGCTGAATGCCCATCATCCATGTGAGAGGAAAGAACTAGAGGATGAGCCACAGCACCCT---GAGAGCCCCAGAGGTAATCCTCAGAACTGCCAGTCTGGAACCAAACTGAAAAGTAGTATTCAGAAAGTTAATGAGTGGTTATCCAGGAGTAATGATATTTTAATTTCTGATAACTCCTATAGTAGGAACCATGAGCAGAATGCAGAGATGCCTAGTGCCTTAGAAGATGGGTATCCAGATACTGCAGATGGAAATTCTAACATTTCTGAGAAGACTGACCCAGTGGCTGACAACAACACTTATGATCCCTGGCCACATGTGCCTGAAAGAAGCTGCCCCAGGCCAGCAGAAAACAATAACATTGAAGATAAAATATTTGGAAAAACCTATCGGAGAAAATCAGGTCACCCTCATTTGAATTGTATAACTGAA---AACTTGTTTGCTGGAGCTGTTGTTGCTCCTGATTCTTTGATCCCTCCAGAGCCTCCAAAAACAACCAAGTTAAAGCATAAAAGAAAAACCATATCTAACCTGCAGCCTGAAGATTTCATCAAGAGGACAGACGTTCCAGTTGTTCACAAAACCCCTAAAAGGAAAAATCATGCTGTTGACCAAATTCTTGAAAAAGAACAAAATGGC------------ACGGCTAACAGTCATCTTGAACAGAAAGCACTA---GATGGTCATGTAGGAGAAGTGAAAGATGCTCAGGCATCAGAACTGTTCTCTGCTGAGAAAGAATCCACTTTCAGAACTGGAACAGAGCCTACAGCTGACAGTACAAACCACAGGGAACTTGAATTAAATAGTAGAGATGTCAAAATGACAAAAAAAGACAGGCTGAGGAAGAAGCCTTCAGCTCAGGTTGTTCATGCTCTTGAGCTCGTAGCTGATGGAAACCCAAGCTCTTCTAATGATACTGAACTACAGATTGATAGCTATCCCAGCAGTGAAGAGATAAGGAAAGGAAATAATTCTGAACAGAAGCAAATCAGACGCAGCAGAAGGCTTCAGCTACTGTCAGAAGAAATTGCAGTCAAGAAGTCAAGAGTCAAGAAGGCCCATAAGCCAGATGACCAAGCAGAAGAAAGTTATGTCAGTGAAGTTTTACCAGACCTAAAAATAGGAAATGTGCCTGCCTGTGCTACTGAGAGTCTAACTACTAATAAGGATCAAGTGTTAGCTAGCTGCAGTTTCACAGAA---GGAGACGAAAGGAGCTTGGAAGCAATCCCAAGCAGCAAAGACCAAGACTTGGCATTAAGTGCAGGGGAGGGACTTCAAGGTGAGGGAGGCCAAGAAAGCCTGGAGGCTTTGGAGGTTCCTGAAACTGATTGGGACACTCAGGACAGTACCTCATTGTTTCCAGCTGATACTCCTCAATATTCAAACACAGGACCTAGTACTCACAGAAGT---CACTGTGAGATATTGGGAACTCCCAAGGAACTCTTCGATGGTTGTTCATCCAAAAACACTGAAAGTGGTGAAGAAGATTTGAGCAGCTTGATGAGACAGGAAGTTAAAAATGGCTCCAAGACAACCACAGAAATGGAGGATAGTGAACTGGACACCCAATATTTACAAAATACCTTCAAACGTTCAAAGCGCCAGTCATTTGCTCTGTGTTCCAGCCCAAGGCAGGAATGTATGAAACCCTGTACTGTCCCT---GCTGTAAGTCATCAGAGTTCAGGTAACACCACAGATTGTGGGGACCAGGAAAAAGAAAAGCAGGGGAACAGAGAATCAAACAAGCCTATGCAGCCAAAGTCTGCAGTCATGAGTCTAGCTTCAGCTTGTCAGACAGAGGAGAGGAAGCCAGGCGATTATGCCAAATGTAGCACCATGGGAGTCTGCAGGCTTTGTCACATAGCTCCATTACTTGGTGGTAGTGACTGTGAACACATGGCTGGAAACAACCAGGGAATTTCACAAGTTCCTGATGAAAAACAA------TCAATTTCTCCAGCAAGGTCATCTGCTAGTAGAACTATATATACAAAAAACCTCCTGGAGGAAAGGCTTGGTGAACAGACCACATGCCCTGAAACAGCTATGGGAAATGAAAGCTTAGCCCAGAGCAGCTTAAGTCTAGTAAGCCAAAGTAACAGGGGAGAATATAGTTCTAAAGTAACTGACTTAAATAGTAGAGAAAGCAGTCAGGCAGAAAAAGATGAAAACAAAGAATCTGCATTAAATACACCACCCAAATTAAAGCTTGTACAACCACAAATTTGTGAACAAAGCTTTTGTCAGGGTAAT---TGCAAAGAGCCAAAAAGAAAAGAGAAGGGAGGAAATGAAAAATTAGTTCACACCATCAGTACAGATTCATCTCC????????????????????????????????????????CCAGAAAACCTAATGGGGATGCAAGAAGCGATTGAACAAGCGATCAAGAGTGGAGAGATTTTGGATATCTCCGATCCCCAAATGCTGGCCAGTGTCCTAACAGCTGGTGTGCAGGGCTCTCTCAATGACCCGAGACTGGTGATCTCTTATGAGCCCAGCCCCCCTGAGGCTCCCCAGCAAAGCCCCAAACTCACCAGCCTCACTCAGGAGGAACTACTCACCTTGCTCCAGCAAATGATCAAATACCAGGTACTGGACGGTAACGTGGGTTACCTAAGAGTGGACTACATCCCTGGCCAGGAGGTGGTAGAGAAAGTCGGGGAGTTCCTGGTGAATGACATCTGGAAGAAGCTCATGGGGACCTCCTCTCTGGTGCTGGATCTTCAGCATAGCACGGAGGGTGAAGTTTCAGGAATCCCCTTTGTCATTTCCTACCTACACGAGGGCGATATCCTGCTGCATGTAGACACAGTTTATGACCGGCCATCAAACACCACCACAGAGATCTGGACCCTGCCCCAGGTGCTGGGTGAGAGGTACAGTGGGGAGAAGGACTTGGTGATCCTCACCAGTCACCGTACTGTAGGGGTAGCTGAGGATATTGCCTACATCCTCAAGAAGATGCGTCGGGCCATCGTGGTGGGAGAACAGACTCTGGGAGGGGCCCTAGACCTCCGGAAGCTGCGCATCGGCCAGTCAGACTTTTTCATCACAGTGCCCGTGTCACGTTCTCTGAGTCCCCTCGGTGGGGGGAGCCAGACATGGGAGGGCAGTGGGGTGCTCCCCTGTGTGGGGATTCCAGCAGAACAGGCCCTGGAGAAAGCATTAGCCATCCTCACCCTTCGCAGGGCAAGACCAGCAGCCATTCAGCGCCTCATGGAAGTCTTGCAGAATTACTACACCCTGGTCGATAGGGTACCTGCCCTGCTCCATCACCTTACTGCCATCGACTACTCGTCAGTGCTCACGGAGGAGGATTTGGCCGCCAAACTCAACGCAGGACTGCAGGCTGTGTCCGAGGATCCCCGCCTCCTTGTACGGGTTCTGAGGCCTGAGGAAGCCACGGCTGGGGCCCCCGAGGGTGAGTCCCAAAGGCAGGCCCTGGTAAACTCCGTGTTCCAGGTGTCAGTGTTGCCGGGTAATGTGGGCTATTTGCGGTTTGATGAGTTTGCGGACTCCTCGGTCCTTGGCGCACTGGCTCCCTACGTGCTACGACAGGTTTGGGAACCCCTG?????????????????????????????????????????????????????????????????????????????????????????????????????????????????????????????????????????????????????????????????????????????????????????????????????????????????????????????????????????????????????????????????????????????????????????????????????????????????????????????????????????????????????????????????????????????????????????????????????????????????????????????????????????????????????????????????????????????????????????????????????????????????????????????????????????????????????????????????????????????????????????????????????????????????????????????????????????????????????????????????????????????????????????????????????????????????????????????????????????????????????????????????????????????????????????????????????????????????????????????????????????????????????????????????????????????????????????????????????????????????????????????????????????????????????????????????????????????????????????????????????????????????????????????????????????????????????????????????????????????????????????????????????????????????????????????????????????????????????????????????????????????????????????????????????????????????????????????????????????????????????????????????????????????????????????????????????????????????????????????????????????????????????????????????????????????????????????????????????????????????CCTCTGTGATGCCACCCGGCTGGAAGCTTCCCAAAATCTTGTCCTTCACTCCATAACTAGAAGTCATGCAGAGAATCTGGAGCGTTATGAAGTCTGGAGATCCAACCCATACCAGGAGTCAGCAGAAGAGCTGAGAGACAGGGTGAAAGGGGTCTCAGCCAAACCTTTCATTGAGACGGTTCCTTCCATCGATGCTCTCCACTGTGACATTGGTAATGCAGCAGAGTTCTATAAGCTCTTCCAGCTGGAGATTGGGGAAGTTTATAAGAATCCCAATTCATCCAAAGAGGAGAGGAAACGATGGCAGGCCACCCTGGATAAGCATCTTCGGAAAAAAATGAACTTGAAGCCCATCATGAGGATGAATGGCAACTTTGCTAGGAAGCTCATGACCAAGGAGACTGTGGAAGCTGTATGTGAGTTAATTCACTGTGAGGAAAGGCAGGAGGCTTTGAGGGAGCTAATGGACCTTTACCTGAAGATGAAACCTGTGTGGCGCTCAACATGCCCATCCAAGGAGTGCCCAGAATCACTTTGTCAGTAT??????????????????????????CTCCTCCAAACTGTCGGAGGCTGAGTTTGAGGTGCTGAAGGCTTTTGTAGTTGGTGTGATGGAGCGTTTACACATCTCTCAGAGGCGCATCCGGGTGGCTGTTGTGGAATACCATGATGGTACCCACTCCTACATTGCATTGAAAGACCGGAAGCGGCCCTCAGAACTTCGTCGCATTGCCAGTTCTGTGAAGTATGCTGGCAGCAAGGTGGCTTCCACCAGCGAGGTCCTGAAGTACACCCTCTTCCATCTCTTTAGCAAAGCTGACCGCCCTGAAGCGTTTCGAATTGCCTTGCTTCTGACAGCCAGTGAAGAGCCCCCTCCCATGGCCAGGAGTATAGCCCGCTATGTCCAAGGCCTGAAGAAGAAGAAGGTCACTGTGATCCCAGTAGGCTTAGGGCCCCATGCTAGCCTTAAGCAGATTCGTCTCATTGAGAAGCAGGCTCCAGAAAACAAGGCCTATTTGCTTAGTGGTGTGAATGAGCTGGAGCAAAGGCGGGATGAGATCCTGGGCTACCTCTGTGATCTGGTACCTGATATTCCTGTTATAGCCCAGGTTACTGCGAGTCCAGAGCTCTTGGCATCCCCAACCTCTCTACACGGTAGACACATGATTCTGGATGTGGTGTTTGTGCTAGAAGGCTCGGACAAAATCGGTGAAGGCAACTTCAACAAGATCAAGGAGTTCATGAAGCAGGTGATTCAACGGATGGATGTGAGTCAAGAGAGCATCCACATTTCCATCATACAGTACTCCTATACAGTGACTGTGGAGTTCTCCTTCAATGAGACTCAGTCTAAGAGATATATCCTGGACAAGATAGAGCAGATACACTATCGGGGAGGCAATAGGACCAACACTGGGAAGGCCCTTGAATACCTTTCTGAGAATACATTCTCTTCTAGCCAAGGCAATCGGAAGAAAGCGCCTCATTTAGTATACATGGTAGTGA???????????????????????????????????
Dorcopsis         AACATTCCTCTTACAATTCCTGAAATGACTCTGCCGTATACCAAAGTCAYAACTCCCCCGCTGAGAGACTTCTCCTTGTGGGAAAGGACAGGCTTGAAGGACTTCCTAAAGACCACCAAGCAATCCTTTGACTTGAGTGTCAATGCTCAGTACAAAAAGAACACAGACAGGCATTTCATTCCTTTCCCCCTTGGAGCTGTTTATGATGTCCTCAGTCCAGACATCAGTGCTGTCCATCACCACTTTGAGAAAGGCAGGGACAAAATGTTGGATTTCCTAATAAAGTCATATAATAAGGCAAAGGTCAAGTTTGACAAGTACAAAGTGGAAACCTCCCTCGACAAACTCCCTAGGACCATAAGGATTCCAGGCTACTACATCCCATTTGTC---------AACATTGTAGTCTCCCCATTCACAGCAGAGATGCCAACAATTGGCTACATGGTGCCCAAAGAGATGAGCACCCCTGGTTTCACCATCCCTGGTATCAGCTTCTCCTTGCCATCTTACACCTTCGTCCTGCCATCCCTCGAGTTCCCAGTGCTTCACGTGCCCACAAGCCTCCAAAAGCTCACCCTCCCAGACTTTGAGATTCCGCGGCCATCAGACCACATCCCAATCCCAGCCCTGGGGAACTTCACCTATGGTTTTTCCTTCAAGTCCAGTGTTATCACACTGAACACAAACGTGGGCCTGTACAATTACTCAGATATTGTCGCTCATTTCAGGTCATCCTCCTTCTCCATCATCGATGCTTTG??????????????????????????????????????????????????????????????????????????????????????????????????????????????????????????????????????????????????????????????????????????????????????????????????????????????????????????????????????????????????????????????????????????????????????????????????????????????????????????????????????????????????????????????????????????????????????????????????????????????????????????????????????????????????????????????????????????????????????????????????????????????????????????????????????????????????????????????????????????????????????????????????????????????????????????????????????????????????????????????????????????????????????????????????????????????????????????????????????????????????????????????????????????????????????????????????????????????????????????????????????????????????????????????????????????????????????????????????????????????????????????????????????????????????????????????????????????????????????????????????????????????????????????????????????????????????????????????????????????????????????????????????????????????????????????????????????????????????????????????????????????????????????????????????????????????????????????????????????????????????????????????????????????????????????????????????????????????????????????????????????????????????????????????????????????????????????????????????????????????????????????????????????????????????????????????????????????????????????????????????????????????????????????????????????????????????????????????????????????????TCATTACTTCCTGAAACCACCAGCTTATCGCCCAACACAGACCAAATGAATGTAGAAAAGGCTGAACTGTGTAATAAAAGCAAACAGCCTGGCTTAGCAAAAAACCAACAGAGCAGTCTGGATGAAAGTAAGGAAATTTGTAGTGCTGGAAAGACCCTGGGTGCCCAT---------GAGCTGAATGCCCATCATCCATGTGAGAGGAAAGAACTAGAGGATGAGCCACAGCACCCT---GAGAGCCCCAGAGGTAATCCTCAGAACTGCCAGTCTGGAACCAAACTGAAAAGTAGTATTCAGAAAGTTAATGAGTGGTTATCCAGGAGTAATGATATTTTAACTACTGATAACTCCTATAGTAGGAACCATGAGCAGAATGCAGAGATGCCTAGTGCCTTAGAAGATGGGTATCCAGATACTGCAGATGGAAATTCTAACATTTCTGAGAAGACTGACCCAGTGGCTGAC---ATCACGTATGATCCCTGGCCACATGTGCCTGAAAGAAACTGCCCCAGGCCAGCAGAAAACAATAACATTGAAGATAAAATATTTGGAAAAACCTATCGGAGAAAATCAGGTCACCCTCATTTGAATTGTATAACTGAA---AACTTGTTTGCTGGAGCTGTTGTTGCTCCTGATTCTTTGATCACTCCAGAGCCTCCAAAAACAACCAAGTTAAAGCGTAAAAGAAAAACCATATCTAACCTGCAGCCTGAGGATTTCATCAAGAGGACAGACATTCCAGTTGTTCACAAAACCCCTGAAAGGAAAAATCATGCTGTTGACCAAATTCTTGAAAAAGAACAAAATGAC------------ACGGCTAACAGTCATCTTGAACAGAAAGCACTA---GATGGTCATGTAGGGGAAGTGAAAGATGCTCAGGCATCAGAACTGTTCTCTGCGGAGAAAGAATCCACTTTCGGAACTGGAACAGAGCCTACAGCTGACAGTACAAACCACAGGGAACTTGAATTAAATGGTAGAGATGTCAAAATGACAAAAAAAGACAGGCTGAGGAAGAAGCCTTCAGCTCAGATTGTTCATGCTCTTGAGCTCGTAGTTGATGAAAACCCAAACTCTTCTAATGATACTGAACTACAGATCGATAGCTATCCCAGCAGTGAAGAGATAAGGAAAGGAAATAATTCTGAACAGAAGCAAATCAGACGCAGCAGAAGGCTTCAGCTACTGTCAGAAGAAATTGCAGTC---------------AAGAAGGCCCATAAGCCAGATGACCAAGCAGAAGAAAGTTATGTCAGTGAAGTTTTACCAGACCTAAAGATAGGARATGTGCCTGCCTGTGCTACTGACAGTCTAACTACTAATAAGGATCAAGTGTTAGCTAGCTGCAGTTTCACAGAA---GGAGACGAAAGGAGCTTGGAAGCAATCCCAAGCAGCAAAGACCAAGACTTGGCATTAAGTGCAGGGGAGGGACTTCAAGATGAGAGAGGCCAAGAAAGCCTGGAGGCTTTGGAGGTTCCCGAAACTGATTGGGACACTCAAGACAGTACCTCATTGTTTCCAGCTGATACTCCCCAACATTCAAACACAGGACCTAGTACTCACAGAAGT---CACTGTGAGATATTGGGAACTCCCAAGGAACTCTTYGATGGTTGTTCATCCAAAAACACTGAAAGTGGTGAA---GATTTGAGCAGCTTGATGAGACAGGAAGTTAAAAATGACTCCAAGACAACCACAGAAATGGAGGATAGTGAACTGGACACCCAATATTTACAAAATACCTTCAAACGTTCAAAGCGCCAGTCATTTGCTCTGTGTTCCAGCCCAAGGCAGGAATATATGAAACCCTGCACTGTCCCT---GCTGTAAGTCATCAGAGTTCAGGTAACCCCACAGATTGTGGGGACCAGGAAAAAGAAAAGCAGGGGAACAGAGAATCAAATAAGCCTATGCAGCCAAAGTCTGCAGTCATGAGTCTAGCTTCAGCTTGTCAGACAGAGGAGAGGAAGCCAGGTGATTATGCCAAATGTAGCACCATGGGAGTCTGCAGGCTTTGTCACATAGCTCCATTACTTGGTGGTAGTGACTGTGAACACATGGCTGGAAACAACCAGGGAATTTCACAAGTTCCTGATGAAAAACAA------TCAATTTCTCCAGCAAGGTCATCTGCTAATAGAACTAGATATACAAAAAACCTCCTGGAGGAAAGGCTTGGTGAACAGACCACATGCCCCGAAACAGCTATGGGAAATGAAAGCTTAGCCCAGAGCAGCTTAAGTCTAGTAAGCCAAAGTAACAGGGGAGAATATAGTTCTAAAGTAACTGACTTAAATAGTAGAGAAAGCAGTCAGGCAGAAAAAGATGAAAACAAAGAATCTGCATTAAATACACCACCCAAATTAAAGCTTGTACAACCCCAGATTTGTGAACAAAACTTTCGTCAGGGTAAT---TGCAAAGAGCCAAAAAGAAAAGAGAAGGGAGGAAATGAAAAATTAGTTCACACCATCAGTACAGATTCATCTCC????????????????????????????????????????CCAGAAAACCTAATGGGGATGCAAGAAGCGATTGAACAAGCGATCAAGAGTGGAGAGATTTTGGATATCTCCGATCCCCAAATGCTGGCCAGTGTCCTAACAGCTGGTGTGCAGGGCTCTCTCAATGACCCAAGACTGGTGATCTCTTATGAGCCCAGCCCCCCTGAGGCTCCCCAGCAAAGCCCCAAACTCACCAGCCTCACTCAAGAGGAACTACTCACCTTGCTCCAGCAAATGATCAAATACCAGGTACTGGACGGTAATGTGGGTTACCTAAGAGTGGACTACATCCCTGGCCAGGAGGTGGTAGAGAAAGTCGGGGAGTTCCTGGTGAATGACATCTGGAAGAAGCTCATGGGGACCTCCTCTCTGGTGCTGGATCTTCAGCATAGCACGGAGGGTGAAGTTTCAGGAATCCCCTTTGTCATTTCCTACCTACACGAGGGCGATATCCTGCTGCATGTAGACACAGTTTATGACCGGCCATCAAACACCACCACAGAGATCTGGACCCTGCCCCAGGTGCTGGGTGAGAGGTACAGTGGGGAGAAGGACTTGGTGATCCTCACCAGTCACCGTACTGTAGGGGTAGCTGAGGATATTGCCTACATCCTCAAGAAGATGCGCCGGGCCATCGTGGTGGGAGAACAGACTCTGGGAGGGGCCCTAGACCTCCGGAAGCTGCGCATCGGTCAGTCAGACTTTTTCATCACAGTGCCCGTGTCACGTTCTCTGAGTCCCCTCGGTGGGGGGAGCCAGACATGGGAGGGCAGTGGGGTGCTCCCCTGTGTGGGGATTCCAGCAGAACAGGCCCTGGAGAAAGCATTAGCCATCCTCACCCTTCGCAGGGCAAGACCAGCAGCCATTCAGCGCCTCATGGAAGTCTTGCAGAATTACTACACCCTGGTCGATAGGGTACCTGCCCTGCTCCATCACCTTACTGCCATCGACTACTCGTCAGTGCTCACGGAGGAGGACTTGGCCGCCAAACTCAATGCAGGACTGCAGGCTGTGTCCGAGGATCCCCGCCTCCTCGTACGGGTTCTGAGGCCTGAGGAAGCCACTGCTGGGGCCCCCGAGGGTGAGTCCCAAAGGCAGGCCCTGGTAAACTCGGTGTTCCAGGTGTCAGTGTTGCCGGGTAACGTGGGCTATTTGCGGTTTGATGAGTTTGCGGACTCCTCGGTCCTTGGCGCACTGGCTCCCTATGTGCTACGACAGGTTTGGGAACCCCTG?????????????????????????????????????????????????????????????????????????????????????????????????????????????????????????????????????????????????????????????????????????????????????????????????????????????????????????????????????????????????????????????????????????????????????????????????????????????????????????????????????????????????????????????????????????????????????????????????????????????????????????????????????????????????????????????????????????????????????????????????????????????????????????????????????????????????????????????????????????????????????????????????????????????????????????????????????????????????????????????????????????????????????????????????????????????????????????????????????????????????????????????????????????????????????????????????????????????????????????????????????????????????????????????????????????????????????????????????????????????????????????????????????????????????????????????????????????????????????????????????????????????????????????????????????????????????????????????????????????????????????????????????????????????????????????????????????????????????????????????????????????????????????????????????????????????????????????????????????????????????????????????????????????????????????????????????????????????????????????????????????????????????????????????????????????????????????????????????????????????????CCTCTGTGATGCCACCCGGCTGGAAGCTTCCCAAAATCTTGTCTTTCACTCCATAACTAGAAGTCATGCAGAGAATCTGGAGCGTTATGAAGTCTGGAGATCCAACCCATACCAGGAGTCAGCAGAAGAGCTGAGAGACAGGGTGAAAGGGGTCTCAGCCAAACCTTTCATTGAGACGGTTCCTTCCATCGATGCTCTCCACTGTGACATTGGTAATGCAGCAGAATTCTATAAGCTCTTCCAGCTGGAGATTGGGGAAGTTTATAAGAATCCCAATTCATCCAAAGAGGAAAGGAAACGATGGCAGGCCACCCTGGATAAGCATCTTCGGAAAAAAATGAACTTGAAGCCCATCATGAGGATGAATGGCAACTTTGCTAGGAAGCTCATGACCAAGGAGACTGTGGAAGCTGTATGTGAGTTAATTCACTGTGAGGAAAGGCAGGAGGCTTTGAGGGAGCTAATGGACCTTTACCTGAAGATGAAACCTGTATGGCGTTCAACATGCCCATCCAAGGAGTGCCCAGAATCACTTTGCCAGTAT??????????????????????????CTCCTCCAAACTGTCAGAGGCTGAGTTTGAGGTACTGAAGGCTTTTGTAGTCAGTGTGATGGAGCGTTTACACATCTCTCAGAGGCGTATCCGGGTGGCTGTTGTGGAATACCATGATGGTACCCACTCCTACATTGCATTGAAAGACCGGAAGCGGCCCTCAGAACTTCGTCGCATTGCCAGTTCCGTGAAGTATGCTGGCAGCAAGGTGGCTTCCACCAGTGAGGTCCTGAAGTACACCCTCTTCCATCTCTTTAGCAAAGCTGACCGCCCTGAAGCGTTTCGAATTGCCTTGCTTCTGACAGCCAGTGAAGAGCCCCCTCCCATGGCCAGGAGTATAGCCCGCTATGTCCAAGGCCTGAAGAAGAAGAAGGTCATTGTGATCCCAGTAGGCTTAGGGCCCCATGCTAGTCTTAAGCAGATTCGTCTCATTGAGAAGCAGGCTCCAGAAAACAAGGCCTATTTGCTTAGTGGTGTGAATGAGCTGGAGCAAAGGCGGGATGAGATCCTGGGCTACCTCTGTGATCTGGTACCTGATATTCCTGTTATAGCCCAGATTACTGCGAGTCCAGAGCTCTTGGCATCCCCAACCTCTCTACACAGTAGACACATGATTCTGGATGTGGTGTTTGTGCTAGAAGGTTCGGACAAAATTGGTGAAGGCAACTTCAACAAGATCAAGGAGTTCATGAAGCAGGTGATTCAACGGATGGATGTGAGTCAAGAGAGCATCCACATTTCCATCATACAGTACTCCTATACAGTGACTGTGGAGTTCTCCTTCAATGAGACTCAGTCTAAGAGATATATCCTGGACAAGATAGAGCAGATACACTATCGGGGAGGCAATAGGACCAACACTGGGAAGGCCCTTGAATACCTTTCTGAGAATACATTCTCTTCTAGCCAAGGCAGTCGGAAGAAAGCGCCTCATTTAGTATACATGGTAGTGA???????????????????????????????????
Thylogale         AACATTCCTCTTACAATTCCTGAAATGACTCTGCCTTATACCAAAGTCATGACTCCCCCGCTGAGAGACTTCTCCTTGTGGGAAAGGACAGGCTTGAAGGACTTCCTAAAGACCACCAAGCAATCCTTTGACTTGAGCGTCAATGCTCAGTACAAAAAGAACACAGACAGGCATTTCATTCCATTCCCCCTTGGAGCTGTTTATGATATCCTCAGTCCAGACATCAGTGCTGTCCATCACCACTTTGAGAAAGGCAGGGACAAAATGTTGGATTTCCTAACAAAGTCATATAATAAGGCAAAGGTCAAGTTTGACAAGTACAAAGTGGAAACCTCCCTCGACAAACTCCCTAGGACCATAAGGATTCCAGGCTACTACATCCCATTTGTC---------AACATTGTAGTCTCCCCATTCACAGCAGAGATGCCAACAATTGGCTACATGGTGCCCAAAGAAATAAGCACCCCTGGTTTCACCATCCCTGGTATCGGCTTCTCCTTGCCATCTTACACCTTTGTCCTGCCATCCCTCGAGTTCCCAGTGCTTCACGTGCCCACAAGCCTCCAAAAGCTCACCCTCCCAGACTTTGAGATTCCGTGGCCATCAGACCACATCCCAATCCCAGCCCTGGGGAACTTCACCTATGGTTTTTCCTTCAAGTCCAGTGTTATCACACTGAACACAAACGTGGGCCTGTACAATCACTCAGATATTGTTGCTCATTTTAGGTCATCCTCCTTCTCTGTCATCGATGCTTTG??????????????????????????????????????????????????????????????????????????????????????????????????????????????????????????????????????????????????????????????????????????????????????????????????????????????????????????????????????????????????????????????????????????????????????????????????????????????????????????????????????????????????????????????????????????????????????????????????????????????????????????????????????????????????????????????????????????????????????????????????????????????????????????????????????????????????????????????????????????????????????????????????????????????????????????????????????????????????????????????????????????????????????????????????????????????????????????????????????????????????????????????????????????????????????????????????????????????????????????????????????????????????????????????????????????????????????????????????????????????????????????????????????????????????????????????????????????????????????????????????????????????????????????????????????????????????????????????????????????????????????????????????????????????????????????????????????????????????????????????????????????????????????????????????????????????????????????????????????????????????????????????????????????????????????????????????????????????????????????????????????????????????????????????????????????????????????????????????????????????????????????????????????????????????????????????????????????????????????????????????????????????????????????????????????????????????????????????????????????????TCATTACTTCCTGAAACCACCAGCTTATCGCCCAACACAGACCGAATGAATGTAGAAAAGGCTGAACTCTGTAATAAAAGCAAACAGCCTGGCTTAGCAAAAAACCAACAGAGCAGTCTGGATGAAAGTAAGGAAATATGTAGTGCTGGAAAGACCCTGGGTGCCCAT---------GAGCTGAATGCCCATCATCCATGTGAGAGGAAAGAACTAGAGGATGAGCCACAACACCCT---GAGAGCCCCAGAGGTAATCCTCAGAACTGCCAGTCTGGAACCAAACTGAAAAGTAGTATTCAGAAAGTTAATGAGTGGTTATCCAGGAGTAATGATATTTTAACTTCTGATAACTCCTATAGTAGGAACCATGAGCAGAATGCAGAGATGCCTAGTGCCTTAGAAGATGGGTATCCAGATACTGCAGATGGAAATTCTAACATTTCTGAGAAGACTGACCCAGTGGCTGAC---AACACTTATGATCCCTGGCCACATGTGCCTGAAAGAAGCTGCCCCAGACCAGCAGAAAACAATAACATTGAAGATAAAATATTTGGAAAAACCTATCGGAGAAAATCAGGTCACCCTCATTTGAATTCCGTAACTGAA---AACTTGTTTGCTGGAGCTGTTGTTGCTCCTGATTCTTTGATCCCTCCAGAGCCTCCAAAAACAACCAAGTTAAAGCGTAAAAGAAAAACCATATCTAACCTGCAGCCTGAGGATTTCATCAAGAGGACGGACATTCCAGTTGTTCACAAAACCCCTGAAAGGAAAAATCATGCTGTTGACCAAATTCTTGAAAAAGAACAAAATGAC------------ACGACTAACAGTCATCTTGAACAGAAAGCACTA---GATGGTCATGTAGGGGAAGTGAAAGATGCTCAGGAATCAGAACTGTTCTCTGCTGAGAAAGAATCCACTTTCAGAACTGGAACAGAGCCTACAGCTGACAGTACAAACCACAGGGAACTTGAATTAAATGGTAGAGATGTTAAAATGACAAAAAAAGACAGGCTGAGGAAGAAGCCTTCAGCTCAAATTGTTCATGCTCTTGAGCTCATAGTTGATGGAAACCCAAGCTCTTCTAATGATACTGAACTACAGATCGATAGCTATCCCAGCAGTGAAGAGATAAGGAAAGGAAATAATTCTGAAAAGAAGCAAATCAGACGCAGCAGAAGGCTTCAGCTGCTGTCAGAAGAAATTGCAGTCAAGAAGTCAAGAGTCAAGAAGGCCCATAAGCCAGATAACCAAGCAGAAGAAAGTTATGTCAGTGAAGTTTTACCAGACCTAAAAATAGGAAATGTGCCTGCCTGTGCTACTGACAGTCTAACTACTAATAAGGATCAAGTGTTAGCTAGCTGCAGTTTCACAGAA---GGAGACGAAAGGAGCTTGGAAGCAATCCCAAGCAGCAAAGACCAAGACTTGGCATTAAGTGCAGGGGAAGGACTTCAAGGTGAGAGAGGCCAAGAAAGCCTGGAGGCTTTGGAGGTTCCTGAAACTGATTGGGACACTCAGGACAGTACCTCATTGTTTCCAGCTGATACTCCTCAATATTCAAACACAGGACCTAGTACTCACAGAAGT---CACTGTGAGATATTGGAAACTCCCAAGGAACTCTTCGATGGTTGTTCATCCAAAAACACTGAAAGTGGTGAAGAAGATTTGAGCAGCTTGATGAGACAGGAAGTTAAAAATGGCTCCAAGACAACCACAGAAATGGAGGATAGTGAACTGGACACCCAATATTTACAAAATACCTTCAAACGTTCAAAGCGCCAGTCATTTGCTCTGTGTTCCAGCCCAAGGCAGGAATGTATGAAACCCTGCACTGTCCCT---GCTGTAAGTCATCAGAGTTCAGGTAACCCCACAGATTGTGGGGACCAGGAAAAAGAAAAGCAGGGGAACAGAGAATCAAACAAGCCTATGCAGCCAAAGTCTGCAGTCATGAGTCTAGCTTCAGCTTGTCAGACAGAGGAGAGGAAGCCAGGTGATTATGCCAAATGTAGCACCATGGGAGTCTGCAGGCTTTGTCACATAGCTCCATCACTTGGTGGTAGTGACTGTGAACACATGGCTGGAAACAACCAGGGAATTTCACAAGTTCCTGATGAAAAACAA------TCAATTTCTCCAGCAAGGTCATCTGCTAGTAGAACTATACATACAAAAAACCTCCTGGAGGAAAGGCTTGGTGAACAGACCACATGCCCCGAAACAGCTATGGGAAATGAAAGCTTAGCCCAGAGCAGCTTAAGTCTAGTAAGCCAAAGTAACAGGGGAGAATATAGTTCTAAAGTAACTGACTTAAATAGCAGAGAAAGTAGTCAGGCAGAAGAAGATGAAAACAAAGAATCTGCATTAAATACACCACCCAAATTAAAGCTTGTACAACCCCAAATTTGTGAACAAAGCTTTCGTCAGGGTAAT---TGCAAAGAGCCAAAAAGAAAAGAGAAG???????????????????????????????????????????????????????????????????????????????????????CCAGAAAACCTAATGGGGATGCAAGAAGCGATTGAACAAGCGATCAAGAGTGGAGAGATTTTGGATATCTCCGATCCCCAAATGCTGGCCAGTGTCCTAACAGCTGGTGTGCAGGGCTCTCTCAATGACCCGAGACTGGTGATCTCTTATGAGCCCAGCCCCCCTGAGGCTCCCCAGCAAAGCCCCAAACTCACCAGCCTCACTCAGGAGGAACTACTCACCTTGCTCCAGCAAATGATCAAATACCAGGTACTGGACGGTAATGTGGGTTACCTAAGAGTGGACTACATCCCTGGCCAGGAGGTGGTAGAGAAAGTCGGGGAGTTCCTGGTGAATGACATCTGGAAGAAGCTCATGGGGACCTCCTCTCTGGTGCTGGATCTTCAGCATAGCACGGAGGGTGAAGTTTCAGGAATCCCCTTTGTCATTTCCTACCTACACGAGGGCGATATCCTGCTGCATGTAGACACAGTTTATGACCGGCCATCAAACACCACCACAGAGATCTGGACCCTGCCCCAGGTGCTGGGTGAGAGGTACAGTGGGGAGAAGGACTTGGTGATCCTCACCAGTCACCGTACTGTAGGGGTAGCTGAGGATATTGCCTACATCCTCAAGAAGATGCGTCGGGCCATCGTGGTGGGAGAACAGACTCTGGGAGGGGCCCTAGACCTCCGGAAGCTGCGCATCGGCCAGTCAGACTTTTTCATCACAGTGCCCGTGTCACGTTCTCTGAGTCCCCTCGGTGGGGGGAGCCAGACATGGGAGGGCAGTGGGGTGCTCCCCTGTGTGGGGATTCCAGCAGAACAGGCCCTGGAGAAAGCATTAGCCATCCTCACCCTTCGCAGGGCAAGACCAGCAGCCATTCAGCGCCTCATGGAAGTCTTGCAGAATTACTACACCCTGGTCGATAGGGTACCTGCCCTGCTCCATCACCTTACTGCCATCGACTACTCGTCAGTGCTCACGGAGGAGGATTTGGCCGCCAAACTCAACGCAGGACTGCAGGCTGTGTCCGAGGATCCCCGCCTYCTTGTACGGGTTCTGAGGCCTGAGGAAGCCACTGCTGGGGCCCCCGAGGGCGAGTCCCAAAGGCAGGCCCTGGTAAAYTCGGTGTTCCAGGTGTCAGTGTTGCAGGGTAACGTGGGCTATTTGCGGTTTGATGAGTTTGCGGACTCCTCGGTCCTTGGCGCACTGGCTCCCTACGTGCTACGACAGGTTTGGGAACCCCTG?????????????????????????????????????????????????????????????????????????????????????????????????????????????????????????????????????????????????????????????????????????????????????????????????????????????????????????????????????????????????????????????????????????????????????????????????????????????????????????????????????????????????????????????????????????????????????????????????????????????????????????????????????????????????????????????????????????????????????????????????????????????????????????????????????????????????????????????????????????????????????????????????????????????????????????????????????????????????????????????????????????????????????????????????????????????????????????????????????????????????????????????????????????????????????????????????????????????????????????????????????????????????????????????????????????????????????????????????????????????????????????????????????????????????????????????????????????????????????????????????????????????????????????????????????????????????????????????????????????????????????????????????????????????????????????????????????????????????????????????????????????????????????????????????????????????????????????????????????????????????????????????????????????????????????????????????????????????????????????????????????????????????????????????????????????????????????????????????????????????????CCTCTGTGATGCCACCCGGCTGGAAGCTTCCCAAAATCTTGTCCTTCACTCCATAACTAGAAGTCATGCAGAGAATCTGGAGCGTTATGAAGTCTGGAGATCCAACCCATACCAGGAGTCAGCAGAAGAGCTGAGAGACAGGGTGAAAGGGGTCTCAGCCAAACCTTTCATTGAGACGGTTCCTTCCATCGATGCTCTCCACTGTGACATTGGTAATGCAGCAGAGTTCTATAAGCTCTTCCAGCTGGAGATTGGGGAAGTTTATAAGAATCCCAATTCATCCAAAGAGGAGAGGAAACGATGGCAGGCCACCCTGGATAAGCATCTTCGGAAAAAAATGAACTTGAAGCCCATCATGAGGATGAATGGCAACTTTGCTAGGAAGCTCATGACCAAGGAGACTGTGGAAGCTGTATGTGAGTTAATTCACTGTGAGGAAAGGCAGGAGGCTTTGAGGGAGCTAATGGACCTTTACCTGAAGATGAAACCTGTGTGGCGCTCAACATGCCCATCCAAGGAGTGCCCAGAATCACTTTGTCAATAT??????????????????????????CTCCTCCAAACTGTCGGAGGCTGAGTTTGAGGTGCTGAAGGCTTTTGTAGTCGGTGTGATGGAGCGTTTACACATCTCTCAGAGGCGCATCCGGGTGGCTGTTGTGGAATACCATGATGGTACCCACTCCTACATTGCACTGAAAGACCGGAAGCGGCCCTCAGAACTTCGTCGCATTGCTAGTTCCGTGAAGTATGCTGGCAGCAAGGTGGCTTCCACCAGCGAGGTCCTGAAGTACACCCTCTTCCATCTCTTTAGCAAAGCTGACCGCCCTGAAGCGTTTCGAATTGCCTTGCTTCTGACAGCCAGTGAAGAGCCCCCTCCCATGGCCAGGAGTATAGCCCGCTATGTCCAAGGCCTGAAGAAGAAGAAGGTCATTGTGATCCCAGTAGGCTTAGGGCCCCATGCTAGCCTTAAGCAGATTCGTCTCATTGAGAAGCAGGCTCCAGAAAACAAGGCCTATTTGCTTAGTGGTGTGAATGAGCTGGAGCAAAGGCGGGATGAGATCCTGGGCTACCTCTGTGATCTGGTACCTGATATTCCTGCTATAGCCCAGGTTACTGCGAGTCCAGAGCTCTTGGTATCCCCAACCTCTGTACACAGTAGACACATGATTCTGGATGTGGTGTTTGTGCTAGAAGGCTCGGACAAAATCGGTGAAGGCAACTTCAACAAGATCAAGGAGTTCATGAAGCAGGTGATTCAAAGGATGGATGTGAGTCAAGAGAGCATCCACATTTCCATCATACAGTACTCCTATACAGTGACTGTGGAGTTCTCCTTCAATGAGACTCAGTCTAAGAGATATATCCTGGACAAGATAGAGCAGATACACTATCGGGGAGGCAATAGGACCAACACTGGGAAGGCCCTTGAATACCTTTCTGAGAATACATTCTCTTCTAGCCAAGGCAATCGGAAGAAAGCACCTCATTTAGTATACATGGTAGTGA???????????????????????????????????
Vombatus          AATGTTCCTCTCACAATTCCTGAAATGAATCTGCCTTACACCAAGGTCACGACTCCCCCGTTGAGAGACTTTTCCTTGTGGGAAAGGACAGGCTTGAAGGATTTCCTAAAGACCACCAAGCAGTCCTTTGACTTGAGTGTCAACGCTCAGTACAAAAAGAACAGAGACAGCCATTCCATCCTGTTCCCCCTCGGAGCGGTCTATGATGCCCTCAGCCCAAACATCAACGTTCTCCATCAGCACTTTGAGAAAGGCAGAGACAAGACTCTGGATTTCCTAACAAAGTCATACAATGAAACGAAGGTCAAGTTTGAAAAGCACAAAGTGGAAGCCTCCCTCGACAAGCTCCCTAGAACTTTGAGGATTCCAGGCTACTACATCCCTGTGCTC---------AACATCGAGGTCTGTCCGTTCACGGCAGAGTTGCCAGCATTTGGCTACATGGTGCCCAAGGAGACAAGCACCCCTGCTTTCACCATCCCTGGCATTGGCTTCTCCTTGCCATCTTACACCCTTGTCCTGCCATCCCTCGAGTTCCCAGTTCTCCATGTGCCTGCGAGCCTCCAAAAGCTCAGCCTCCCAGACTTCAAGATTCCTCGGCCGTCCGACCACATCCTGATACCAGCCATGGGCAACCTCACCTACGATTTTTCGTTCAAGTCAAGCGCTATCACACTGAGCACAAATATGGGCCTGTACAATAAGTCAGATATCGTGGCTCATTTCAGGTCATCTTCCTTCTCCGTCATTGACGCTTTACAGTATAAGTTAGATGGGACAACTAGTTTGACCAGGAAAAGGGGCCTGAAGCTAGCCACGGCTCTCTCCCTGAATAACAAATTTGTGGAGGGGAATCATGACAGTACCATCAGCCTGACCAAGAAGAACATGGAAGCCTCTGTGACCACCACGGCCAAAGTCCAGTGCCCAGTCCTGAGAGCAAATTTCCAGCAGGAGCTCTCCGGGAACATGAAGTCCAAGCCCATCATTTCTTCCGTCATCAAGCTCAAGTACAACTTTACCTCTGCCCAGTTGCACAGCAGCGCCAAAGGGGCTATAGACCACCAGCTCACTGTGGAAAGCTTCATC---------------CCTTATTTGTCCATTGAGACAGCCACCAAAGGCAGCATGAGTGGCTCAGTCCTTTCCCAAAAGTATTCTGGGGCCATCTCCAGTGAGGCCAACTCCTACTTGGACACCAAGAGCATGCGTTCTTCAATGAAGCTCGAAGGGACCTCCAAAGTAGATGGCATCTGGAACGTGGAGGCAAAGGAAAACTTTGCCGGGGAAGCTTCTGTTGGGCACATCTACACTGTCTGGGAACACAATGGGAAAAACCATTTACAGCTGAGGAGAGGGTTTTCAACAAGTGGGGAGCAAAACAGCAAAGTGACATTAGAGCTGGCCCCGTGGACAGCATCCAGTGTGATTCAGGTGCAAGTCAGCCAGCCTAGTAATCTCTTCAAGAAGGCCTCCCTTGGCCAGGTGGTGACCCTGACTGCCAGCCTCAAGGACCAGCGGGCCGGCTGGAAAGGCGAGGGCCACATTCAGACAGCATCCTTCAGTCACAACATCCAGCTGTCTAATGACCCATCCGAAATCCGTCTGGACGTGGCCAGCTCCTTAGAAGGCTACATGTCCTTCCTGAAAGACGCTCTCCTGCCAGTTTATGACACTAGCCTGTGGGATATCTTGAAGCTGGATGTGACCACCAGTGCTGACAGGAAACAGTACCTCCACATTTCCAGTGCCCTTTTTTATACCAAAAACCCCACTGGCTACCAGTTCTCTATCCCTGTGAAAGAAACGGCCGATGAATTCATCATCCCTGGACCAGAACTGAAGTCTTTGGTC------------------------------------------------ACACCAGCATCCAGCCCTGAGAGCAGCTATATAAGATTAGCCAAGAAGACCATCATGGCACCATTTGCCCTCAGTTTACCATCACTGCCCCAAGTAAAATTCCCCAGAGTGGAAGTGTCCACAGAGTACTCTACATCAGAAGGGTCTACACTTCCCTTCTTTGGGGTGACTGTGCCTGAGTTCCAGGTAACACTGTCTTCATTCACTCTTCCCAAAAAGCTTCCCCTTGCTGGGGCCATCCTGGATCTAAATGAGTTAGCTAACAAAATTGCAGACTTTGACTTGCCCAGCATCACCATGTCTGAGCAGAGCATCAGTGTCCCGACTCTGACCTTCTGGCTGCCCACCGGAATCTTCCTGCCTTCATTACTTCCTAAAACCAGCAGTTTATTGCCCAACACAGACAGAATGAATGTAGAAAAGGCTGAACTCTGCCATAAAAACAAACAGCCTGCCTTAGGAAGGAACCAAGAGAGCAGTCTCGATGAAAGTAAGGAAATATGTAGCCCTGGGAAGACCCCAGGTGCCTGTGAGCGGCATGAGCTGAATGACCATCATCTGTGTGAGAGGCAAGGCCTAGAGGAGAAGCCGCAGCACCCT---GAGAGCCCTAGAGGTAATCCTCAGAACTGCCTGTCTGGAACCAAACTGAAAAGCAGCATTCAGAAAGTTAATGAGTGGTTATCCAGAAGTAGTGACATTTTAGCCTCTGATAACTCCAACGGTAGGAGCCATGAGCAGAGCGCAGAGGTGCCTAGTGCCTTAGAAGATGGGCATCCAGATACCGCAGAGGGAAATTCTAGCGTTTCTGAGAAGACTGACCCAGTGGCTGAC---AGCACTGATGATGCCTGGCTACATGTGCCTAAAAGAAGCTGTCTCAGGCCTGCAGAAAACAAT---ATTGAAGATAAAATATTTGGAAAAACCTATCGGAGAAAGTCAGGTCACCCTAATTTGAATTATGTAACTGAA---AACTTGTTTGCTGAAGCTGTG---GCTCCTGATTCCTTGATCCCTCTAGAGGCTCCCAAAAACACCAGGTTAAAGCGTAAAGGAAGGAGCATAGCTGACCTGCAGCCTGAGGATTTCATCAGGAAGACGGACGTTCCAGTTATTCACAAAACCCCTGAAAAGAAAAATCACTCTGTTGACCAAATTCTCAAAAGAGAACAAAGTGACCAAGTGATGAACACGGCTAACAGTCTTCCTGAGCAGAAAGCCCTA---GGTGGTCATGTAGGGGAAGTGAAAGATGTTCAGGTATTAGAGCTGTTCTCTGCGGAGAAAGAATCCACTTTCAGAACTGGAACAGAGCCTGTAGCTGGCAGCACAAACCATGGGGAGCTTGAATTAAATAGTAGAAATGCCAAAATGACAAGAAAAGACAGGCTGAGGAAGAAGCCTTCAGCCAGGATCGTCCGTGCTCTTGAGCTCGTAGTTGATAGAAACCCAAGCTCTTCTAATGAGAGTGAACTGCAGATCGATAGCTATCCCAGCAGTGAAGAGATAAGGAAAGGAACTAATTCTGAACAGAAGCAAATCAGACGCAGCAGAAGGCTTCGGCTGCTATCAGAAGAAATTGTGGTT---------GGAGCCAAGAAGGCCCATAAGCCAGATGACCAAGCAGAAGAAAGTTGTATCAGTGAAGTTTTCCCAGAACTAAAAATAGGAAACGTGCCTGCCTGTGCTACTGACAGTCTAACTACTGATAGGGATCAAGTGTTAGCTAGCTGCAGTTTCACAGAAGAAAGAGATGAAAGGAGCCTGGAAGCAATCCCAAGCAGCAAAGACCAAGATCTGCCCTTGAATGGAGGGGAGGGGTTGCAAGGTGAAAGAGCCCCAGGAAGCCTGGAGGCTTTGGAGGTTCCTGATACTGATTGGGACACTCAGGACAGTACCTCATTGTTTCCAGCTGATACTCCCCAAAATTCAAAAGCAGGACCCAGTCCTCACAGAAGC---CACAGTGAAATAATGGAAACCCCCAAGGAACTCTTAGATGGTTGTTCATCCAAAAACACTGAAAGTGACGAAGAAGATTTGAGGAGCCTGATGAGACAGGAAGTTAAAAATGCCTCCAAGACAACCACAGAAATGGAGGATAGTGAACTCGACACCCAGTATTTACAAAATACCTTCAAACGTTCAAAGCGCCAGTCATTTGCTCTGCGTTCTAGCCCAAGGCAGGAATGTAGGAAACCCTCTGCTGTCCCTGGGACTGTAAATCAGCAGAGTCCAGATAACACCACAGATTGTGGGGGCCAGGAAAAAGAAAAGCAGGGAAACAGAGAATCAAACAAGCCTGTGTGGCCAAAGTCTGCAGTCATGAGCTTAGCTGCGGCTTGTCAGACAGAGGAGAGGAAGCCAGGTGTTTATGCCAAATGTAGCACCACAGAAGTGTCCAGGCTTTGTCACATAGCTCCATTACATGGTGTCATTGACTGTGAACACATTGCTGGAAACAACCAGGGAATTTCGCAAGTTCCTGATCAAAAACCA------TCAGTTTCTCCAGCAAGGTCATCTGCTAGTAAAACTATAAATACAAAAAACCTCCTGGAGGAAAGGCTTGATGAACAGACCACATGTCCTGAAACAGCTATGGGAAATGAAAGCTTAGCCCAAAGCAGCTTAAGTCCAGTAAGCCAAAGTAATAGCAGAGAATATATTTCTAAAGCAACTGACTTAAATAGTGGAGAAGGCAGTCAGGCACAAAAAGGTGAAAACAAAGAATCTGAATTAAATACACAACCCAAATTAAAGCTTGTGCAACCCCAAATCTGTCAACAAAGCTTTCCTCAGGATAAT---TGCAAAGAGTCTAAAAGAAAAGGGAAGGGAGGAAATGGAAAATTAGCTCAGGCCATCAGTACAGATTCATCTCCATGTTTAGAACAAACTAAAGAAGTACACATTCTTCTCAGGCCAGAAAACCTAATGGGGATGCAAGAAGCAATTAAACAAGCAATCAAGAGTGGAGAGATCTTGGATATCTCCGATCCCCAAATGCTGGCCAGCGTCCTGACGGCAGGTGTTCAGGGCTCTCTCAATGACCCACGGCTGGTGATCTCTTATGAGCCCAGCACCCCCGAGCCTCCCCAGCAAGGCCCCAAATTCACCGGCCTCACTCAGGAGGAACTACTCACCTTGCTCCAGCAAATGATCAAGTACCAGGTACTGGAGGGTAATGTGGGTTACCTGAGAGTGGACTACATCCCTGGCCAGGAGGTGGTAGAGAAAGTCGGGGAGTTCCTGGTGAATGATGTCTGGAAGAAGCTCATGGGGACCTCTTCTCTGGTGTTGGATCTCCAGCACAGCACGGGAGGCGAAGTTTCAGGAATCCCGTTTGTCATTTCCTACCTACACCAGGGGGATAATCTGCTGCATGTAGACACAGTTTATGACCGGCCATCAAACACCACCACAGAGATCTGGACCCTGCCCCAGGTGTTGGGTGAGAGGTACGGTGGGGAGAAGGACGTGGTGGTCCTCACCAGCCATCACACGGTCGGGGTAGCAGAGGATATTGCCTACATCCTCAAGAAGATGCGCCGGGCCATTGTGGTGGGAGAGCAGACTCTGGGAGGGGCCCTAGATCTCCGGAARCTTCGTATTGGTCAGTCAGACTTTTTCATCACTGTGCCCGTGTCCCGTTCTCTGAGCCCCCTCAGTGGGGGGAGCCAGACGTGGGAGGGCAGTGGGGTGCTACCCTGTGTGGGGATTCCAGCAGAAAAGGCCCTAGAGAAAGCCCTGGCCATCCTCACCCTCCGCAGGGCGAGACCAGGAGCCATTCAGCGTCTCATGGAAGTCTTGCAGAATTACTACACCCTGGTCGACAGAGTACCTGCCCTGCTCCATCACCTTACTGCCATCGACTATTCCTCAGTGCTCACAGAGGAGGATTTGGCTGCCAAACTCAATGCAGGACTACAGGCTGTGTCCGAGGACCCCAGGCTCCTCGTACGGGTTCTGAGGCCTGAGGAAGCCGCGGCTGGGGCCCCTGAGGGTGAATCCCAAAGGCAGGCCCTGGTAAACTCTGTGTTCCAGGTGTCAGTGTTGCCAGGTAACGTGGGCTATCTGCGGTTTGACGAGTTTGCAGACTCCTCGGTCCTTGGCGCACTGGCTCCCTATGTGCTACGACAGGTCTGGGAGCCCCTTATTGCGAAGGTTTTTAAAATTGATGTGAAAGGGGATATTGACTCCATCCACCCCACCCACTTTTGCCACAACTGTTGGAGCGTTATGTATGGGAGATTCAGCAATGCCCCACGTGAGGTATACTTCCCAAGGAACGCTGCCATAGAGTGGCACCCACACACGCCATCCTGTGACATCTGCCGGGCAGCCCGCCGGGGACTCAAGAGGAAAGGCCGTCAGACCAACCCATCACTCAGCAAAAAGCTCAAGGCTGTG---GCCAACAGAGCTCCAAGGACCCGTCCCCCTAAAAGTCAA---GATATGATGAAGAAGATCACCAACTGCAGTCAGATGCACCTGAGCACTAATCTGCTCGCTGTGGACTACCCCGTGGACTTCGTGAAGGCCATCTCATGCCAGATTTGCGAGCACATTTTGACCGACCCAGTGGAAACCACCTGCAAGCATTTATTCTGCAGAACCTGCATTTTGAGGTACCTCAAGGTCCTGGGAAGCTATTGCCCTTCTTGTCAATATCCTTGCTTCCCTACGGATGTGGAAGGCCCAGTCAGGTCCTTTGTGAACATCCTCAGTTCCCTGGTGGTGAGATGCCCGGTGAAAGACTGTGACAAAGAGGTCAGCCTTGAAAAATACAACCAGCACATCTCCAGCCACAAGAAACCGAAAGAGTCCTATGCGTACATTAATAAAGGCGGCCGGCCCCGGCAGCATCTCCTGTCCCTGACCAGAAGGGCTCAGAAACACCGTCTAAGAGAACTGAAGCTGCAGGTCAAGGCTTTTGCAGACAAAGAAGAAGGAGGTGATTTGAAGTCAGTGTGCCTGACTTTGTTCCTGTTGGTACTGAGAGCGAGGAATGAGCATCGACAAGCTGATGAGCTTGAGGCCATTATGCAGGGCAGAGGGTCGGGCCTCCAGGCAGCT??????GATTACCTGAGTGGCCCTTTCACTGTGGTGGTGAAGGAGTCCTGTGATGGGATGGGAGATGTCAGTGAGAAACACGGGAGTGGGCCAGCTGTGCCTGAGAAGGCTGTTCGTTTTTCGTTCACTATCATGAATATTAGCATCACTCACGGTCAGGACAGCGTGAGGATATTTGAAGAAGCCAAGCCCAATTCAGAGCTGTGCTGTAAGCCCTTGTGCCTCATGCTGGCAGATGAATCTGACCATGAGACCCTGACCGCCATCCTGAGTCCCCTCATTGCAGAGAGAGAGGCAATGAAGAGCAGTGAATTACTGCTGGAGATGGGAGGCATCCAAAGAACTTTTAAATTCATCTTTAGAGGAACTGGCTATGATGAAAAACTCGTCCGGGAAGTTGAAGGCCTGGAGGCTTCTGGTTCTGTCTACATCTGCACCCTTTGTGATGCCACCCGGCTGGAAGCTTCCCAAAATCTTGTCCTTCACTCCATAACTAGAAGCCATGCCGAGAATCTGGAACGTTATGAAGTCTGGAGATCCAACCCGTACCAGGAGTCCGCAGAAGAGCTGAGAGACAGGGTGAAAGGGGTCTCAGCAAAGCCTTTCATTGAGACGGTCCCTTCCATCGATGCTCTCCACTGTGACATTGGCAATGCAGCTGAGTTTTATAAGCTCTTCCAGCTGGAGATTGGGGAAGTTTATAAGAATCCCAACGCATCCAAAGAGGAAAGGAAACGATGGCAGGCTACCCTGGACAAGCACCTCCGGAAGAAAATG????????????????????????????????????????????????????????????????????????????????????????????????????????????????????????????????????????????????????????????????????????????????????????????????????????????TTGGACTTGGCCTTTCTGCTGGATGGCTCCTCCAAGCTGTCAGAGGCTGAGTTTGAGGTGCTGAAGGCTTTTGTAGTAGGTGTGATGGAGCGTTTACGCATCTCTCAGAGGCACATCCGGGTGGCCGTCGTGGAGTACCACGATGGCACCCACTCCTACATTTCACTGAAAGACCGGAAGCAGCCCTCAGAGCTCCGTCGGATCGCCAGCTCTGTGAAGTATGCTGGCAGCAAGGTGGCTTCCACCAGTGAGGCCCTGAAGTATACTGTCTTCCATATCTTTAGCAAAGCTGAGCGCCCTGAAGCATACCGGATTGCCTTGCTTCTGACAGCCAGTGAGGAGCCCCCTCCCACATCCAGGGGTATAGTCCGCTATGTCCAAGCCCTGAAGAAGAAGAAGATCATTGTGATCCCAGTGGGCTTAGGGCCCCATGCTAGCATTAAGCAGATTCGTCTCATAGAGAAGCAGGCACCTGAAAACAAGGCCTATTTGCTTAGCAGTGTGAACGAGTTGGAGCAAAGGCGGGATGAGATCCTGGACTACCTCTGTGACCTGGTACCTGATGYTCCTGTTCTGGTACAGGTTACTGCCAGTCCAGAGCTCTTGGTACCCCCAACCTCTCTACCTAGTAGACACATGATTCTGGATGTAGTGTTTGTGCTAGAAGGCTCAGACAAAATTGGTGAAGCCAACTTCAATAAGAGTAAGGAGTTCATGAAGCAGGTGATTCAAAGGATGGATGTGAGTCAAGGTAGCATCCATGTTTCCATCATACAATATTCCTATACAGTGACTGTGGAGTTCTCCTTCAATGAGACTCAGTCTAAGAGATACGTCCTGGACAAGATCCAGCAGATACGCTATCGGGGTGGCAACAGGACCAACACTGGGAAAGCCCTTGAATACCTTTCTGAGAATACTTTCTCTTCCAGCCAAGGCACTCGGAAGCAAGCGCCTCATTTAGTATACATGGTGGTGGGCAATCCTGCCACTGATGAGATCAAACGTTTGCCC
Phascolarctos     ???????????????????????????????????TTATACCATGGTCAGGACTCCCCCGCTGAGAGACTTCTCCTTGTGGGAGAGGACAGGCTTGAAGGACTTCCTAAAGACCACCAAGCAGTCCTTTGACTTGAGTGTCAATGCTCAGTACAAAAAGAACAGAGACAGCCATTCCATCCCATTCCCCCTCAGAGCGGTCTATGATGCCCTCAGTCCAAATATCGACACTCTCCATCAGCACTTTGAGAAAGGCAGGAACAAGACACTGGATTTCCTAACAAAGTCATACAATGAAGCGAAGGTCAAGTTTGAAAAGTACGAAATGGAAGCCTCCCTCAACAAGCTCCCTAGAACGTTGAGGATTCCGGGCTACTACATCCCCGTGCTC---------AACATTGAGGTCTCTCCATTCGTGGCAGAGATGCCAGCATTTGGCTACATGGTGCCCAAGGAGATGAGCACCCCTNCTTTCACCATCCCTGGCATTGGCTTCTCCTTGCCATCTTACACCCTCGTCCTGCCATCCCTTGAGTTCCCAGTCCTCCACGTGCCTGCAAGCCTCCAAAAGCTCAGCCTCCCAGCCTTCAGGATTCTTCAGCCATCAGACCACATCCTGATCCCAGCCGTGGGCAACCTCACCTACAATTTTTCCTTCAAGTCAAGCGTTATCACACTGAGCACAAATGTGGGCCTGTACAATCAGTCAGATATCGTGGCTCATTTCAGGGCGTCTTCCTTCTCTGTCATTGACGCTTTACAGTATAAGTTAGATGGGACAACTAGTTTGACCAGGAAAAGGGGCCTGAAACTAGCCACTGCTTTCTCCCTGACTAACAAATTTGTGGAGGGGAATCATGACAGTACCATCAGCCTGACCAAGAGGAACATGGAAGCCTCTGTGACCACCATGGCCAGAATCCAGTGCCCTGTCCTGAGAGCAAATTTCCATCAGGAGCTTACCGGGAACACAAAGTCCAAGCCCACCATCTCTTCCGCCATCAAGCTCAAGTATGACTTCACCTCTGCCCGGTTGCACAGCAGCGCCAAAGGGGCCGTAGACCACCGGCTCACCATGGAAAGCTTTGCC---------------CCTTATTTGTCCATTGAGACAGACACTAAAGGCAGCATGAGCGGCTCAGTCCTTTCCCAAAAGTATTCTGGGGCCATCTCCAGTGAGGCCAGCTCCTACTTGGACACCAAGAGCATGCGCTCTTCAATGAAGCTCGAAGGGGCCTCCAAAGTGGACGGCTTCTGGAACATGGAGTTGAAGGAAAACTTTGCTGGGGAAGCTTCTGTCGGGCACATTTACACAGTCTGGGAACACAACGGGAAAAACCATTTACAGCTGAGGAGGGGGTTTTCAACAAGTGGGGAGCAGAATAGCAAAGTGACATTAGAGTTGGCCCCATGGACAGCATCCACTGTGATTCAGGTGCAAGCCAGCCAGCCCAGCTCTCTCTTCAAGAAGGCCTCCCTTGGCCAGGTGGTGACCCTGACTGCCAGCCTCAAGGATCAGCGGGTCAGCTGGAAAGGCGAGGGCCACATTCAGACAGCATCCCTCAGTCACAACATCCAGCTGTCTAATGACCCATCCGAAATCCGTCTGGACATAGCCAGCTCCTTAGAAGGCTACATGTCCTTCCTGAAARACACTCTCCTGCCAGTTTATGACAGCAGTCTGTGGGACATGTTGAAGCTGGACGTGACCACCCATGCCGACAGGAAACAGTACCTCCATATTTCCAGCGCCCTTGTTTATACCAAAAACCACACTGGCTACCAGTATTTTATCCCTGTGACAGAAATGGCCGATGAATTCATCATCTCTGGACCAGAACTGAAGTCTCTGGTC------------------------------------------------ACACCATCCTCCAGCCTTGAGAGTAGCTACATAAGATTAGCCAAGAAGACCAGCATGGCACCATTTGCCCTCAGTTTACCATTGCTGCCCCAAGTAAAATTCCCCAGAGTGGAAGTGTCCACAGAGTACTCTACATCAGAAGGGTCTACACTTCCCTTCTTTGGGGTGACTGTGCCTGAGTTCCAGGTAACACTGTCTCCATTCACTCTTCCCAAAAAGCTTTCCCTTGCTGGGGCCATCCTGGATCTAAATGAGGGGGCTAACAAAATTGCAGACTTTGACCTGCCAAGCGTCACCATGTCTGAGCAGAGCATCAGGATTCCGACTCTGACCTTCTGGCTGCCTGCTGGAATCTTCCTGCCTTCATTACTTCCTGAAACCACCAGTTTATTGCCCAACATAGACAGAATGAACGTAGAAAAGGCTGAACTCTGTGATAAAAGCAAACAGCCTGCCTTAGCAAGGAACCAACAGAGCAGTCTCGATGAAAGTAAGGAAATATGTAGTGCTGGGAAGAGCCCAGGTGCCTGTGAGCAGCATGAGCAGAATACCCATCGTCTATGTGAGAGGCAGGAACTAGAGGAGAAGCCACAGCACCCT---GAGAGCCCCAGAGGTAATCCTCAGAACGGCTTGTCTGGAACCAAACTGAAAAGCAGCATTCAGAAAGTTAATGAGTGGTTATCCAGAAGCAATGACATTTTAGCCTCTGATAACTCCAATGGTAGGAGCCATGAGCAGAATGCAGAGGTGCCTAGCACCTTAGAAGATGGGCATCCAAATACTGCAGATGGAAATTCTAGCATTTCTGAGAAGACTGACCCAGTGGCTGAT---GCCACTGATGATGTATGGCCACCTGTGCCTGAAAGAAGCTGCCCTAGGCCTGCAGAAAACAAT---ATTGAAGATAAAATATTTGGAAAAACCTATCGGAGAAAGTCAAGTCACCCTAATTTGAATTATATAACTGAA---AACTTGTTTGCTGAAGCTATG---GCTCCTGATTCTTTGATCCCTCCACAGCCTCCCAAAAACACCAGGTCAAAGCGTAAAAGAAAGACCATATCTGACCTGCAGCCTGAGGATTTCATCAGGAAGACAGACATTCCAGTCATTCGCAAAACCCCTGAAAAGAAAAATCACTCTGTTGACCAAATTCTCGAAAGAGAACAAAATGACCAAGTGATGAACACGGCTAACAGTCTCCCTGAACAGAAAGCCCTAGATGGTCATACTGTAGGGGAAGTGAAAGATGTTCAGGTATTAGAACTGTTCTCTGTGGAGAAAGAATCCACTTTCAGAACTGGAACAGAGCCTGCAGCTGGCAGCACAGATCACGGGGAACTTGAATTAAATAGTAGAGATGTCAAAATGACAAAAAAAGACAGGCTGAGGAAGAAGCCTTCAGTCAGGATTGTCCATGCTCTTGAGCTCATAGTTGATAGAAACCCAAGCTCTTCTAATGAGAGTGAACTACAAATCGATAGCTATCCCAGCAGTGAAGAGATAAGGAAAGGAAATAATTCTAAACAGAAGCAAATCAGACGCAGCAGAAGGCTTCAGCTGCTATCAGAAGAAATTGCGGTT---------GGAACCAAGATGGCCCATAAGCCAGTTGACCAAGCAGAAGAAAGTTGTATCAGTGAAGTCTTCCCAGAACTAAAAATAAGAAACATGCCTGCCCGTGCTACTGACAGTCTAACTACTGATAGAGATCAAGTGTTAGCTAGCTGCAGTTTCACAGAAGAAGGAGATGAAAGGAGCCTGGAAGCAATCCCAGGCAGCAAAGACCAAGACCTGGCATTGAGTGGAGGAGAGGGGTTGCAAGGTGAAAGAGCCCCAGGAAGCCTGGAGGCTTTGGAGGCTCCTGATACTGATTGGGACACTCAGGAAAGTACCTCATTGTTTTCAGCTGATACTCCCCAAAATTCAAAAGCAGAACCCAGTCCTCACAGAAGT---CACTGTGAAATAATGGAAACCCCCAAGGAACTCTTAGATGGTTGTTCATCCAAAAACACTGAAAGTGGCAAAGAAGATTTGAGGAGCCTGATGGGACAGGAAGGTCAAAATGCCTCCAAGACAACCACAGAAATGGAGGATAGTGAACTCGACACCCAGTATTTACAAAATACTTTCAAACGTTCAAAGCGCCAGTCATTTGCTCTATGTTCCAGCCCAAGGCAGGAGTGTATGAAACCCTCTGCTGTCCCTGGGACTGTAAGTCAGCAGAGTCCAGATAACGCCACAGATTGTGGAGGCCAGGAAAAAGAAAAGCAGGGAAACAGAGAATCCAGCAAGCCTGTGCAGCCAAAGTCTGCAGTCATGAGCTTAGTTGCGGCTTGTCAGACAGAGGAGAGGAAGCCAGGTGACCATGCCAAATGTAGCACCACGGGAGTGTCCAGGCTTTGTCACATAGCTCCATTACATGGTGGCGATGACTGTGAACACATCGCTGGAAACAACCAGGGAATTTCACAAGTTCTTGATGGAAAACAG------TCAGTTTCTCCAGCAAGGTCGTCTGCTAGTAAAACTATGTATACAAATAACCTCCTGGAGGAAAGGTTTGATGAACAGACCACATGTCCTGAAACAGCCATGGGAAATGAAAGCTTGGTCCAAAGCAGCTTAAGTCCAGTAAGCCAAAGTAATAGCAGAGAATATATTTCTAAAGCAACTGACTTAAATAGTGGAGAAAGCAGTCAGGCAGAAGAAGGTGAAAACAAAGAATCTGAATTAAATACATCACCCATATTAAAGCTTGTGCAACCCCAAATCTGTCAACAAAGCTTTCCTCAGGATAAT---TGCAAAGAGCCTAAAAGAAAAGGAAAGGAAGGAAATGGAAAATTAGCTCAGGCCATCCGGACAGATTCATCCCCATGTTTAGAACAAACTAAAGAAGTACACATTCTTCTCAGG????????????????????????????CGATTGAACAAGCAATCAAGAGTGGAGAAGTCTTTGATATCTCTGACCCCCAAACGCTGGCCAGCGTCCTGACGGCAGGTGTGCAGGGCTCTCTCAACGACCCCCGGCTGGTGATCTCTTACGAGCCCAGCACTTCCGAGACTCTCCAGCAAGGCCCCAAACTCACCGGTCTCACTCAGGAGGAATTACTCACCTTGCTCCAGCAAACGATCAGGTGCCAGGTACTGGAGGGTAACGTGGGTTACCTGAGAGTGGACTACATCCCTGGCCAGGAGGTAATAGAGAAAGTCGGGGAGCTCCTGGTGAACGCGGTCTGGAAGAAGCTCATGGGGACCTCCTCTCTGGTGCTGGATCTCCAGCACAGCACGGGAGGTGAAGTTTCAGGAATCCCGTTTGTCATTTCCTACCTACACCAGGGGGATATCCTGCTGCATGTAGACACAGTTTATGACCGGCCATCAAACACCACCACAGAGATCTGGACCCTGGCCCAGGTGCTGGGTGAGAGGTACGGTGGGGAGAAGGACATGGTGGTCCTCACCAGCCATCATACGGTCGGGGTAGCTGAGGATATTGCCTACATCCTCAAGAAGATGCGCCGGGCCATTGTGGTGGGAGAGCAGACTCTGGGAGGGGCCCTGGATCTCCGGAAGCTGCGCATCGGTCAGTCAGACTTTTTCATCACTGTGCCAGTGTCACGTTCCCTGAGCCCCCTCGGTGGGGGGAGCCAGACGTGGGAGGGCAGTGGGGTGCTACCCTGCGTGGGGATTCCAGCAGAACAGGCCCTGGAGAAAGCACTGGCCATCCTCACCCTCCGCAGGGCGAGACCAGGAGCCATTCAGCGTCTCATGGAAGTCTTGCAGAATTACTACACCCTGGTCGATAGAGTACCTGCCCTGCTCCATCACCTTACTGCCATCGACTATTCCTCAGTGCTCACAGAGGAGGATTTGGCTGCCAAACTCAATGCAGTACTGCAGGCTGTGTCCGAGGACCCCAGGCTCCTTGTACGGGTTCTGAGGCCTGAGGAAGCCACGGCTGGGGCCCCTGAGGGTGAATCCCAAAAGCAGGCCCTGGTAAACTCTGTGTTCCAGGTATCAGTGTTGCCAGGTGACGTGGGCTATTTGCGGTTTGACGAGTTTGCAGACTCCTCAGTCCTTGGCGCACTGGCTCCCTACGTGCTACGACAGGTCTGGGAGCCCCTTATTGCGAAGGTTTTTAAAATTGATGTGAAAGGGGATATTGACTCCATCCACCCCACCCAGTTTTGCCACAACTGTTGGAGCATTATGTATGGGAGATTCAGCAATGCTCCACGTGAGGTATATTTCCCAAGGAAAGCTGCCACAGAGTGGCACCCGCACACGCCATGCTGTGACATCTGCCGGACAGCCCGCCGGGGACTCAAGAGGAAAGGCCGTCAGACCAACCCATCCCTCAGCAAAAAGCTCAAGGCTGTG---GCCAACAGGGCTCAAAGGGCCCATCCCCCCAAAAGTCAA---GATATGATGAAGAAGAACACCAACTGCAGCCAGATGCACCTGAGCACTGAGCTGCTCGCCGTGGACTACCCTGTGGACTTTGTGAAGGCCATCTCATGCCAGATTTGTGGGCACATTTTGACTGACCCAGTGGAAACCCCCTGCAAGCATTTATTCTGCAGAACCTGTATTTTGAGGTGCCTCAAGGTCATGGGCAGCTACTGCCCTTCTTGTCAATATCCCTGCTTCCCTACAGATGTCGAAAGCCCAGTGAGGTCCTTTGTGAACATCCTCAATTCCCTGGTGGTGAGATGCCCCGTGAAAGACTGTGACAAGGAGGTCAGCCTTGAAAAATACAACCAGCACATCTCCAGCCACAAGGAACCGAAAGAGTCCTACGTGTACATTAATAAAGGCGGCCGGCCCCGGCAGCATCTCCTGTCCCTGACCAGAAGGGCTCAGAAACACCGGCTAAGAGAACTGAAGCTGCAGGTCAAGGCTTTTGCAGACAAAGAAGAAGGAGGTGATTTGAAGTCAGTGTGCCTGACTTTGTTCCTGCTGGTACTGAGAGCGAGAAATGAGCATCGACAAGCAGACGAGCTTGAGGCCATTATGCAGGGTAGAGGGTCGGGCCTCCAGGCAGCT??????GACTATCTGAGTGGCCCTTTCACTGTGGTGGTGAAGGAGTCCTGTGATGGGATGGGAGATGTGAGTGAGAAACATGGGAGTGGACCAGCTGTGCCTGAGAAGGCTGTTCGTTTTTCGTTCACTATCATGAATATTAGCATCACTCAGGGTCAGGAGAGCGTGAGGATCTTTGAAGAAGCCAAGCCCAATTCAGAGCTATGCTGTAAGCCCTTATGCCTCATGCTGGCAGATGAATCTGACCATGAGACCCTGACCGCCATCCTGAGTCCCCTCATTGCAGAGAGAGAGGCGATGAAGAGCAGTGAATTACTGCTGGAGATGGGAGGCATCCAAAGAACTTTTAAATTCATCTTTAGAGGAACTGGCTATGATGAAAAACTTGTCCGGGAAGTTGAAGGCCTGGAGGCTTCTGGCTCTGTCTACATCTGCACCCTCTGTGATGCCACCCGCCTGGAAGCTTCCCAAAATCTTGTCCTTCACTCCATAACTAGAAGCCATGCTGAGAATCTGGAACGTTATGAAGTCTGGAGATCCAACCCGTACCAGGAGTCAGCAGAAGAGCTGAGAGACAGGGTGAAAGGGGTCTCAGCAAAGCCTTTCATTGAGACGGTCCCTTCCATCGACGCTCTCCACTGTGACATTGGCAATGCAGCCGAGTTTTATAAGCTCTTCCAGCTGGAGATTGGGGAAGTTTATAAGAATCCCAACGCATCCAAAGAGGAAAGGAAACGATGGCAAGCTACCCTGGACAAGCACCTCCGGAAGAAAATG????????????????????????????????????????????????????????????????????????????????????????????????????????????????????????????????????????????????????????????????????????????????????????????????????????????TTGGACTTGGCTTTCCTGCTGGATGGCTCCTCCAAGCTGTCAGAGGCCGAGTTTGAGGCGCTGAAGGCTTTTGTAGTAGGCGTGATGGAGCGTTTACACATCTCTCAGAGGTACATCCGGGTGGCTGTCGTGGAATACCATGATGGCACCCACTCCTACATTTCATTGAAAGACCGGAAGCGGCCCTCAGAGCTTCGTCGGATCACCAGTTCTGTGAAGTATGCCGGCAGCAAGGTGGCTTCTACCAGTGAAGTCCTGAAGTATACCCTCTTCCATATCTTTAGCAAAGCTGACCGCCCCGAAGCATTTCGGATTGCCTTGCTTCTGACAGCCAGTGAGGAGCCCCCTCCCATGTCCAGGAGCATAGTCCGCTACGTCCAAGCCCTGAAGAGGAAGAAGGTCATTGTGATCCCAGTGGGCTTAGGGCCCCATGCTAGCCTTAAGCAGATTCGTCTCATTGAGAAGCAGGCACCAGAAAACAAAGCCTATTTGCTTAGCGGTGTGAATGAGCTGGAGCAAAGGAGGGATGAGATCCTGGGCTACCTCTGTGACCTGGTACCTGATATTCCTGTTATGGCACAGGTTACTGCCAGCCCAGAACTCTTGGTATCCCCAACTTCTCTACATAGTAGACACATGATTCTGGATGTGGTGTTTGTGCTAGAAGGCTCGGACAAGATTGGTGAAGCCAACTTCAACAAGAGTAAGGAGTTCATGAAGCAGGTGATTCAAAGGATGGATGTGAGTCAAGGCAGCATCCACATTTCCATCATACAGTATTCCTATGCAGTGACTGTGGAGTTCTCCTTCAATGAGACTCAGTCCAAGAGATACATCCTGGACAAGGTCCAGCAGATACGCTATCGGGGTGGCAACAGGACCAACACTGGGAAAGCCCTTGAATACCTTTCTGAGAACACCTTCTCTTCCAGCCAAGGAACTCGGAAACAAGTGCCTCATTTAGTGTACATGGTGGTGGGCAATCCCGCCACTGATGAGATCAAACGTTTACCC
Vincelestes       ????????????????????????????????????????????????????????????????????????????????????????????????????????????????????????????????????????????????????????????????????????????????????????????????????????????????????????????????????????????????????????????????????????????????????????????????????????????????????????????????????????????????????????????????????????????????????????????????????????????????????????????????????????????????????????????????????????????????????????????????????????????????????????????????????????????????????????????????????????????????????????????????????????????????????????????????????????????????????????????????????????????????????????????????????????????????????????????????????????????????????????????????????????????????????????????????????????????????????????????????????????????????????????????????????????????????????????????????????????????????????????????????????????????????????????????????????????????????????????????????????????????????????????????????????????????????????????????????????????????????????????????????????????????????????????????????????????????????????????????????????????????????????????????????????????????????????????????????????????????????????????????????????????????????????????????????????????????????????????????????????????????????????????????????????????????????????????????????????????????????????????????????????????????????????????????????????????????????????????????????????????????????????????????????????????????????????????????????????????????????????????????????????????????????????????????????????????????????????????????????????????????????????????????????????????????????????????????????????????????????????????????????????????????????????????????????????????????????????????????????????????????????????????????????????????????????????????????????????????????????????????????????????????????????????????????????????????????????????????????????????????????????????????????????????????????????????????????????????????????????????????????????????????????????????????????????????????????????????????????????????????????????????????????????????????????????????????????????????????????????????????????????????????????????????????????????????????????????????????????????????????????????????????????????????????????????????????????????????????????????????????????????????????????????????????????????????????????????????????????????????????????????????????????????????????????????????????????????????????????????????????????????????????????????????????????????????????????????????????????????????????????????????????????????????????????????????????????????????????????????????????????????????????????????????????????????????????????????????????????????????????????????????????????????????????????????????????????????????????????????????????????????????????????????????????????????????????????????????????????????????????????????????????????????????????????????????????????????????????????????????????????????????????????????????????????????????????????????????????????????????????????????????????????????????????????????????????????????????????????????????????????????????????????????????????????????????????????????????????????????????????????????????????????????????????????????????????????????????????????????????????????????????????????????????????????????????????????????????????????????????????????????????????????????????????????????????????????????????????????????????????????????????????????????????????????????????????????????????????????????????????????????????????????????????????????????????????????????????????????????????????????????????????????????????????????????????????????????????????????????????????????????????????????????????????????????????????????????????????????????????????????????????????????????????????????????????????????????????????????????????????????????????????????????????????????????????????????????????????????????????????????????????????????????????????????????????????????????????????????????????????????????????????????????????????????????????????????????????????????????????????????????????????????????????????????????????????????????????????????????????????????????????????????????????????????????????????????????????????????????????????????????????????????????????????????????????????????????????????????????????????????????????????????????????????????????????????????????????????????????????????????????????????????????????????????????????????????????????????????????????????????????????????????????????????????????????????????????????????????????????????????????????????????????????????????????????????????????????????????????????????????????????????????????????????????????????????????????????????????????????????????????????????????????????????????????????????????????????????????????????????????????????????????????????????????????????????????????????????????????????????????????????????????????????????????????????????????????????????????????????????????????????????????????????????????????????????????????????????????????????????????????????????????????????????????????????????????????????????????????????????????????????????????????????????????????????????????????????????????????????????????????????????????????????????????????????????????????????????????????????????????????????????????????????????????????????????????????????????????????????????????????????????????????????????????????????????????????????????????????????????????????????????????????????????????????????????????????????????????????????????????????????????????????????????????????????????????????????????????????????????????????????????????????????????????????????????????????????????????????????????????????????????????????????????????????????????????????????????????????????????????????????????????????????????????????????????????????????????????????????????????????????????????????????????????????????????????????????????????????????????????????????????????????????????????????????????????????????????????????????????????????????????????????????????????????????????????????????????????????????????????????????????????????????????????????????????????????????????????????????????????????????????????????????????????????????????????????????????????????????????????????????????????????????????????????????????????????????????????????????????????????????????????????????????????????????????????????????????????????????????????????????????????????????????????????????????????????????????????????????????????????????????????????????????????????????????????????????????????????????????????????????????????????????????????????????????????????????????????????????????????????????????????????????????????????????????????????????????????????????????????????????????????????????????????????????????????????????????????????????????????????????????????????????????????????????????????????????????????????????????????????????????????????????????????????????????????????????????????????????????????????????????????????????????????????????????????????????????????????????????????????????????????????????????????????????????????????????????????????????????????????????????????????????????????????????????????????????????????????????????????????????????????????????????????????????????????????????????????????????????????????????????????????????????????????????????????????????????????????????????????????????????????????????????????????????????????????????????????????????????????????????????????????????????????????????????????????????????????????????????????????????????????????????????????????????????????????????????????????????????????????????????????????????????????????????????????????????????????????????????????????????????????????????????????????????????????????????????????????????????????????????????????????????????????????????????????????????????????????????????????????????????????????????????????????????????????????????????????????????????????????????????????????????????????????????????????????????????????????????????????????????????????????????????????????????????????????????????????????????????????????????????????????????????????????????????????????????????????????????????????????????????????????????????????????????????????????????????????????????????????????????????????????????????????????????????????????????????????????????????????????????????????????????????????????????????????????????????????????????????????????????????????????????????????????????????????????????????????????????????????????????????????????????????????????????????????????????????????????????????????????????????????????????????????????????????????????????????????????????????????????????????????????????????????????????????????????????????????????????????????????????????????????????????????????????????????????????????????????????????????????????????????????????????????????????????????????????????????????????????????????????????????????????????????????????????????????????????????????????????????????????????????????????????????????????
Ukhaatherium      ????????????????????????????????????????????????????????????????????????????????????????????????????????????????????????????????????????????????????????????????????????????????????????????????????????????????????????????????????????????????????????????????????????????????????????????????????????????????????????????????????????????????????????????????????????????????????????????????????????????????????????????????????????????????????????????????????????????????????????????????????????????????????????????????????????????????????????????????????????????????????????????????????????????????????????????????????????????????????????????????????????????????????????????????????????????????????????????????????????????????????????????????????????????????????????????????????????????????????????????????????????????????????????????????????????????????????????????????????????????????????????????????????????????????????????????????????????????????????????????????????????????????????????????????????????????????????????????????????????????????????????????????????????????????????????????????????????????????????????????????????????????????????????????????????????????????????????????????????????????????????????????????????????????????????????????????????????????????????????????????????????????????????????????????????????????????????????????????????????????????????????????????????????????????????????????????????????????????????????????????????????????????????????????????????????????????????????????????????????????????????????????????????????????????????????????????????????????????????????????????????????????????????????????????????????????????????????????????????????????????????????????????????????????????????????????????????????????????????????????????????????????????????????????????????????????????????????????????????????????????????????????????????????????????????????????????????????????????????????????????????????????????????????????????????????????????????????????????????????????????????????????????????????????????????????????????????????????????????????????????????????????????????????????????????????????????????????????????????????????????????????????????????????????????????????????????????????????????????????????????????????????????????????????????????????????????????????????????????????????????????????????????????????????????????????????????????????????????????????????????????????????????????????????????????????????????????????????????????????????????????????????????????????????????????????????????????????????????????????????????????????????????????????????????????????????????????????????????????????????????????????????????????????????????????????????????????????????????????????????????????????????????????????????????????????????????????????????????????????????????????????????????????????????????????????????????????????????????????????????????????????????????????????????????????????????????????????????????????????????????????????????????????????????????????????????????????????????????????????????????????????????????????????????????????????????????????????????????????????????????????????????????????????????????????????????????????????????????????????????????????????????????????????????????????????????????????????????????????????????????????????????????????????????????????????????????????????????????????????????????????????????????????????????????????????????????????????????????????????????????????????????????????????????????????????????????????????????????????????????????????????????????????????????????????????????????????????????????????????????????????????????????????????????????????????????????????????????????????????????????????????????????????????????????????????????????????????????????????????????????????????????????????????????????????????????????????????????????????????????????????????????????????????????????????????????????????????????????????????????????????????????????????????????????????????????????????????????????????????????????????????????????????????????????????????????????????????????????????????????????????????????????????????????????????????????????????????????????????????????????????????????????????????????????????????????????????????????????????????????????????????????????????????????????????????????????????????????????????????????????????????????????????????????????????????????????????????????????????????????????????????????????????????????????????????????????????????????????????????????????????????????????????????????????????????????????????????????????????????????????????????????????????????????????????????????????????????????????????????????????????????????????????????????????????????????????????????????????????????????????????????????????????????????????????????????????????????????????????????????????????????????????????????????????????????????????????????????????????????????????????????????????????????????????????????????????????????????????????????????????????????????????????????????????????????????????????????????????????????????????????????????????????????????????????????????????????????????????????????????????????????????????????????????????????????????????????????????????????????????????????????????????????????????????????????????????????????????????????????????????????????????????????????????????????????????????????????????????????????????????????????????????????????????????????????????????????????????????????????????????????????????????????????????????????????????????????????????????????????????????????????????????????????????????????????????????????????????????????????????????????????????????????????????????????????????????????????????????????????????????????????????????????????????????????????????????????????????????????????????????????????????????????????????????????????????????????????????????????????????????????????????????????????????????????????????????????????????????????????????????????????????????????????????????????????????????????????????????????????????????????????????????????????????????????????????????????????????????????????????????????????????????????????????????????????????????????????????????????????????????????????????????????????????????????????????????????????????????????????????????????????????????????????????????????????????????????????????????????????????????????????????????????????????????????????????????????????????????????????????????????????????????????????????????????????????????????????????????????????????????????????????????????????????????????????????????????????????????????????????????????????????????????????????????????????????????????????????????????????????????????????????????????????????????????????????????????????????????????????????????????????????????????????????????????????????????????????????????????????????????????????????????????????????????????????????????????????????????????????????????????????????????????????????????????????????????????????????????????????????????????????????????????????????????????????????????????????????????????????????????????????????????????????????????????????????????????????????????????????????????????????????????????????????????????????????????????????????????????????????????????????????????????????????????????????????????????????????????????????????????????????????????????????????????????????????????????????????????????????????????????????????????????????????????????????????????????????????????????????????????????????????????????????????????????????????????????????????????????????????????????????????????????????????????????????????????????????????????????????????????????????????????????????????????????????????????????????????????????????????????????????????????????????????????????????????????????????????????????????????????????????????????????????????????????????????????????????????????????????????????????????????????????????????????????????????????????????????????????????????????????????????????????????????????????????????????????????????????????????????????????????????????????????????????????????????????????????????????????????????????????????????????????????????????????????????????????????????????????????????????????????????????????????????????????????????????????????????????????????????????????????????????????????????????????????????????????????????????????????????????????????????????????????????????????????????????????????????????????????????????????????????????????????????????????????????????????????????????????????????????????????????????????????????????????????????????????????????????????????????????????????????????????????????????????????????????????????????????????????????????????????????????????????????????????????????????????????????????????????????????????????????????????????????????????????????????????????????????????????????????????????????????????????????????????????????????????????????????????????????????????????????????????????????????????????????????????????????????????????????????????????????????????????????????????????????????????
Asioryctes        ????????????????????????????????????????????????????????????????????????????????????????????????????????????????????????????????????????????????????????????????????????????????????????????????????????????????????????????????????????????????????????????????????????????????????????????????????????????????????????????????????????????????????????????????????????????????????????????????????????????????????????????????????????????????????????????????????????????????????????????????????????????????????????????????????????????????????????????????????????????????????????????????????????????????????????????????????????????????????????????????????????????????????????????????????????????????????????????????????????????????????????????????????????????????????????????????????????????????????????????????????????????????????????????????????????????????????????????????????????????????????????????????????????????????????????????????????????????????????????????????????????????????????????????????????????????????????????????????????????????????????????????????????????????????????????????????????????????????????????????????????????????????????????????????????????????????????????????????????????????????????????????????????????????????????????????????????????????????????????????????????????????????????????????????????????????????????????????????????????????????????????????????????????????????????????????????????????????????????????????????????????????????????????????????????????????????????????????????????????????????????????????????????????????????????????????????????????????????????????????????????????????????????????????????????????????????????????????????????????????????????????????????????????????????????????????????????????????????????????????????????????????????????????????????????????????????????????????????????????????????????????????????????????????????????????????????????????????????????????????????????????????????????????????????????????????????????????????????????????????????????????????????????????????????????????????????????????????????????????????????????????????????????????????????????????????????????????????????????????????????????????????????????????????????????????????????????????????????????????????????????????????????????????????????????????????????????????????????????????????????????????????????????????????????????????????????????????????????????????????????????????????????????????????????????????????????????????????????????????????????????????????????????????????????????????????????????????????????????????????????????????????????????????????????????????????????????????????????????????????????????????????????????????????????????????????????????????????????????????????????????????????????????????????????????????????????????????????????????????????????????????????????????????????????????????????????????????????????????????????????????????????????????????????????????????????????????????????????????????????????????????????????????????????????????????????????????????????????????????????????????????????????????????????????????????????????????????????????????????????????????????????????????????????????????????????????????????????????????????????????????????????????????????????????????????????????????????????????????????????????????????????????????????????????????????????????????????????????????????????????????????????????????????????????????????????????????????????????????????????????????????????????????????????????????????????????????????????????????????????????????????????????????????????????????????????????????????????????????????????????????????????????????????????????????????????????????????????????????????????????????????????????????????????????????????????????????????????????????????????????????????????????????????????????????????????????????????????????????????????????????????????????????????????????????????????????????????????????????????????????????????????????????????????????????????????????????????????????????????????????????????????????????????????????????????????????????????????????????????????????????????????????????????????????????????????????????????????????????????????????????????????????????????????????????????????????????????????????????????????????????????????????????????????????????????????????????????????????????????????????????????????????????????????????????????????????????????????????????????????????????????????????????????????????????????????????????????????????????????????????????????????????????????????????????????????????????????????????????????????????????????????????????????????????????????????????????????????????????????????????????????????????????????????????????????????????????????????????????????????????????????????????????????????????????????????????????????????????????????????????????????????????????????????????????????????????????????????????????????????????????????????????????????????????????????????????????????????????????????????????????????????????????????????????????????????????????????????????????????????????????????????????????????????????????????????????????????????????????????????????????????????????????????????????????????????????????????????????????????????????????????????????????????????????????????????????????????????????????????????????????????????????????????????????????????????????????????????????????????????????????????????????????????????????????????????????????????????????????????????????????????????????????????????????????????????????????????????????????????????????????????????????????????????????????????????????????????????????????????????????????????????????????????????????????????????????????????????????????????????????????????????????????????????????????????????????????????????????????????????????????????????????????????????????????????????????????????????????????????????????????????????????????????????????????????????????????????????????????????????????????????????????????????????????????????????????????????????????????????????????????????????????????????????????????????????????????????????????????????????????????????????????????????????????????????????????????????????????????????????????????????????????????????????????????????????????????????????????????????????????????????????????????????????????????????????????????????????????????????????????????????????????????????????????????????????????????????????????????????????????????????????????????????????????????????????????????????????????????????????????????????????????????????????????????????????????????????????????????????????????????????????????????????????????????????????????????????????????????????????????????????????????????????????????????????????????????????????????????????????????????????????????????????????????????????????????????????????????????????????????????????????????????????????????????????????????????????????????????????????????????????????????????????????????????????????????????????????????????????????????????????????????????????????????????????????????????????????????????????????????????????????????????????????????????????????????????????????????????????????????????????????????????????????????????????????????????????????????????????????????????????????????????????????????????????????????????????????????????????????????????????????????????????????????????????????????????????????????????????????????????????????????????????????????????????????????????????????????????????????????????????????????????????????????????????????????????????????????????????????????????????????????????????????????????????????????????????????????????????????????????????????????????????????????????????????????????????????????????????????????????????????????????????????????????????????????????????????????????????????????????????????????????????????????????????????????????????????????????????????????????????????????????????????????????????????????????????????????????????????????????????????????????????????????????????????????????????????????????????????????????????????????????????????????????????????????????????????????????????????????????????????????????????????????????????????????????????????????????????????????????????????????????????????????????????????????????????????????????????????????????????????????????????????????????????????????????????????????????????????????????????????????????????????????????????????????????????????????????????????????????????????????????????????????????????????????????????????????????????????????????????????????????????????????????????????????????????????????????????????????????????????????????????????????????????????????????????????????????????????????????????????????????????????????????????????????????????????????????????????????????????????????????????????????????????????????????????????????????????????????????????????????????????????????????????????????????????????????????????????????????????????????????????????????????????????????????????????????????????????????????????????????????????????????????????????????????
Deltatheridium    ????????????????????????????????????????????????????????????????????????????????????????????????????????????????????????????????????????????????????????????????????????????????????????????????????????????????????????????????????????????????????????????????????????????????????????????????????????????????????????????????????????????????????????????????????????????????????????????????????????????????????????????????????????????????????????????????????????????????????????????????????????????????????????????????????????????????????????????????????????????????????????????????????????????????????????????????????????????????????????????????????????????????????????????????????????????????????????????????????????????????????????????????????????????????????????????????????????????????????????????????????????????????????????????????????????????????????????????????????????????????????????????????????????????????????????????????????????????????????????????????????????????????????????????????????????????????????????????????????????????????????????????????????????????????????????????????????????????????????????????????????????????????????????????????????????????????????????????????????????????????????????????????????????????????????????????????????????????????????????????????????????????????????????????????????????????????????????????????????????????????????????????????????????????????????????????????????????????????????????????????????????????????????????????????????????????????????????????????????????????????????????????????????????????????????????????????????????????????????????????????????????????????????????????????????????????????????????????????????????????????????????????????????????????????????????????????????????????????????????????????????????????????????????????????????????????????????????????????????????????????????????????????????????????????????????????????????????????????????????????????????????????????????????????????????????????????????????????????????????????????????????????????????????????????????????????????????????????????????????????????????????????????????????????????????????????????????????????????????????????????????????????????????????????????????????????????????????????????????????????????????????????????????????????????????????????????????????????????????????????????????????????????????????????????????????????????????????????????????????????????????????????????????????????????????????????????????????????????????????????????????????????????????????????????????????????????????????????????????????????????????????????????????????????????????????????????????????????????????????????????????????????????????????????????????????????????????????????????????????????????????????????????????????????????????????????????????????????????????????????????????????????????????????????????????????????????????????????????????????????????????????????????????????????????????????????????????????????????????????????????????????????????????????????????????????????????????????????????????????????????????????????????????????????????????????????????????????????????????????????????????????????????????????????????????????????????????????????????????????????????????????????????????????????????????????????????????????????????????????????????????????????????????????????????????????????????????????????????????????????????????????????????????????????????????????????????????????????????????????????????????????????????????????????????????????????????????????????????????????????????????????????????????????????????????????????????????????????????????????????????????????????????????????????????????????????????????????????????????????????????????????????????????????????????????????????????????????????????????????????????????????????????????????????????????????????????????????????????????????????????????????????????????????????????????????????????????????????????????????????????????????????????????????????????????????????????????????????????????????????????????????????????????????????????????????????????????????????????????????????????????????????????????????????????????????????????????????????????????????????????????????????????????????????????????????????????????????????????????????????????????????????????????????????????????????????????????????????????????????????????????????????????????????????????????????????????????????????????????????????????????????????????????????????????????????????????????????????????????????????????????????????????????????????????????????????????????????????????????????????????????????????????????????????????????????????????????????????????????????????????????????????????????????????????????????????????????????????????????????????????????????????????????????????????????????????????????????????????????????????????????????????????????????????????????????????????????????????????????????????????????????????????????????????????????????????????????????????????????????????????????????????????????????????????????????????????????????????????????????????????????????????????????????????????????????????????????????????????????????????????????????????????????????????????????????????????????????????????????????????????????????????????????????????????????????????????????????????????????????????????????????????????????????????????????????????????????????????????????????????????????????????????????????????????????????????????????????????????????????????????????????????????????????????????????????????????????????????????????????????????????????????????????????????????????????????????????????????????????????????????????????????????????????????????????????????????????????????????????????????????????????????????????????????????????????????????????????????????????????????????????????????????????????????????????????????????????????????????????????????????????????????????????????????????????????????????????????????????????????????????????????????????????????????????????????????????????????????????????????????????????????????????????????????????????????????????????????????????????????????????????????????????????????????????????????????????????????????????????????????????????????????????????????????????????????????????????????????????????????????????????????????????????????????????????????????????????????????????????????????????????????????????????????????????????????????????????????????????????????????????????????????????????????????????????????????????????????????????????????????????????????????????????????????????????????????????????????????????????????????????????????????????????????????????????????????????????????????????????????????????????????????????????????????????????????????????????????????????????????????????????????????????????????????????????????????????????????????????????????????????????????????????????????????????????????????????????????????????????????????????????????????????????????????????????????????????????????????????????????????????????????????????????????????????????????????????????????????????????????????????????????????????????????????????????????????????????????????????????????????????????????????????????????????????????????????????????????????????????????????????????????????????????????????????????????????????????????????????????????????????????????????????????????????????????????????????????????????????????????????????????????????????????????????????????????????????????????????????????????????????????????????????????????????????????????????????????????????????????????????????????????????????????????????????????????????????????????????????????????????????????????????????????????????????????????????????????????????????????????????????????????????????????????????????????????????????????????????????????????????????????????????????????????????????????????????????????????????????????????????????????????????????????????????????????????????????????????????????????????????????????????????????????????????????????????????????????????????????????????????????????????????????????????????????????????????????????????????????????????????????????????????????????????????????????????????????????????????????????????????????????????????????????????????????????????????????????????????????????????????????????????????????????????????????????????????????????????????????????????????????????????????????????????????????????????????????????????????????????????????????????????????????????????????????????????????????????????????????????????????????????????????????????????????????????????????????????????????????????????????????????????????????????????????????????????????????????????????????????????????????????????????????????????????????????????????????????????????????????????????????????????????????????????????????????????????????????????????????????????????????????????????????????????????????????????????????????????????????????????????????????????????????????????????????????????????????????????????????????????????????????????????????????????????????????????????????????
Mayulestes        ????????????????????????????????????????????????????????????????????????????????????????????????????????????????????????????????????????????????????????????????????????????????????????????????????????????????????????????????????????????????????????????????????????????????????????????????????????????????????????????????????????????????????????????????????????????????????????????????????????????????????????????????????????????????????????????????????????????????????????????????????????????????????????????????????????????????????????????????????????????????????????????????????????????????????????????????????????????????????????????????????????????????????????????????????????????????????????????????????????????????????????????????????????????????????????????????????????????????????????????????????????????????????????????????????????????????????????????????????????????????????????????????????????????????????????????????????????????????????????????????????????????????????????????????????????????????????????????????????????????????????????????????????????????????????????????????????????????????????????????????????????????????????????????????????????????????????????????????????????????????????????????????????????????????????????????????????????????????????????????????????????????????????????????????????????????????????????????????????????????????????????????????????????????????????????????????????????????????????????????????????????????????????????????????????????????????????????????????????????????????????????????????????????????????????????????????????????????????????????????????????????????????????????????????????????????????????????????????????????????????????????????????????????????????????????????????????????????????????????????????????????????????????????????????????????????????????????????????????????????????????????????????????????????????????????????????????????????????????????????????????????????????????????????????????????????????????????????????????????????????????????????????????????????????????????????????????????????????????????????????????????????????????????????????????????????????????????????????????????????????????????????????????????????????????????????????????????????????????????????????????????????????????????????????????????????????????????????????????????????????????????????????????????????????????????????????????????????????????????????????????????????????????????????????????????????????????????????????????????????????????????????????????????????????????????????????????????????????????????????????????????????????????????????????????????????????????????????????????????????????????????????????????????????????????????????????????????????????????????????????????????????????????????????????????????????????????????????????????????????????????????????????????????????????????????????????????????????????????????????????????????????????????????????????????????????????????????????????????????????????????????????????????????????????????????????????????????????????????????????????????????????????????????????????????????????????????????????????????????????????????????????????????????????????????????????????????????????????????????????????????????????????????????????????????????????????????????????????????????????????????????????????????????????????????????????????????????????????????????????????????????????????????????????????????????????????????????????????????????????????????????????????????????????????????????????????????????????????????????????????????????????????????????????????????????????????????????????????????????????????????????????????????????????????????????????????????????????????????????????????????????????????????????????????????????????????????????????????????????????????????????????????????????????????????????????????????????????????????????????????????????????????????????????????????????????????????????????????????????????????????????????????????????????????????????????????????????????????????????????????????????????????????????????????????????????????????????????????????????????????????????????????????????????????????????????????????????????????????????????????????????????????????????????????????????????????????????????????????????????????????????????????????????????????????????????????????????????????????????????????????????????????????????????????????????????????????????????????????????????????????????????????????????????????????????????????????????????????????????????????????????????????????????????????????????????????????????????????????????????????????????????????????????????????????????????????????????????????????????????????????????????????????????????????????????????????????????????????????????????????????????????????????????????????????????????????????????????????????????????????????????????????????????????????????????????????????????????????????????????????????????????????????????????????????????????????????????????????????????????????????????????????????????????????????????????????????????????????????????????????????????????????????????????????????????????????????????????????????????????????????????????????????????????????????????????????????????????????????????????????????????????????????????????????????????????????????????????????????????????????????????????????????????????????????????????????????????????????????????????????????????????????????????????????????????????????????????????????????????????????????????????????????????????????????????????????????????????????????????????????????????????????????????????????????????????????????????????????????????????????????????????????????????????????????????????????????????????????????????????????????????????????????????????????????????????????????????????????????????????????????????????????????????????????????????????????????????????????????????????????????????????????????????????????????????????????????????????????????????????????????????????????????????????????????????????????????????????????????????????????????????????????????????????????????????????????????????????????????????????????????????????????????????????????????????????????????????????????????????????????????????????????????????????????????????????????????????????????????????????????????????????????????????????????????????????????????????????????????????????????????????????????????????????????????????????????????????????????????????????????????????????????????????????????????????????????????????????????????????????????????????????????????????????????????????????????????????????????????????????????????????????????????????????????????????????????????????????????????????????????????????????????????????????????????????????????????????????????????????????????????????????????????????????????????????????????????????????????????????????????????????????????????????????????????????????????????????????????????????????????????????????????????????????????????????????????????????????????????????????????????????????????????????????????????????????????????????????????????????????????????????????????????????????????????????????????????????????????????????????????????????????????????????????????????????????????????????????????????????????????????????????????????????????????????????????????????????????????????????????????????????????????????????????????????????????????????????????????????????????????????????????????????????????????????????????????????????????????????????????????????????????????????????????????????????????????????????????????????????????????????????????????????????????????????????????????????????????????????????????????????????????????????????????????????????????????????????????????????????????????????????????????????????????????????????????????????????????????????????????????????????????????????????????????????????????????????????????????????????????????????????????????????????????????????????????????????????????????????????????????????????????????????????????????????????????????????????????????????????????????????????????????????????????????????????????????????????????????????????????????????????????????????????????????????????????????????????????????????????????????????????????????????????????????????????????????????????????????????????????????????????????????????????????????????????????????????????????????????????????????????????????????????????????????????????????????????????????????????????????????????????????????????????????????????????????????????????????????????????????????????????????????????????????????????????????????????????????????????????????????????????????????????????????????????????????????????????????????????????????????????????????????????????????????????????????????????????????????????????????????????????????????????????????????????????????????????????????????????????????????????????????????????????????????????????????????????????????????????????????????????????????????????????????????????????????????????????????????????????????????????????????????????????????????????????????????????
Pucadelphys       ????????????????????????????????????????????????????????????????????????????????????????????????????????????????????????????????????????????????????????????????????????????????????????????????????????????????????????????????????????????????????????????????????????????????????????????????????????????????????????????????????????????????????????????????????????????????????????????????????????????????????????????????????????????????????????????????????????????????????????????????????????????????????????????????????????????????????????????????????????????????????????????????????????????????????????????????????????????????????????????????????????????????????????????????????????????????????????????????????????????????????????????????????????????????????????????????????????????????????????????????????????????????????????????????????????????????????????????????????????????????????????????????????????????????????????????????????????????????????????????????????????????????????????????????????????????????????????????????????????????????????????????????????????????????????????????????????????????????????????????????????????????????????????????????????????????????????????????????????????????????????????????????????????????????????????????????????????????????????????????????????????????????????????????????????????????????????????????????????????????????????????????????????????????????????????????????????????????????????????????????????????????????????????????????????????????????????????????????????????????????????????????????????????????????????????????????????????????????????????????????????????????????????????????????????????????????????????????????????????????????????????????????????????????????????????????????????????????????????????????????????????????????????????????????????????????????????????????????????????????????????????????????????????????????????????????????????????????????????????????????????????????????????????????????????????????????????????????????????????????????????????????????????????????????????????????????????????????????????????????????????????????????????????????????????????????????????????????????????????????????????????????????????????????????????????????????????????????????????????????????????????????????????????????????????????????????????????????????????????????????????????????????????????????????????????????????????????????????????????????????????????????????????????????????????????????????????????????????????????????????????????????????????????????????????????????????????????????????????????????????????????????????????????????????????????????????????????????????????????????????????????????????????????????????????????????????????????????????????????????????????????????????????????????????????????????????????????????????????????????????????????????????????????????????????????????????????????????????????????????????????????????????????????????????????????????????????????????????????????????????????????????????????????????????????????????????????????????????????????????????????????????????????????????????????????????????????????????????????????????????????????????????????????????????????????????????????????????????????????????????????????????????????????????????????????????????????????????????????????????????????????????????????????????????????????????????????????????????????????????????????????????????????????????????????????????????????????????????????????????????????????????????????????????????????????????????????????????????????????????????????????????????????????????????????????????????????????????????????????????????????????????????????????????????????????????????????????????????????????????????????????????????????????????????????????????????????????????????????????????????????????????????????????????????????????????????????????????????????????????????????????????????????????????????????????????????????????????????????????????????????????????????????????????????????????????????????????????????????????????????????????????????????????????????????????????????????????????????????????????????????????????????????????????????????????????????????????????????????????????????????????????????????????????????????????????????????????????????????????????????????????????????????????????????????????????????????????????????????????????????????????????????????????????????????????????????????????????????????????????????????????????????????????????????????????????????????????????????????????????????????????????????????????????????????????????????????????????????????????????????????????????????????????????????????????????????????????????????????????????????????????????????????????????????????????????????????????????????????????????????????????????????????????????????????????????????????????????????????????????????????????????????????????????????????????????????????????????????????????????????????????????????????????????????????????????????????????????????????????????????????????????????????????????????????????????????????????????????????????????????????????????????????????????????????????????????????????????????????????????????????????????????????????????????????????????????????????????????????????????????????????????????????????????????????????????????????????????????????????????????????????????????????????????????????????????????????????????????????????????????????????????????????????????????????????????????????????????????????????????????????????????????????????????????????????????????????????????????????????????????????????????????????????????????????????????????????????????????????????????????????????????????????????????????????????????????????????????????????????????????????????????????????????????????????????????????????????????????????????????????????????????????????????????????????????????????????????????????????????????????????????????????????????????????????????????????????????????????????????????????????????????????????????????????????????????????????????????????????????????????????????????????????????????????????????????????????????????????????????????????????????????????????????????????????????????????????????????????????????????????????????????????????????????????????????????????????????????????????????????????????????????????????????????????????????????????????????????????????????????????????????????????????????????????????????????????????????????????????????????????????????????????????????????????????????????????????????????????????????????????????????????????????????????????????????????????????????????????????????????????????????????????????????????????????????????????????????????????????????????????????????????????????????????????????????????????????????????????????????????????????????????????????????????????????????????????????????????????????????????????????????????????????????????????????????????????????????????????????????????????????????????????????????????????????????????????????????????????????????????????????????????????????????????????????????????????????????????????????????????????????????????????????????????????????????????????????????????????????????????????????????????????????????????????????????????????????????????????????????????????????????????????????????????????????????????????????????????????????????????????????????????????????????????????????????????????????????????????????????????????????????????????????????????????????????????????????????????????????????????????????????????????????????????????????????????????????????????????????????????????????????????????????????????????????????????????????????????????????????????????????????????????????????????????????????????????????????????????????????????????????????????????????????????????????????????????????????????????????????????????????????????????????????????????????????????????????????????????????????????????????????????????????????????????????????????????????????????????????????????????????????????????????????????????????????????????????????????????????????????????????????????????????????????????????????????????????????????????????????????????????????????????????????????????????????????????????????????????????????????????????????????????????????????????????????????????????????????????????????????????????????????????????????????????????????????????????????????????????????????????????????????????????????????????????????????????????????????????????????????????????????????????????????????????????????????????????????????????????????????????????????????????????????????????????????????????????????????????????????????????????????????????????????????????????????????????????????????????????????????????????????????????????????????????????????????????????????????????????????????????????????????????????????????????????????????????????????????????????????????????????????????????????????????????????????????????????????????????????????????????????????????????????????????????????????????????????????????????????????????????????????????????????????????????????????????????????
Andinodelphys     ????????????????????????????????????????????????????????????????????????????????????????????????????????????????????????????????????????????????????????????????????????????????????????????????????????????????????????????????????????????????????????????????????????????????????????????????????????????????????????????????????????????????????????????????????????????????????????????????????????????????????????????????????????????????????????????????????????????????????????????????????????????????????????????????????????????????????????????????????????????????????????????????????????????????????????????????????????????????????????????????????????????????????????????????????????????????????????????????????????????????????????????????????????????????????????????????????????????????????????????????????????????????????????????????????????????????????????????????????????????????????????????????????????????????????????????????????????????????????????????????????????????????????????????????????????????????????????????????????????????????????????????????????????????????????????????????????????????????????????????????????????????????????????????????????????????????????????????????????????????????????????????????????????????????????????????????????????????????????????????????????????????????????????????????????????????????????????????????????????????????????????????????????????????????????????????????????????????????????????????????????????????????????????????????????????????????????????????????????????????????????????????????????????????????????????????????????????????????????????????????????????????????????????????????????????????????????????????????????????????????????????????????????????????????????????????????????????????????????????????????????????????????????????????????????????????????????????????????????????????????????????????????????????????????????????????????????????????????????????????????????????????????????????????????????????????????????????????????????????????????????????????????????????????????????????????????????????????????????????????????????????????????????????????????????????????????????????????????????????????????????????????????????????????????????????????????????????????????????????????????????????????????????????????????????????????????????????????????????????????????????????????????????????????????????????????????????????????????????????????????????????????????????????????????????????????????????????????????????????????????????????????????????????????????????????????????????????????????????????????????????????????????????????????????????????????????????????????????????????????????????????????????????????????????????????????????????????????????????????????????????????????????????????????????????????????????????????????????????????????????????????????????????????????????????????????????????????????????????????????????????????????????????????????????????????????????????????????????????????????????????????????????????????????????????????????????????????????????????????????????????????????????????????????????????????????????????????????????????????????????????????????????????????????????????????????????????????????????????????????????????????????????????????????????????????????????????????????????????????????????????????????????????????????????????????????????????????????????????????????????????????????????????????????????????????????????????????????????????????????????????????????????????????????????????????????????????????????????????????????????????????????????????????????????????????????????????????????????????????????????????????????????????????????????????????????????????????????????????????????????????????????????????????????????????????????????????????????????????????????????????????????????????????????????????????????????????????????????????????????????????????????????????????????????????????????????????????????????????????????????????????????????????????????????????????????????????????????????????????????????????????????????????????????????????????????????????????????????????????????????????????????????????????????????????????????????????????????????????????????????????????????????????????????????????????????????????????????????????????????????????????????????????????????????????????????????????????????????????????????????????????????????????????????????????????????????????????????????????????????????????????????????????????????????????????????????????????????????????????????????????????????????????????????????????????????????????????????????????????????????????????????????????????????????????????????????????????????????????????????????????????????????????????????????????????????????????????????????????????????????????????????????????????????????????????????????????????????????????????????????????????????????????????????????????????????????????????????????????????????????????????????????????????????????????????????????????????????????????????????????????????????????????????????????????????????????????????????????????????????????????????????????????????????????????????????????????????????????????????????????????????????????????????????????????????????????????????????????????????????????????????????????????????????????????????????????????????????????????????????????????????????????????????????????????????????????????????????????????????????????????????????????????????????????????????????????????????????????????????????????????????????????????????????????????????????????????????????????????????????????????????????????????????????????????????????????????????????????????????????????????????????????????????????????????????????????????????????????????????????????????????????????????????????????????????????????????????????????????????????????????????????????????????????????????????????????????????????????????????????????????????????????????????????????????????????????????????????????????????????????????????????????????????????????????????????????????????????????????????????????????????????????????????????????????????????????????????????????????????????????????????????????????????????????????????????????????????????????????????????????????????????????????????????????????????????????????????????????????????????????????????????????????????????????????????????????????????????????????????????????????????????????????????????????????????????????????????????????????????????????????????????????????????????????????????????????????????????????????????????????????????????????????????????????????????????????????????????????????????????????????????????????????????????????????????????????????????????????????????????????????????????????????????????????????????????????????????????????????????????????????????????????????????????????????????????????????????????????????????????????????????????????????????????????????????????????????????????????????????????????????????????????????????????????????????????????????????????????????????????????????????????????????????????????????????????????????????????????????????????????????????????????????????????????????????????????????????????????????????????????????????????????????????????????????????????????????????????????????????????????????????????????????????????????????????????????????????????????????????????????????????????????????????????????????????????????????????????????????????????????????????????????????????????????????????????????????????????????????????????????????????????????????????????????????????????????????????????????????????????????????????????????????????????????????????????????????????????????????????????????????????????????????????????????????????????????????????????????????????????????????????????????????????????????????????????????????????????????????????????????????????????????????????????????????????????????????????????????????????????????????????????????????????????????????????????????????????????????????????????????????????????????????????????????????????????????????????????????????????????????????????????????????????????????????????????????????????????????????????????????????????????????????????????????????????????????????????????????????????????????????????????????????????????????????????????????????????????????????????????????????????????????????????????????????????????????????????????????????????????????????????????????????????????????????????????????????????????????????????????????????????????????????????????????????????????????????????????????????????????????????????????????????????????????????????????????????????????????????????????????????????????????????????????????????????????????????????????????????????????????????????????????????????????????????????????????????????????????????????????????????????????????????????????????????????????????????????????????????????????????????????????????????????????????????????????????????????????????????????????????????????????????????????????????????????????????????????????????????????????????????????????????????????????????????????????????????
Asiatherium       ????????????????????????????????????????????????????????????????????????????????????????????????????????????????????????????????????????????????????????????????????????????????????????????????????????????????????????????????????????????????????????????????????????????????????????????????????????????????????????????????????????????????????????????????????????????????????????????????????????????????????????????????????????????????????????????????????????????????????????????????????????????????????????????????????????????????????????????????????????????????????????????????????????????????????????????????????????????????????????????????????????????????????????????????????????????????????????????????????????????????????????????????????????????????????????????????????????????????????????????????????????????????????????????????????????????????????????????????????????????????????????????????????????????????????????????????????????????????????????????????????????????????????????????????????????????????????????????????????????????????????????????????????????????????????????????????????????????????????????????????????????????????????????????????????????????????????????????????????????????????????????????????????????????????????????????????????????????????????????????????????????????????????????????????????????????????????????????????????????????????????????????????????????????????????????????????????????????????????????????????????????????????????????????????????????????????????????????????????????????????????????????????????????????????????????????????????????????????????????????????????????????????????????????????????????????????????????????????????????????????????????????????????????????????????????????????????????????????????????????????????????????????????????????????????????????????????????????????????????????????????????????????????????????????????????????????????????????????????????????????????????????????????????????????????????????????????????????????????????????????????????????????????????????????????????????????????????????????????????????????????????????????????????????????????????????????????????????????????????????????????????????????????????????????????????????????????????????????????????????????????????????????????????????????????????????????????????????????????????????????????????????????????????????????????????????????????????????????????????????????????????????????????????????????????????????????????????????????????????????????????????????????????????????????????????????????????????????????????????????????????????????????????????????????????????????????????????????????????????????????????????????????????????????????????????????????????????????????????????????????????????????????????????????????????????????????????????????????????????????????????????????????????????????????????????????????????????????????????????????????????????????????????????????????????????????????????????????????????????????????????????????????????????????????????????????????????????????????????????????????????????????????????????????????????????????????????????????????????????????????????????????????????????????????????????????????????????????????????????????????????????????????????????????????????????????????????????????????????????????????????????????????????????????????????????????????????????????????????????????????????????????????????????????????????????????????????????????????????????????????????????????????????????????????????????????????????????????????????????????????????????????????????????????????????????????????????????????????????????????????????????????????????????????????????????????????????????????????????????????????????????????????????????????????????????????????????????????????????????????????????????????????????????????????????????????????????????????????????????????????????????????????????????????????????????????????????????????????????????????????????????????????????????????????????????????????????????????????????????????????????????????????????????????????????????????????????????????????????????????????????????????????????????????????????????????????????????????????????????????????????????????????????????????????????????????????????????????????????????????????????????????????????????????????????????????????????????????????????????????????????????????????????????????????????????????????????????????????????????????????????????????????????????????????????????????????????????????????????????????????????????????????????????????????????????????????????????????????????????????????????????????????????????????????????????????????????????????????????????????????????????????????????????????????????????????????????????????????????????????????????????????????????????????????????????????????????????????????????????????????????????????????????????????????????????????????????????????????????????????????????????????????????????????????????????????????????????????????????????????????????????????????????????????????????????????????????????????????????????????????????????????????????????????????????????????????????????????????????????????????????????????????????????????????????????????????????????????????????????????????????????????????????????????????????????????????????????????????????????????????????????????????????????????????????????????????????????????????????????????????????????????????????????????????????????????????????????????????????????????????????????????????????????????????????????????????????????????????????????????????????????????????????????????????????????????????????????????????????????????????????????????????????????????????????????????????????????????????????????????????????????????????????????????????????????????????????????????????????????????????????????????????????????????????????????????????????????????????????????????????????????????????????????????????????????????????????????????????????????????????????????????????????????????????????????????????????????????????????????????????????????????????????????????????????????????????????????????????????????????????????????????????????????????????????????????????????????????????????????????????????????????????????????????????????????????????????????????????????????????????????????????????????????????????????????????????????????????????????????????????????????????????????????????????????????????????????????????????????????????????????????????????????????????????????????????????????????????????????????????????????????????????????????????????????????????????????????????????????????????????????????????????????????????????????????????????????????????????????????????????????????????????????????????????????????????????????????????????????????????????????????????????????????????????????????????????????????????????????????????????????????????????????????????????????????????????????????????????????????????????????????????????????????????????????????????????????????????????????????????????????????????????????????????????????????????????????????????????????????????????????????????????????????????????????????????????????????????????????????????????????????????????????????????????????????????????????????????????????????????????????????????????????????????????????????????????????????????????????????????????????????????????????????????????????????????????????????????????????????????????????????????????????????????????????????????????????????????????????????????????????????????????????????????????????????????????????????????????????????????????????????????????????????????????????????????????????????????????????????????????????????????????????????????????????????????????????????????????????????????????????????????????????????????????????????????????????????????????????????????????????????????????????????????????????????????????????????????????????????????????????????????????????????????????????????????????????????????????????????????????????????????????????????????????????????????????????????????????????????????????????????????????????????????????????????????????????????????????????????????????????????????????????????????????????????????????????????????????????????????????????????????????????????????????????????????????????????????????????????????????????????????????????????????????????????????????????????????????????????????????????????????????????????????????????????????????????????????????????????????????????????????????????????????????????????????????????????????????????????????????????????????????????????????????????????????????????????????????????????????????????????????????????????????????????????????????????????????????????????????????????????????????????????????????????????????????????????????????????????????????????????????????????????????????????????????????????????????????????????????????????????????????????????????????????????????????????????????????????????????????????????????????????????????????????????????????????????????????????????????????????????????????????????????????????????????????????
Herpetotherium    ????????????????????????????????????????????????????????????????????????????????????????????????????????????????????????????????????????????????????????????????????????????????????????????????????????????????????????????????????????????????????????????????????????????????????????????????????????????????????????????????????????????????????????????????????????????????????????????????????????????????????????????????????????????????????????????????????????????????????????????????????????????????????????????????????????????????????????????????????????????????????????????????????????????????????????????????????????????????????????????????????????????????????????????????????????????????????????????????????????????????????????????????????????????????????????????????????????????????????????????????????????????????????????????????????????????????????????????????????????????????????????????????????????????????????????????????????????????????????????????????????????????????????????????????????????????????????????????????????????????????????????????????????????????????????????????????????????????????????????????????????????????????????????????????????????????????????????????????????????????????????????????????????????????????????????????????????????????????????????????????????????????????????????????????????????????????????????????????????????????????????????????????????????????????????????????????????????????????????????????????????????????????????????????????????????????????????????????????????????????????????????????????????????????????????????????????????????????????????????????????????????????????????????????????????????????????????????????????????????????????????????????????????????????????????????????????????????????????????????????????????????????????????????????????????????????????????????????????????????????????????????????????????????????????????????????????????????????????????????????????????????????????????????????????????????????????????????????????????????????????????????????????????????????????????????????????????????????????????????????????????????????????????????????????????????????????????????????????????????????????????????????????????????????????????????????????????????????????????????????????????????????????????????????????????????????????????????????????????????????????????????????????????????????????????????????????????????????????????????????????????????????????????????????????????????????????????????????????????????????????????????????????????????????????????????????????????????????????????????????????????????????????????????????????????????????????????????????????????????????????????????????????????????????????????????????????????????????????????????????????????????????????????????????????????????????????????????????????????????????????????????????????????????????????????????????????????????????????????????????????????????????????????????????????????????????????????????????????????????????????????????????????????????????????????????????????????????????????????????????????????????????????????????????????????????????????????????????????????????????????????????????????????????????????????????????????????????????????????????????????????????????????????????????????????????????????????????????????????????????????????????????????????????????????????????????????????????????????????????????????????????????????????????????????????????????????????????????????????????????????????????????????????????????????????????????????????????????????????????????????????????????????????????????????????????????????????????????????????????????????????????????????????????????????????????????????????????????????????????????????????????????????????????????????????????????????????????????????????????????????????????????????????????????????????????????????????????????????????????????????????????????????????????????????????????????????????????????????????????????????????????????????????????????????????????????????????????????????????????????????????????????????????????????????????????????????????????????????????????????????????????????????????????????????????????????????????????????????????????????????????????????????????????????????????????????????????????????????????????????????????????????????????????????????????????????????????????????????????????????????????????????????????????????????????????????????????????????????????????????????????????????????????????????????????????????????????????????????????????????????????????????????????????????????????????????????????????????????????????????????????????????????????????????????????????????????????????????????????????????????????????????????????????????????????????????????????????????????????????????????????????????????????????????????????????????????????????????????????????????????????????????????????????????????????????????????????????????????????????????????????????????????????????????????????????????????????????????????????????????????????????????????????????????????????????????????????????????????????????????????????????????????????????????????????????????????????????????????????????????????????????????????????????????????????????????????????????????????????????????????????????????????????????????????????????????????????????????????????????????????????????????????????????????????????????????????????????????????????????????????????????????????????????????????????????????????????????????????????????????????????????????????????????????????????????????????????????????????????????????????????????????????????????????????????????????????????????????????????????????????????????????????????????????????????????????????????????????????????????????????????????????????????????????????????????????????????????????????????????????????????????????????????????????????????????????????????????????????????????????????????????????????????????????????????????????????????????????????????????????????????????????????????????????????????????????????????????????????????????????????????????????????????????????????????????????????????????????????????????????????????????????????????????????????????????????????????????????????????????????????????????????????????????????????????????????????????????????????????????????????????????????????????????????????????????????????????????????????????????????????????????????????????????????????????????????????????????????????????????????????????????????????????????????????????????????????????????????????????????????????????????????????????????????????????????????????????????????????????????????????????????????????????????????????????????????????????????????????????????????????????????????????????????????????????????????????????????????????????????????????????????????????????????????????????????????????????????????????????????????????????????????????????????????????????????????????????????????????????????????????????????????????????????????????????????????????????????????????????????????????????????????????????????????????????????????????????????????????????????????????????????????????????????????????????????????????????????????????????????????????????????????????????????????????????????????????????????????????????????????????????????????????????????????????????????????????????????????????????????????????????????????????????????????????????????????????????????????????????????????????????????????????????????????????????????????????????????????????????????????????????????????????????????????????????????????????????????????????????????????????????????????????????????????????????????????????????????????????????????????????????????????????????????????????????????????????????????????????????????????????????????????????????????????????????????????????????????????????????????????????????????????????????????????????????????????????????????????????????????????????????????????????????????????????????????????????????????????????????????????????????????????????????????????????????????????????????????????????????????????????????????????????????????????????????????????????????????????????????????????????????????????????????????????????????????????????????????????????????????????????????????????????????????????????????????????????????????????????????????????????????????????????????????????????????????????????????????????????????????????????????????????????????????????????????????????????????????????????????????????????????????????????????????????????????????????????????????????????????????????????????????????????????????????????????????????????????????????????????????????????????????????????????????????????????????????????????????????????????????????????????????????????????????????????????????????????????????????????????????????????????????????????????????????????????????????????????????????????????????????????????????????????????????????????????????????????????????????????????????????????????????????????????????????????????????????????????????????????????????????????????????????????????????????????????????????????????
Peradectidae      ????????????????????????????????????????????????????????????????????????????????????????????????????????????????????????????????????????????????????????????????????????????????????????????????????????????????????????????????????????????????????????????????????????????????????????????????????????????????????????????????????????????????????????????????????????????????????????????????????????????????????????????????????????????????????????????????????????????????????????????????????????????????????????????????????????????????????????????????????????????????????????????????????????????????????????????????????????????????????????????????????????????????????????????????????????????????????????????????????????????????????????????????????????????????????????????????????????????????????????????????????????????????????????????????????????????????????????????????????????????????????????????????????????????????????????????????????????????????????????????????????????????????????????????????????????????????????????????????????????????????????????????????????????????????????????????????????????????????????????????????????????????????????????????????????????????????????????????????????????????????????????????????????????????????????????????????????????????????????????????????????????????????????????????????????????????????????????????????????????????????????????????????????????????????????????????????????????????????????????????????????????????????????????????????????????????????????????????????????????????????????????????????????????????????????????????????????????????????????????????????????????????????????????????????????????????????????????????????????????????????????????????????????????????????????????????????????????????????????????????????????????????????????????????????????????????????????????????????????????????????????????????????????????????????????????????????????????????????????????????????????????????????????????????????????????????????????????????????????????????????????????????????????????????????????????????????????????????????????????????????????????????????????????????????????????????????????????????????????????????????????????????????????????????????????????????????????????????????????????????????????????????????????????????????????????????????????????????????????????????????????????????????????????????????????????????????????????????????????????????????????????????????????????????????????????????????????????????????????????????????????????????????????????????????????????????????????????????????????????????????????????????????????????????????????????????????????????????????????????????????????????????????????????????????????????????????????????????????????????????????????????????????????????????????????????????????????????????????????????????????????????????????????????????????????????????????????????????????????????????????????????????????????????????????????????????????????????????????????????????????????????????????????????????????????????????????????????????????????????????????????????????????????????????????????????????????????????????????????????????????????????????????????????????????????????????????????????????????????????????????????????????????????????????????????????????????????????????????????????????????????????????????????????????????????????????????????????????????????????????????????????????????????????????????????????????????????????????????????????????????????????????????????????????????????????????????????????????????????????????????????????????????????????????????????????????????????????????????????????????????????????????????????????????????????????????????????????????????????????????????????????????????????????????????????????????????????????????????????????????????????????????????????????????????????????????????????????????????????????????????????????????????????????????????????????????????????????????????????????????????????????????????????????????????????????????????????????????????????????????????????????????????????????????????????????????????????????????????????????????????????????????????????????????????????????????????????????????????????????????????????????????????????????????????????????????????????????????????????????????????????????????????????????????????????????????????????????????????????????????????????????????????????????????????????????????????????????????????????????????????????????????????????????????????????????????????????????????????????????????????????????????????????????????????????????????????????????????????????????????????????????????????????????????????????????????????????????????????????????????????????????????????????????????????????????????????????????????????????????????????????????????????????????????????????????????????????????????????????????????????????????????????????????????????????????????????????????????????????????????????????????????????????????????????????????????????????????????????????????????????????????????????????????????????????????????????????????????????????????????????????????????????????????????????????????????????????????????????????????????????????????????????????????????????????????????????????????????????????????????????????????????????????????????????????????????????????????????????????????????????????????????????????????????????????????????????????????????????????????????????????????????????????????????????????????????????????????????????????????????????????????????????????????????????????????????????????????????????????????????????????????????????????????????????????????????????????????????????????????????????????????????????????????????????????????????????????????????????????????????????????????????????????????????????????????????????????????????????????????????????????????????????????????????????????????????????????????????????????????????????????????????????????????????????????????????????????????????????????????????????????????????????????????????????????????????????????????????????????????????????????????????????????????????????????????????????????????????????????????????????????????????????????????????????????????????????????????????????????????????????????????????????????????????????????????????????????????????????????????????????????????????????????????????????????????????????????????????????????????????????????????????????????????????????????????????????????????????????????????????????????????????????????????????????????????????????????????????????????????????????????????????????????????????????????????????????????????????????????????????????????????????????????????????????????????????????????????????????????????????????????????????????????????????????????????????????????????????????????????????????????????????????????????????????????????????????????????????????????????????????????????????????????????????????????????????????????????????????????????????????????????????????????????????????????????????????????????????????????????????????????????????????????????????????????????????????????????????????????????????????????????????????????????????????????????????????????????????????????????????????????????????????????????????????????????????????????????????????????????????????????????????????????????????????????????????????????????????????????????????????????????????????????????????????????????????????????????????????????????????????????????????????????????????????????????????????????????????????????????????????????????????????????????????????????????????????????????????????????????????????????????????????????????????????????????????????????????????????????????????????????????????????????????????????????????????????????????????????????????????????????????????????????????????????????????????????????????????????????????????????????????????????????????????????????????????????????????????????????????????????????????????????????????????????????????????????????????????????????????????????????????????????????????????????????????????????????????????????????????????????????????????????????????????????????????????????????????????????????????????????????????????????????????????????????????????????????????????????????????????????????????????????????????????????????????????????????????????????????????????????????????????????????????????????????????????????????????????????????????????????????????????????????????????????????????????????????????????????????????????????????????????????????????????????????????????????????????????????????????????????????????????????????????????????????????????????????????????????????????????????????????????????????????????????????????????????????????????????????????????????????????????????????????????????????????????????????????????????????????????????????????????????????????????????????????????????????????????????????????????????????????????????????????????????????????????????????????????????????????????????????????????????????????????????????????????????????????????????????????????????????????????????????????????????????????????????????
Djarthia          ????????????????????????????????????????????????????????????????????????????????????????????????????????????????????????????????????????????????????????????????????????????????????????????????????????????????????????????????????????????????????????????????????????????????????????????????????????????????????????????????????????????????????????????????????????????????????????????????????????????????????????????????????????????????????????????????????????????????????????????????????????????????????????????????????????????????????????????????????????????????????????????????????????????????????????????????????????????????????????????????????????????????????????????????????????????????????????????????????????????????????????????????????????????????????????????????????????????????????????????????????????????????????????????????????????????????????????????????????????????????????????????????????????????????????????????????????????????????????????????????????????????????????????????????????????????????????????????????????????????????????????????????????????????????????????????????????????????????????????????????????????????????????????????????????????????????????????????????????????????????????????????????????????????????????????????????????????????????????????????????????????????????????????????????????????????????????????????????????????????????????????????????????????????????????????????????????????????????????????????????????????????????????????????????????????????????????????????????????????????????????????????????????????????????????????????????????????????????????????????????????????????????????????????????????????????????????????????????????????????????????????????????????????????????????????????????????????????????????????????????????????????????????????????????????????????????????????????????????????????????????????????????????????????????????????????????????????????????????????????????????????????????????????????????????????????????????????????????????????????????????????????????????????????????????????????????????????????????????????????????????????????????????????????????????????????????????????????????????????????????????????????????????????????????????????????????????????????????????????????????????????????????????????????????????????????????????????????????????????????????????????????????????????????????????????????????????????????????????????????????????????????????????????????????????????????????????????????????????????????????????????????????????????????????????????????????????????????????????????????????????????????????????????????????????????????????????????????????????????????????????????????????????????????????????????????????????????????????????????????????????????????????????????????????????????????????????????????????????????????????????????????????????????????????????????????????????????????????????????????????????????????????????????????????????????????????????????????????????????????????????????????????????????????????????????????????????????????????????????????????????????????????????????????????????????????????????????????????????????????????????????????????????????????????????????????????????????????????????????????????????????????????????????????????????????????????????????????????????????????????????????????????????????????????????????????????????????????????????????????????????????????????????????????????????????????????????????????????????????????????????????????????????????????????????????????????????????????????????????????????????????????????????????????????????????????????????????????????????????????????????????????????????????????????????????????????????????????????????????????????????????????????????????????????????????????????????????????????????????????????????????????????????????????????????????????????????????????????????????????????????????????????????????????????????????????????????????????????????????????????????????????????????????????????????????????????????????????????????????????????????????????????????????????????????????????????????????????????????????????????????????????????????????????????????????????????????????????????????????????????????????????????????????????????????????????????????????????????????????????????????????????????????????????????????????????????????????????????????????????????????????????????????????????????????????????????????????????????????????????????????????????????????????????????????????????????????????????????????????????????????????????????????????????????????????????????????????????????????????????????????????????????????????????????????????????????????????????????????????????????????????????????????????????????????????????????????????????????????????????????????????????????????????????????????????????????????????????????????????????????????????????????????????????????????????????????????????????????????????????????????????????????????????????????????????????????????????????????????????????????????????????????????????????????????????????????????????????????????????????????????????????????????????????????????????????????????????????????????????????????????????????????????????????????????????????????????????????????????????????????????????????????????????????????????????????????????????????????????????????????????????????????????????????????????????????????????????????????????????????????????????????????????????????????????????????????????????????????????????????????????????????????????????????????????????????????????????????????????????????????????????????????????????????????????????????????????????????????????????????????????????????????????????????????????????????????????????????????????????????????????????????????????????????????????????????????????????????????????????????????????????????????????????????????????????????????????????????????????????????????????????????????????????????????????????????????????????????????????????????????????????????????????????????????????????????????????????????????????????????????????????????????????????????????????????????????????????????????????????????????????????????????????????????????????????????????????????????????????????????????????????????????????????????????????????????????????????????????????????????????????????????????????????????????????????????????????????????????????????????????????????????????????????????????????????????????????????????????????????????????????????????????????????????????????????????????????????????????????????????????????????????????????????????????????????????????????????????????????????????????????????????????????????????????????????????????????????????????????????????????????????????????????????????????????????????????????????????????????????????????????????????????????????????????????????????????????????????????????????????????????????????????????????????????????????????????????????????????????????????????????????????????????????????????????????????????????????????????????????????????????????????????????????????????????????????????????????????????????????????????????????????????????????????????????????????????????????????????????????????????????????????????????????????????????????????????????????????????????????????????????????????????????????????????????????????????????????????????????????????????????????????????????????????????????????????????????????????????????????????????????????????????????????????????????????????????????????????????????????????????????????????????????????????????????????????????????????????????????????????????????????????????????????????????????????????????????????????????????????????????????????????????????????????????????????????????????????????????????????????????????????????????????????????????????????????????????????????????????????????????????????????????????????????????????????????????????????????????????????????????????????????????????????????????????????????????????????????????????????????????????????????????????????????????????????????????????????????????????????????????????????????????????????????????????????????????????????????????????????????????????????????????????????????????????????????????????????????????????????????????????????????????????????????????????????????????????????????????????????????????????????????????????????????????????????????????????????????????????????????????????????????????????????????????????????????????????????????????????????????????????????????????????????????????????????????????????????????????????????????????????????????????????????????????????????????????????????????????????????????????????????????????????????????????????????????????????????????????????????????????????????????????????????????????????????????????????????????????????????????????????????????????????????????????????????????????????????????????????????????????????????????????????????????????????????????????????????????????????????????????????????????????????????????????????????????????????????????????????????????????????????????????????????????????????????????????????
Palaeothentes     ????????????????????????????????????????????????????????????????????????????????????????????????????????????????????????????????????????????????????????????????????????????????????????????????????????????????????????????????????????????????????????????????????????????????????????????????????????????????????????????????????????????????????????????????????????????????????????????????????????????????????????????????????????????????????????????????????????????????????????????????????????????????????????????????????????????????????????????????????????????????????????????????????????????????????????????????????????????????????????????????????????????????????????????????????????????????????????????????????????????????????????????????????????????????????????????????????????????????????????????????????????????????????????????????????????????????????????????????????????????????????????????????????????????????????????????????????????????????????????????????????????????????????????????????????????????????????????????????????????????????????????????????????????????????????????????????????????????????????????????????????????????????????????????????????????????????????????????????????????????????????????????????????????????????????????????????????????????????????????????????????????????????????????????????????????????????????????????????????????????????????????????????????????????????????????????????????????????????????????????????????????????????????????????????????????????????????????????????????????????????????????????????????????????????????????????????????????????????????????????????????????????????????????????????????????????????????????????????????????????????????????????????????????????????????????????????????????????????????????????????????????????????????????????????????????????????????????????????????????????????????????????????????????????????????????????????????????????????????????????????????????????????????????????????????????????????????????????????????????????????????????????????????????????????????????????????????????????????????????????????????????????????????????????????????????????????????????????????????????????????????????????????????????????????????????????????????????????????????????????????????????????????????????????????????????????????????????????????????????????????????????????????????????????????????????????????????????????????????????????????????????????????????????????????????????????????????????????????????????????????????????????????????????????????????????????????????????????????????????????????????????????????????????????????????????????????????????????????????????????????????????????????????????????????????????????????????????????????????????????????????????????????????????????????????????????????????????????????????????????????????????????????????????????????????????????????????????????????????????????????????????????????????????????????????????????????????????????????????????????????????????????????????????????????????????????????????????????????????????????????????????????????????????????????????????????????????????????????????????????????????????????????????????????????????????????????????????????????????????????????????????????????????????????????????????????????????????????????????????????????????????????????????????????????????????????????????????????????????????????????????????????????????????????????????????????????????????????????????????????????????????????????????????????????????????????????????????????????????????????????????????????????????????????????????????????????????????????????????????????????????????????????????????????????????????????????????????????????????????????????????????????????????????????????????????????????????????????????????????????????????????????????????????????????????????????????????????????????????????????????????????????????????????????????????????????????????????????????????????????????????????????????????????????????????????????????????????????????????????????????????????????????????????????????????????????????????????????????????????????????????????????????????????????????????????????????????????????????????????????????????????????????????????????????????????????????????????????????????????????????????????????????????????????????????????????????????????????????????????????????????????????????????????????????????????????????????????????????????????????????????????????????????????????????????????????????????????????????????????????????????????????????????????????????????????????????????????????????????????????????????????????????????????????????????????????????????????????????????????????????????????????????????????????????????????????????????????????????????????????????????????????????????????????????????????????????????????????????????????????????????????????????????????????????????????????????????????????????????????????????????????????????????????????????????????????????????????????????????????????????????????????????????????????????????????????????????????????????????????????????????????????????????????????????????????????????????????????????????????????????????????????????????????????????????????????????????????????????????????????????????????????????????????????????????????????????????????????????????????????????????????????????????????????????????????????????????????????????????????????????????????????????????????????????????????????????????????????????????????????????????????????????????????????????????????????????????????????????????????????????????????????????????????????????????????????????????????????????????????????????????????????????????????????????????????????????????????????????????????????????????????????????????????????????????????????????????????????????????????????????????????????????????????????????????????????????????????????????????????????????????????????????????????????????????????????????????????????????????????????????????????????????????????????????????????????????????????????????????????????????????????????????????????????????????????????????????????????????????????????????????????????????????????????????????????????????????????????????????????????????????????????????????????????????????????????????????????????????????????????????????????????????????????????????????????????????????????????????????????????????????????????????????????????????????????????????????????????????????????????????????????????????????????????????????????????????????????????????????????????????????????????????????????????????????????????????????????????????????????????????????????????????????????????????????????????????????????????????????????????????????????????????????????????????????????????????????????????????????????????????????????????????????????????????????????????????????????????????????????????????????????????????????????????????????????????????????????????????????????????????????????????????????????????????????????????????????????????????????????????????????????????????????????????????????????????????????????????????????????????????????????????????????????????????????????????????????????????????????????????????????????????????????????????????????????????????????????????????????????????????????????????????????????????????????????????????????????????????????????????????????????????????????????????????????????????????????????????????????????????????????????????????????????????????????????????????????????????????????????????????????????????????????????????????????????????????????????????????????????????????????????????????????????????????????????????????????????????????????????????????????????????????????????????????????????????????????????????????????????????????????????????????????????????????????????????????????????????????????????????????????????????????????????????????????????????????????????????????????????????????????????????????????????????????????????????????????????????????????????????????????????????????????????????????????????????????????????????????????????????????????????????????????????????????????????????????????????????????????????????????????????????????????????????????????????????????????????????????????????????????????????????????????????????????????????????????????????????????????????????????????????????????????????????????????????????????????????????????????????????????????????????????????????????????????????????????????????????????????????????????????????????????????????????????????????????????????????????????????????????????????????????????????????????????????????????????????????????????????????????????????????????????????????????????????????????????????????????????????????????????????????????????????????????????????????????????????????????????????????????????????????????????????????????????????????????????????????????????????????????????????????????????????????????????????????????????????????????????????????????????????????????????????????????????????????????????????????????????????????????????????????????????????????????????????????????????????
Yalkaparidon      ????????????????????????????????????????????????????????????????????????????????????????????????????????????????????????????????????????????????????????????????????????????????????????????????????????????????????????????????????????????????????????????????????????????????????????????????????????????????????????????????????????????????????????????????????????????????????????????????????????????????????????????????????????????????????????????????????????????????????????????????????????????????????????????????????????????????????????????????????????????????????????????????????????????????????????????????????????????????????????????????????????????????????????????????????????????????????????????????????????????????????????????????????????????????????????????????????????????????????????????????????????????????????????????????????????????????????????????????????????????????????????????????????????????????????????????????????????????????????????????????????????????????????????????????????????????????????????????????????????????????????????????????????????????????????????????????????????????????????????????????????????????????????????????????????????????????????????????????????????????????????????????????????????????????????????????????????????????????????????????????????????????????????????????????????????????????????????????????????????????????????????????????????????????????????????????????????????????????????????????????????????????????????????????????????????????????????????????????????????????????????????????????????????????????????????????????????????????????????????????????????????????????????????????????????????????????????????????????????????????????????????????????????????????????????????????????????????????????????????????????????????????????????????????????????????????????????????????????????????????????????????????????????????????????????????????????????????????????????????????????????????????????????????????????????????????????????????????????????????????????????????????????????????????????????????????????????????????????????????????????????????????????????????????????????????????????????????????????????????????????????????????????????????????????????????????????????????????????????????????????????????????????????????????????????????????????????????????????????????????????????????????????????????????????????????????????????????????????????????????????????????????????????????????????????????????????????????????????????????????????????????????????????????????????????????????????????????????????????????????????????????????????????????????????????????????????????????????????????????????????????????????????????????????????????????????????????????????????????????????????????????????????????????????????????????????????????????????????????????????????????????????????????????????????????????????????????????????????????????????????????????????????????????????????????????????????????????????????????????????????????????????????????????????????????????????????????????????????????????????????????????????????????????????????????????????????????????????????????????????????????????????????????????????????????????????????????????????????????????????????????????????????????????????????????????????????????????????????????????????????????????????????????????????????????????????????????????????????????????????????????????????????????????????????????????????????????????????????????????????????????????????????????????????????????????????????????????????????????????????????????????????????????????????????????????????????????????????????????????????????????????????????????????????????????????????????????????????????????????????????????????????????????????????????????????????????????????????????????????????????????????????????????????????????????????????????????????????????????????????????????????????????????????????????????????????????????????????????????????????????????????????????????????????????????????????????????????????????????????????????????????????????????????????????????????????????????????????????????????????????????????????????????????????????????????????????????????????????????????????????????????????????????????????????????????????????????????????????????????????????????????????????????????????????????????????????????????????????????????????????????????????????????????????????????????????????????????????????????????????????????????????????????????????????????????????????????????????????????????????????????????????????????????????????????????????????????????????????????????????????????????????????????????????????????????????????????????????????????????????????????????????????????????????????????????????????????????????????????????????????????????????????????????????????????????????????????????????????????????????????????????????????????????????????????????????????????????????????????????????????????????????????????????????????????????????????????????????????????????????????????????????????????????????????????????????????????????????????????????????????????????????????????????????????????????????????????????????????????????????????????????????????????????????????????????????????????????????????????????????????????????????????????????????????????????????????????????????????????????????????????????????????????????????????????????????????????????????????????????????????????????????????????????????????????????????????????????????????????????????????????????????????????????????????????????????????????????????????????????????????????????????????????????????????????????????????????????????????????????????????????????????????????????????????????????????????????????????????????????????????????????????????????????????????????????????????????????????????????????????????????????????????????????????????????????????????????????????????????????????????????????????????????????????????????????????????????????????????????????????????????????????????????????????????????????????????????????????????????????????????????????????????????????????????????????????????????????????????????????????????????????????????????????????????????????????????????????????????????????????????????????????????????????????????????????????????????????????????????????????????????????????????????????????????????????????????????????????????????????????????????????????????????????????????????????????????????????????????????????????????????????????????????????????????????????????????????????????????????????????????????????????????????????????????????????????????????????????????????????????????????????????????????????????????????????????????????????????????????????????????????????????????????????????????????????????????????????????????????????????????????????????????????????????????????????????????????????????????????????????????????????????????????????????????????????????????????????????????????????????????????????????????????????????????????????????????????????????????????????????????????????????????????????????????????????????????????????????????????????????????????????????????????????????????????????????????????????????????????????????????????????????????????????????????????????????????????????????????????????????????????????????????????????????????????????????????????????????????????????????????????????????????????????????????????????????????????????????????????????????????????????????????????????????????????????????????????????????????????????????????????????????????????????????????????????????????????????????????????????????????????????????????????????????????????????????????????????????????????????????????????????????????????????????????????????????????????????????????????????????????????????????????????????????????????????????????????????????????????????????????????????????????????????????????????????????????????????????????????????????????????????????????????????????????????????????????????????????????????????????????????????????????????????????????????????????????????????????????????????????????????????????????????????????????????????????????????????????????????????????????????????????????????????????????????????????????????????????????????????????????????????????????????????????????????????????????????????????????????????????????????????????????????????????????????????????????????????????????????????????????????????????????????????????????????????????????????????????????????????????????????????????????????????????????????????????????????????????????????????????????????????????????????????????????????????????????????????????????????????????????????????????????????????????????????????????????????????????????????????????????????????????????????????????????????????????????????????????????????????????????????????????????????????????????????????????????????????????????????????????????????????????????????????????????????????????????????????????????????????????????????????????????????????????????????????????????????????????????????????????????????????????????????????????????????????????????????
Anatoliadelphys   ????????????????????????????????????????????????????????????????????????????????????????????????????????????????????????????????????????????????????????????????????????????????????????????????????????????????????????????????????????????????????????????????????????????????????????????????????????????????????????????????????????????????????????????????????????????????????????????????????????????????????????????????????????????????????????????????????????????????????????????????????????????????????????????????????????????????????????????????????????????????????????????????????????????????????????????????????????????????????????????????????????????????????????????????????????????????????????????????????????????????????????????????????????????????????????????????????????????????????????????????????????????????????????????????????????????????????????????????????????????????????????????????????????????????????????????????????????????????????????????????????????????????????????????????????????????????????????????????????????????????????????????????????????????????????????????????????????????????????????????????????????????????????????????????????????????????????????????????????????????????????????????????????????????????????????????????????????????????????????????????????????????????????????????????????????????????????????????????????????????????????????????????????????????????????????????????????????????????????????????????????????????????????????????????????????????????????????????????????????????????????????????????????????????????????????????????????????????????????????????????????????????????????????????????????????????????????????????????????????????????????????????????????????????????????????????????????????????????????????????????????????????????????????????????????????????????????????????????????????????????????????????????????????????????????????????????????????????????????????????????????????????????????????????????????????????????????????????????????????????????????????????????????????????????????????????????????????????????????????????????????????????????????????????????????????????????????????????????????????????????????????????????????????????????????????????????????????????????????????????????????????????????????????????????????????????????????????????????????????????????????????????????????????????????????????????????????????????????????????????????????????????????????????????????????????????????????????????????????????????????????????????????????????????????????????????????????????????????????????????????????????????????????????????????????????????????????????????????????????????????????????????????????????????????????????????????????????????????????????????????????????????????????????????????????????????????????????????????????????????????????????????????????????????????????????????????????????????????????????????????????????????????????????????????????????????????????????????????????????????????????????????????????????????????????????????????????????????????????????????????????????????????????????????????????????????????????????????????????????????????????????????????????????????????????????????????????????????????????????????????????????????????????????????????????????????????????????????????????????????????????????????????????????????????????????????????????????????????????????????????????????????????????????????????????????????????????????????????????????????????????????????????????????????????????????????????????????????????????????????????????????????????????????????????????????????????????????????????????????????????????????????????????????????????????????????????????????????????????????????????????????????????????????????????????????????????????????????????????????????????????????????????????????????????????????????????????????????????????????????????????????????????????????????????????????????????????????????????????????????????????????????????????????????????????????????????????????????????????????????????????????????????????????????????????????????????????????????????????????????????????????????????????????????????????????????????????????????????????????????????????????????????????????????????????????????????????????????????????????????????????????????????????????????????????????????????????????????????????????????????????????????????????????????????????????????????????????????????????????????????????????????????????????????????????????????????????????????????????????????????????????????????????????????????????????????????????????????????????????????????????????????????????????????????????????????????????????????????????????????????????????????????????????????????????????????????????????????????????????????????????????????????????????????????????????????????????????????????????????????????????????????????????????????????????????????????????????????????????????????????????????????????????????????????????????????????????????????????????????????????????????????????????????????????????????????????????????????????????????????????????????????????????????????????????????????????????????????????????????????????????????????????????????????????????????????????????????????????????????????????????????????????????????????????????????????????????????????????????????????????????????????????????????????????????????????????????????????????????????????????????????????????????????????????????????????????????????????????????????????????????????????????????????????????????????????????????????????????????????????????????????????????????????????????????????????????????????????????????????????????????????????????????????????????????????????????????????????????????????????????????????????????????????????????????????????????????????????????????????????????????????????????????????????????????????????????????????????????????????????????????????????????????????????????????????????????????????????????????????????????????????????????????????????????????????????????????????????????????????????????????????????????????????????????????????????????????????????????????????????????????????????????????????????????????????????????????????????????????????????????????????????????????????????????????????????????????????????????????????????????????????????????????????????????????????????????????????????????????????????????????????????????????????????????????????????????????????????????????????????????????????????????????????????????????????????????????????????????????????????????????????????????????????????????????????????????????????????????????????????????????????????????????????????????????????????????????????????????????????????????????????????????????????????????????????????????????????????????????????????????????????????????????????????????????????????????????????????????????????????????????????????????????????????????????????????????????????????????????????????????????????????????????????????????????????????????????????????????????????????????????????????????????????????????????????????????????????????????????????????????????????????????????????????????????????????????????????????????????????????????????????????????????????????????????????????????????????????????????????????????????????????????????????????????????????????????????????????????????????????????????????????????????????????????????????????????????????????????????????????????????????????????????????????????????????????????????????????????????????????????????????????????????????????????????????????????????????????????????????????????????????????????????????????????????????????????????????????????????????????????????????????????????????????????????????????????????????????????????????????????????????????????????????????????????????????????????????????????????????????????????????????????????????????????????????????????????????????????????????????????????????????????????????????????????????????????????????????????????????????????????????????????????????????????????????????????????????????????????????????????????????????????????????????????????????????????????????????????????????????????????????????????????????????????????????????????????????????????????????????????????????????????????????????????????????????????????????????????????????????????????????????????????????????????????????????????????????????????????????????????????????????????????????????????????????????????????????????????????????????????????????????????????????????????????????????????????????????????????????????????????????????????????????????????????????????????????????????????????????????????????????????????????????????????????????????????????????????????????????????????????????????????????????????????????????????????????????????????????????????????????????????????????????????????????????????????????????????????????????????????????????????????????????????????????????????????????????????????????????????????????????????????????????????????????????????????????????????????????????????????????????????????????????????????????????????????????
Didelphodon       ????????????????????????????????????????????????????????????????????????????????????????????????????????????????????????????????????????????????????????????????????????????????????????????????????????????????????????????????????????????????????????????????????????????????????????????????????????????????????????????????????????????????????????????????????????????????????????????????????????????????????????????????????????????????????????????????????????????????????????????????????????????????????????????????????????????????????????????????????????????????????????????????????????????????????????????????????????????????????????????????????????????????????????????????????????????????????????????????????????????????????????????????????????????????????????????????????????????????????????????????????????????????????????????????????????????????????????????????????????????????????????????????????????????????????????????????????????????????????????????????????????????????????????????????????????????????????????????????????????????????????????????????????????????????????????????????????????????????????????????????????????????????????????????????????????????????????????????????????????????????????????????????????????????????????????????????????????????????????????????????????????????????????????????????????????????????????????????????????????????????????????????????????????????????????????????????????????????????????????????????????????????????????????????????????????????????????????????????????????????????????????????????????????????????????????????????????????????????????????????????????????????????????????????????????????????????????????????????????????????????????????????????????????????????????????????????????????????????????????????????????????????????????????????????????????????????????????????????????????????????????????????????????????????????????????????????????????????????????????????????????????????????????????????????????????????????????????????????????????????????????????????????????????????????????????????????????????????????????????????????????????????????????????????????????????????????????????????????????????????????????????????????????????????????????????????????????????????????????????????????????????????????????????????????????????????????????????????????????????????????????????????????????????????????????????????????????????????????????????????????????????????????????????????????????????????????????????????????????????????????????????????????????????????????????????????????????????????????????????????????????????????????????????????????????????????????????????????????????????????????????????????????????????????????????????????????????????????????????????????????????????????????????????????????????????????????????????????????????????????????????????????????????????????????????????????????????????????????????????????????????????????????????????????????????????????????????????????????????????????????????????????????????????????????????????????????????????????????????????????????????????????????????????????????????????????????????????????????????????????????????????????????????????????????????????????????????????????????????????????????????????????????????????????????????????????????????????????????????????????????????????????????????????????????????????????????????????????????????????????????????????????????????????????????????????????????????????????????????????????????????????????????????????????????????????????????????????????????????????????????????????????????????????????????????????????????????????????????????????????????????????????????????????????????????????????????????????????????????????????????????????????????????????????????????????????????????????????????????????????????????????????????????????????????????????????????????????????????????????????????????????????????????????????????????????????????????????????????????????????????????????????????????????????????????????????????????????????????????????????????????????????????????????????????????????????????????????????????????????????????????????????????????????????????????????????????????????????????????????????????????????????????????????????????????????????????????????????????????????????????????????????????????????????????????????????????????????????????????????????????????????????????????????????????????????????????????????????????????????????????????????????????????????????????????????????????????????????????????????????????????????????????????????????????????????????????????????????????????????????????????????????????????????????????????????????????????????????????????????????????????????????????????????????????????????????????????????????????????????????????????????????????????????????????????????????????????????????????????????????????????????????????????????????????????????????????????????????????????????????????????????????????????????????????????????????????????????????????????????????????????????????????????????????????????????????????????????????????????????????????????????????????????????????????????????????????????????????????????????????????????????????????????????????????????????????????????????????????????????????????????????????????????????????????????????????????????????????????????????????????????????????????????????????????????????????????????????????????????????????????????????????????????????????????????????????????????????????????????????????????????????????????????????????????????????????????????????????????????????????????????????????????????????????????????????????????????????????????????????????????????????????????????????????????????????????????????????????????????????????????????????????????????????????????????????????????????????????????????????????????????????????????????????????????????????????????????????????????????????????????????????????????????????????????????????????????????????????????????????????????????????????????????????????????????????????????????????????????????????????????????????????????????????????????????????????????????????????????????????????????????????????????????????????????????????????????????????????????????????????????????????????????????????????????????????????????????????????????????????????????????????????????????????????????????????????????????????????????????????????????????????????????????????????????????????????????????????????????????????????????????????????????????????????????????????????????????????????????????????????????????????????????????????????????????????????????????????????????????????????????????????????????????????????????????????????????????????????????????????????????????????????????????????????????????????????????????????????????????????????????????????????????????????????????????????????????????????????????????????????????????????????????????????????????????????????????????????????????????????????????????????????????????????????????????????????????????????????????????????????????????????????????????????????????????????????????????????????????????????????????????????????????????????????????????????????????????????????????????????????????????????????????????????????????????????????????????????????????????????????????????????????????????????????????????????????????????????????????????????????????????????????????????????????????????????????????????????????????????????????????????????????????????????????????????????????????????????????????????????????????????????????????????????????????????????????????????????????????????????????????????????????????????????????????????????????????????????????????????????????????????????????????????????????????????????????????????????????????????????????????????????????????????????????????????????????????????????????????????????????????????????????????????????????????????????????????????????????????????????????????????????????????????????????????????????????????????????????????????????????????????????????????????????????????????????????????????????????????????????????????????????????????????????????????????????????????????????????????????????????????????????????????????????????????????????????????????????????????????????????????????????????????????????????????????????????????????????????????????????????????????????????????????????????????????????????????????????????????????????????????????????????????????????????????????????????????????????????????????????????????????????????????????????????????????????????????????????????????????????????????????????????????????????????????????????????????????????????????????????????????????????????????????????????????????????????????????????????????????????????????????????????????????????????????????????????????????????????????????????????????????????????????????????????????????????????????????????????????????????????????????????????????????????????????????????????????????????????????????????????????????????????????????????????????????????????????????????????????????????????????????????????????????????????????????????????????????


		Ornithorhynchus      001111?100 2101110112 000?001021 00100101-- -101101010 -111010010 200??011?{01} 0101100101 011011001- 0000000-00 {01}??1?00010 1010-00000 1101000000 1021101010 00100542?? ?-?????000 ----01---- 0?000??110 000000?010 00-0?110?0 0000?10000 0103010000 01001000-0 00-202?00- 0-00-01010 -000??-1?
		Tachyglossus         101011?100 2000110020 000?001021 00100101-- -100101010 -111010011 000011010{01} 0101100101 01101{01}001- 2011100-00 0000001010 1220-00001 1001?01000 1011101010 00102542?? ?-?????000 ----01---- 0?000??110 000000?010 20-0?110?0 0000?10000 0104010101 00000000-1 00-202?20- 0-00-01010 -100??-1?
		Didelphis            1{01}{01}101?10{01} 1000100122 1011{01}20{01}01 0101200011 10011110{01}1 {01}{01}10111100 2110111100 101110{01}101 1100110211 2110001100 010110{01}10- 1121100100 0-11110000 1011011011 1000000000 2101111122 0101201100 1001000110 101001001{12} 0101100211 2000?00100 0011410120 0021000101 0101011110 0011101000 111001010
		Monodelphis          {01}10101?110 1000100110 1011120{01}01 0101200002 2{01}101{12}1011 0110011100 2110111100 101110{01}101 110{12}110211 1110001100 010{01}00110- 1011100100 0-11100000 1011011011 1010000000 2101111122 0101201100 1001001110 101001001{12} 0101000211 2000??0100 0010410120 0021100101 0101011110 0011101000 111001010
		Caluromys            1101?1??10 ??0?1?0?22 1???00?101 ?1??1?0011 21?0111001 1??010?1?0 211??1?10? 10111?01?1 ??0011???? 1??0?011?0 ???11?1??? 1??11???00 0-1??????? ?????????1 ?0?0?00000 1101111122 0101201100 1000000010 2010010011 00--000001 2000??010? ??1{01}{23}??1?0 0?2??00101 ?101010110 0?1??0??11 111001010
		Glironia             1001?1?11? ??0?1?0?12 1???01?101 ????1?0012 21?0111111 1??010?1?0 210011010? 10110?01?1 ?1?110???? 1??01?11?0 01011?0??? 1????0??00 0-1??????? 1?11?1???? 1010?00000 2101110122 0101201100 1001001110 101001001{12} 010?000211 2000???1?? ???02??{01}?0 0?2??0???? ?1110?0?10 0???????00 11??01010
		Caenolestes          000001?110 ?1001101{01}{012} 1110?2??01 0001200002 0021121001 0110111100 2110100100 1011101101 1101110200 0110001100 010100110- 1121100100 1021?00110 00110?1000 0011010010 --11112122 1211{01}0(01)000 1001001110 2010010011 0100?10211 2000000000 1010210020 0020100101 010001?211 0001100111 111001000
		Dasyuroides          {01}{01}0001?110 0{01}00101100 1{01}110?0101 0001200002 2020111001 0010011100 202010110? 1011?00101 1101010200 2111101100 010110010- 0--1100120 0-20110010 0011001100 0012011000 2100110122 0001201100 1001001010 2110010011 0101000{012}10 2000?0000? ??0030?120 012?100101 0110110211 101121??11 111001111
		Dasyurus             11{01}101?110 1{01}0010?1{12}{01} 1{01}11{01}20101 00012000?? ?{01}210111{01}1 {01}000011100 2020101101 1011100101 1102110211 2111101100 110110110- 1011101120 ??20100010 0011001100 0012011000 2100110122 0101201100 1001001010 2110010011 010100021{01} 200010000{01} 10?0300120 0121000101 0111110211 10111111{01}{01} 111001111
		Phascogale           11?001?110 11001011{01}{012} 1111020101 0001200002 1021121001 0000011100 2020101101 1011100101 1101110211 2111101100 110110010- 1011101120 ??20110010 0011001000 0012011000 2100110122 0201201100 1001001010 2110010011 010??00?10 2000??000? ????30?120 0120000101 0111110211 1011111111 111001111
		Notoryctes           00{01}011?1?0 {01}?20?????0 1?10010021 0000300002 2001011111 1110010100 20???001?0 0011101111 110011200- 0110101100 010110010- 0--111-121 1120?13010 01?111?110 0000221000 3-0-1-0022 010-201000 11010?00?0 201001000? 010{01}?000?1 1001??0001 ?002100??0 0?2?1001?1 ?11?11?211 1????1???? 1110??-1?
		Echymipera           0001011110 010011112{012} 1110120121 1001311002 1111130011 0000011100 2011000000 1011001010 100001000- 2010021100 000111012- 0--1100111 1120001000 1121000110 0100211000 2111111122 1101201100 1101001110 2110010012 0101{01}10201 200??0000? ????3??120 0020100101 0102010210 0001210111 111001010
		Perameles            00000111?0 010011012{012} 1?10120121 1001311002 0111120001 0000011100 201110000? 1011001010 100001000- 2011021100 001111012- 0--1100011 1120011000 112{01}000100 0100201010 2111111122 1101201100 1111001110 2110010012 0101{01}10201 2000?0000{01} 0002310120 0120100101 0112010211 0001210011 111001011
		Dromiciops           {01}0000101?0 000010111{12} 1?11010001 0101100012 2100111001 1010001100 2020100102 1011100101 110?110211 2110001100 010000010- 1021000120 0-21?10210 10110?1011 0000000000 1001110122 1101201000 1101000010 2010010102 0101?00201 2001211100 1000210120 0121100111 0110111211 101121?111 111001010
		Trichosurus          1{01}0101?110 0000101112 11110100{12}1 0101100011 21{012}0111001 1110011100 2000101100 1011101101 1101110211 2110101100 010010010- 1011100120 0-21?10210 1011001011 0100022011 0011011100 1210101-10 10010110{01}1 3211111102 0100000211 20012?0111 1001111120 1121100101 0101012211 01112{01}1001 111010011
		Phalanger            1001000{01}10 100010101{012} 1111010001 0101100011 2{01}00111001 1110011100 1000101100 1011100101 1101100211 2110001100 010010110- 101111-120 0-21?10210 1011001011 0100022011 0011011111 1210101-10 10010110{01}1 3211111102 11{01}0000211 200121011? ??0?21?120 1020100101 0100012211 0?112100?1 111010011
		Petaurus             1101011110 10000-1101 1111010021 0101100011 2{01}001{01}1001 1000011100 1100001101 1011000101 1101110211 2110101100 010000010- 101101-120 0-20010210 0011001011 0100022010 1011012111 1010101-00 11010010{01}0 3211111101 0100?00001 2001211111 2001211110 1021100101 0101011211 0111210011 111010011
		Pseudochirops        1002010110 0100101021 1110010001 0101200011 2100111001 1110001100 1100??1100 1011100101 1102100211 2110001100 010010110- 101111-120 0-20010210 1011000011 0100023010 0111001102 1211001-01 1001001011 3211111102 0100?00011 20012?1111 2?01211110 1021100101 0101011211 011121{01}001 111010011
		Cercartetus          0000011?10 1?000-?111 1111010011 0101100002 211?111001 1??0?1110? 1?00101100 1011?00101 1100110211 2110001100 010000010- 112101-120 1120?10210 0011001011 0100023010 0011011111 1211101-00 1001001?1? 3211111102 012?000211 2001???1?1 ??0121?110 0120100101 ?100010211 01112100?1 111011011
		Macropus             1002000010 0000101022 1111010101 00??300021 2010111111 1010001100 0000001112 1111111111 0100112201 0001111101 0111100211 1021101101 1220112001 1000-01{01}2- -103223011 1011011022 101001?-10 1001011111 3210011102 1110100{012}11 2011210101 2001211120 0121100101 0112111011 011121{01}00{01} 111010011
		Dendrolagus          1001010011 01{01}0101022 1111010121 0001300021 2120111011 1110011100 0100000111 1111101111 0100110201 1000011101 010110020- 1021100021 1220102000 1000-0102- -103123011 1011011022 1110011-10 1001011111 3210011102 1110000{012}11 201???010? ????2??120 0121000101 0102111011 01112110?0 111010011
		Dorcopsis            1002000110 0000101022 1110000121 0001300020 2100111111 1110001100 0000000112 1111111110 0100112201 0001111101 0111100211 1021100101 1220112001 1000-0112- -103223011 1011011022 1{01}10011-10 1001011111 3210011102 1110?00211 201??????? ????2??120 0121100101 0102111011 0111201000 1?1010010
		Thylogale            1002010110 0000101022 1111010021 0001300021 2020111111 1010001100 0?00001112 1111111111 0100112201 0001011101 0111100211 1021101101 1220112001 1000-0112- -103223011 1011011022 1010011-10 1001011111 3210011102 111000021{01} 201???0101 ?0?1211??0 012100???? ?102111011 01??????11 ?11?10010
		Vombatus             {01}001000100 10000-1112 1111010010 0001200012 2{01}20111111 1010011100 {01}000101102 1011101101 0101100211 1110011100 010111110- 0--1000120 ??21?10010 1011001011 0100043011 101100?000 0-1001?-01 1011111101 {01}210012103 01110001?1 2001100{01}0? 2102111221 0020100101 00--011010 0-11210{01}1? 111010001
		Phascolarctos        1002000100 10000-0022 1110010010 0001100011 2100101001 1110011100 0000001110 1011101101 1101002211 0110011100 010111110- 0--1000120 ??21?10011 1011001?11 0100023010 1111012000 0211011-01 1010111111 2010011102 1101?00111 2001??000? ?102111120 0121100101 00-2010011 0-11100011 111011011
		Vincelestes          10010???11 2?0011?112 1010?2?101 ????10??12 1100111001 11101111?? ???01??1?0 1?11?001?? 0???110111 2000000-00 110000110- 1110-00000 11?1?????? ?????????? ?????13100 {12}?001-0??? 0101200000 ??000?0001 0?0?00???0 00-0101001 200???0??? ???????000 0?000000-0 00-200000- 0000-00000 0000??01?
		Ukhaatherium         0?0?1????? ?????????? 1?101?0?0? ????????0? 210?1??001 ?100?1?1?0 ?????????0 1011?001?? ?10??1???? 1110011010 1101101110 1?2100?000 ??0??????? ?????????? ?????00100 00??1????? 000?20??00 0?0000???? ??1??11??? ?????00??? ??0??????? ????????3? ?????????? ?0-?????10 ?????????? 101???01?
		Asioryctes           000?011010 1?000-?100 1011?????? ?????????? ?????????? ?????????? 210???11?? ?????????? 0???1?0?0? 11???11010 ???11??1?? 1?010??0?? ?????????? 1???????10 ?????00100 000010???? 0?01200000 00?00???00 0110011??3 ?0-0000000 110??????? ????????3? 0?2?10?101 ?0???1?2?? ?0???1??11 101???0??
		Deltatheridium       ?????????? ?????????? ?????????? ?????????? ?????????? ?????????? ?????????? ?????????? ?????????? ?????????? ???????10- ???0-????? 11???????? ?????????? ?????11000 000010?122 0?01201100 1?010???01 ??1??10??? 0????00011 ??0??????? ???????210 0020000101 00--01?110 0000-00000 1110??0??
		Mayulestes           00010??011 0?00?????? ?01???01?? ????10000? 1111111011 0010111111 ?????????1 101??011?? 1???110101 000?101100 11000?1110 1110000100 11010?000? ?????????? ?????00000 2000110122 0001201100 10010?1101 0?10010??1 00-0000011 2?0??????? ????????10 0?2??11101 00-?011110 001101???? 111111110
		Pucadelphys          00010??011 0?011??110 10111?0??1 0???20000? 2011111001 01101111?1 ?????????1 1011000100 100?110101 0001101100 01000?1110 1110000100 110101000? ?????????? ?????00000 21{01}1110122 0101201100 1001000111 0010010??1 00-0000001 200???0??? ???????1{12}0 0010111101 10-0011110 0011000{01}1{01} 111111110
		Andinodelphys        00010??011 ??0????01? 1?11??0??1 ????2?000? 2??1111001 1??01111?1 2???0??101 1011?01100 100?11???? ?001101100 01000?111? 111000?100 11?10?000? ???1001000 ?011?00000 2100110122 0000201100 ?001000110 0?10010??1 010?000001 200???0??? ???????1{12}0 00?0111101 10-001?110 0011000011 1111?????
		Asiatherium          ?????????? ?????????? ????????0? ?????0???? ???01?1?0? ?????1???1 ?00??????0 1??1?0?1?? ?10??1???? ?????????? ?????????? ?????????? ?????????? ?????????? ?????????0 0011?1???? ??01?0??00 ??0?0????? ??????0??{12} ???????0?1 ??????0??? ?????????? 0??????11? ?10?0??110 0????????? 1??0??01?
		Herpetotherium       ?????????? ?????????? 1?????0??? ?????????2 1?111?1001 ?1000????? ?????????1 1?1??00101 110?110201 0010001100 010101112? 1110-0?100 11?1?????? ?????????0 ?????00000 2101112122 0001201100 ??0100011? 2?1??10011 ?101?002?1 2?0???0??? ???????120 0021100101 010001?111 0011111011 111001100
		Peradectidae         ?????????? ?????????? ?????????? ?????????? ?????????? ?????????? ?????????? ?????????? ?????????? 1110001100 ?100011??? ?????????? ?????????? ?????????? ??????0000 200011?122 ??01201?00 ?00100???0 0????????1 010??????? ??????0??? ???????120 002?100101 011201?110 0001100000 1110111?1
		Djarthia             ?????????? ?????????? ?????????? ?????????? ?????????? ?????????? ?????????? ?????????? ?????????? 2110101100 010000110- 1121100{01}20 0-2?0????? ?????????? ???????000 211111??2? ???1?01?00 ?????????? ?????????? ?????????? ?????????? ???????1{23}0 0{01}20100101 010001?210 00111{01}010{01} 1110??1??
		Palaeothentes        ?????????? ?????????? ?????????? ?????????? ???1131?01 10??1?11?1 ?????????1 101??011?? ????1??100 0011001100 010100112? 1121100100 10210????? ?????????? ?????22000 --11012112 1211101100 ???10??11? 2????????? ?10??002?? ??0??????? ???????1?0 0????00101 ?11201??1? 0011?0???? 1110???0?
		Yalkaparidon         ?????????? ?????????? ?????????? ?????????? ?????????? ?????????? ?????????? ?????????? ?????????? 101{01}111100 110110{01}1{01}? 102110?110 0-210????? ?????????? ?????2?0-0 3---1-10{01}0 011-{01}11?00 ?0?1001??? {12}?1?01{01}??1 ?130?0020? 200??????? ???????120 0?2?100101 0111010210 001120?1{01}0 11?001-?0
		Anatoliadelphys      00000??010 0?0??????2 10???????1 0???2????? 1120111001 1??01111?0 ?????????1 1011?00101 1?0?110110 ?????????? ???????110 111110?10? ??010????? ?????????? ???????000 200001?122 ???1201?00 ???100???? ??1??10??? ?101?????? ??0??????? ?????????0 0????????? ??????{01}??? ?????????? ??????(01)0?
		Didelphodon          ?????????? ?????????? ?????????? ?????????? ?????????? ?????????? ?????????? ?????????? ?????????? ?????????? ???????12- 1?201???00 11000????? ?????????? ?????11000 21?1110122 ?101201?00 10?10?1??? 2?1??10??{23} 2????00211 ??0??????? ???????120 0?2??001?1 0???1?{01}?1? 01??????0? 111???1??

;

end;

[undated analysis]

begin mrbayes;

SET autoclose=yes nowarn=yes;

outgroup Ornithorhynchus;

delete Yalkaparidon;

charset APOB = 1-2283;
charset APOB_1st = 1-2283\3;
charset APOB_2nd = 2-2283\3;
charset APOB_3rd = 3-2283\3;
charset BRCA1 = 2284-4860;
charset BRCA1_1st = 2284-4860\3;
charset BRCA1_2nd = 2285-4860\3;
charset BRCA1_3rd = 2286-4860\3;
charset IRBP = 4861-6093;
charset IRBP_1st = 4861-6093\3;
charset IRBP_2nd = 4862-6093\3;
charset IRBP_3rd = 4863-6093\3;
charset RAG1 = 6094-7998;
charset RAG1_1st = 6094-7998\3;
charset RAG1_2nd = 6095-7998\3;
charset RAG1_3rd = 6096-7998\3;
charset VWF = 7999-9012;
charset morph = 9013-9271;

ctype ord: 9016	9023	9025	9031-9032	9038	9047	9051-9053	9055	9058	9073	9075	9096	9099-9100	9103	9108	9120-9121	9124-9125	9131	9134-9135	9140	9145	9151	9156-9160	9163	9169	9171-9172	9174	9177	9180	9193-9194	9199	9210	9213	9217	9227	9246;
 
[optimal partitions for molecular dataset according to PartitionFinder - 'greedy' algorithm, linked branch lengths, BIC, only models implemented by MrBayes tested]
CHARSET PartitionFinder_1 = 1-2283\3 [APOB_1st] 2284-4860\3 [BRCA1_1st]; [HKY+G]
CHARSET PartitionFinder_2 = 2-2283\3 [APOB_2nd] 8000-9012\3 [VWF_2nd]; [GTR+G]
CHARSET PartitionFinder_3 = 3-2283\3 [APOB_3rd] 4863-6093\3 [IRBP_3rd]; [GTR+G]
CHARSET PartitionFinder_4 = 2285-4860\3 [BRCA1_2nd]; [HKY+G]
CHARSET PartitionFinder_5 = 2286-4860\3 [BRCA1_3rd]; [HKY+G]
CHARSET PartitionFinder_6 = 4861-6093\3 [IRBP_1st] 7999-9012\3 [VWF_1st]; [HKY+G]
CHARSET PartitionFinder_7 = 4862-6093\3 [IRBP_2nd] 6094-7998\3 [RAG_1st] 6095-7998\3 [RAG1_2nd]; [HKY+G]
CHARSET PartitionFinder_8 = 6096-7998\3 [RAG1_3rd] 8001-9012\3 [VWF_3rd]; [GTR+G]

PARTITION 9partitions = 9: PartitionFinder_1, PartitionFinder_2, PartitionFinder_3, PartitionFinder_4, PartitionFinder_5, PartitionFinder_6, PartitionFinder_7, PartitionFinder_8, morph;

SET PARTITION = 9partitions;
LSET applyto=(1,4,5,6,7) nst=2 rates=gamma; [HKY+G]
LSET applyto=(2,3,8) nst=6 rates=gamma; [GTR+G]
LSET applyto=(9) coding=informative rates=gamma; [Mk+G assuming only parsimony-informative characters scored]

unlink revmat=(all) shape=(all) pinvar=(all) statefreq=(all) tratio=(all);
prset applyto=(all) ratepr=variable;

MCMCP nruns=4 nchains=4 temp=0.1 mcmcdiagn=yes savebrlens=yes relburnin=yes burninfrac=0.25;
MCMCP samplefreq=5000 printfr=5000 filename=Anatoliadelphys_morph_Didelphodon_TE;

mcmc ngen= 20000000; 

sumt filename=Anatoliadelphys_morph_Didelphodon_TE contype=halfcompat relburnin=yes burninfrac=0.25;
sump filename=Anatoliadelphys_morph_Didelphodon_TE relburnin=yes burninfrac=0.25;

End;	

***************************************************************************

[50% majority rule consensus tree from post-burn-in trees from "undated" analysis]

#NEXUS
[ID: 0607616744]
begin taxa;
	dimensions ntax=39;
	taxlabels
		Ornithorhynchus
		Tachyglossus
		Didelphis
		Monodelphis
		Caluromys
		Glironia
		Caenolestes
		Dasyuroides
		Dasyurus
		Phascogale
		Notoryctes
		Echymipera
		Perameles
		Dromiciops
		Trichosurus
		Phalanger
		Petaurus
		Pseudochirops
		Cercartetus
		Macropus
		Dendrolagus
		Dorcopsis
		Thylogale
		Vombatus
		Phascolarctos
		Vincelestes
		Ukhaatherium
		Asioryctes
		Deltatheridium
		Mayulestes
		Pucadelphys
		Andinodelphys
		Asiatherium
		Herpetotherium
		Peradectidae
		Djarthia
		Palaeothentes
		Anatoliadelphys
		Didelphodon
		;
end;
begin trees;
	translate
		1	Ornithorhynchus,
		2	Tachyglossus,
		3	Didelphis,
		4	Monodelphis,
		5	Caluromys,
		6	Glironia,
		7	Caenolestes,
		8	Dasyuroides,
		9	Dasyurus,
		10	Phascogale,
		11	Notoryctes,
		12	Echymipera,
		13	Perameles,
		14	Dromiciops,
		15	Trichosurus,
		16	Phalanger,
		17	Petaurus,
		18	Pseudochirops,
		19	Cercartetus,
		20	Macropus,
		21	Dendrolagus,
		22	Dorcopsis,
		23	Thylogale,
		24	Vombatus,
		25	Phascolarctos,
		26	Vincelestes,
		27	Ukhaatherium,
		28	Asioryctes,
		29	Deltatheridium,
		30	Mayulestes,
		31	Pucadelphys,
		32	Andinodelphys,
		33	Asiatherium,
		34	Herpetotherium,
		35	Peradectidae,
		36	Djarthia,
		37	Palaeothentes,
		38	Anatoliadelphys,
		39	Didelphodon
		;
   tree con_50_majrule = [&U] (1[&prob=1.00000000e+00,prob_stddev=0.00000000e+00,prob_range={1.00000000e+00,1.00000000e+00},prob(percent)="100",prob+-sd="100+-0"]:4.160402e-02[&length_mean=4.16648014e-02,length_median=4.16040200e-02,length_95%HPD={2.92116800e-02,5.45343400e-02}],2[&prob=1.00000000e+00,prob_stddev=0.00000000e+00,prob_range={1.00000000e+00,1.00000000e+00},prob(percent)="100",prob+-sd="100+-0"]:3.917213e-02[&length_mean=3.93168484e-02,length_median=3.91721300e-02,length_95%HPD={2.75449800e-02,5.17221700e-02}],(((((((((3[&prob=1.00000000e+00,prob_stddev=0.00000000e+00,prob_range={1.00000000e+00,1.00000000e+00},prob(percent)="100",prob+-sd="100+-0"]:4.001621e-02[&length_mean=3.98870921e-02,length_median=4.00162100e-02,length_95%HPD={3.48417100e-02,4.49320000e-02}],4[&prob=1.00000000e+00,prob_stddev=0.00000000e+00,prob_range={1.00000000e+00,1.00000000e+00},prob(percent)="100",prob+-sd="100+-0"]:2.926584e-02[&length_mean=2.88560272e-02,length_median=2.92658400e-02,length_95%HPD={2.45975500e-02,3.44009800e-02}])[&prob=9.43352216e-01,prob_stddev=2.53774512e-03,prob_range={9.39686771e-01,9.45351549e-01},prob(percent)="94",prob+-sd="94+-0"]:1.173053e-02[&length_mean=1.17286215e-02,length_median=1.17305300e-02,length_95%HPD={8.73250800e-03,1.48381100e-02}],(5[&prob=1.00000000e+00,prob_stddev=0.00000000e+00,prob_range={1.00000000e+00,1.00000000e+00},prob(percent)="100",prob+-sd="100+-0"]:4.106623e-02[&length_mean=3.78312152e-02,length_median=4.10662300e-02,length_95%HPD={8.43976600e-03,4.85928700e-02}],6[&prob=1.00000000e+00,prob_stddev=0.00000000e+00,prob_range={1.00000000e+00,1.00000000e+00},prob(percent)="100",prob+-sd="100+-0"]:3.338281e-02[&length_mean=3.32915006e-02,length_median=3.33828100e-02,length_95%HPD={2.88354600e-02,3.83200700e-02}])[&prob=7.75824725e-01,prob_stddev=8.17300759e-03,prob_range={7.64745085e-01,7.84405198e-01},prob(percent)="78",prob+-sd="78+-1"]:3.666969e-03[&length_mean=3.72671913e-03,length_median=3.66696900e-03,length_95%HPD={1.81751500e-03,6.01088900e-03}])[&prob=7.67327557e-01,prob_stddev=1.46551513e-02,prob_range={7.47084305e-01,7.79073642e-01},prob(percent)="77",prob+-sd="77+-1"]:5.039041e-02[&length_mean=4.88711456e-02,length_median=5.03904100e-02,length_95%HPD={2.21295400e-02,6.68031700e-02}],(7[&prob=1.00000000e+00,prob_stddev=0.00000000e+00,prob_range={1.00000000e+00,1.00000000e+00},prob(percent)="100",prob+-sd="100+-0"]:4.432531e-02[&length_mean=4.52888032e-02,length_median=4.43253100e-02,length_95%HPD={1.04687000e-02,7.98338700e-02}],37[&prob=1.00000000e+00,prob_stddev=0.00000000e+00,prob_range={1.00000000e+00,1.00000000e+00},prob(percent)="100",prob+-sd="100+-0"]:4.857818e-02[&length_mean=5.07021416e-02,length_median=4.85781800e-02,length_95%HPD={1.52162200e-02,8.87778200e-02}])[&prob=9.85171609e-01,prob_stddev=2.70026564e-03,prob_range={9.82339220e-01,9.88670443e-01},prob(percent)="99",prob+-sd="99+-0"]:6.334018e-02[&length_mean=6.28088979e-02,length_median=6.33401800e-02,length_95%HPD={2.12904300e-02,1.04635800e-01}],((((8[&prob=1.00000000e+00,prob_stddev=0.00000000e+00,prob_range={1.00000000e+00,1.00000000e+00},prob(percent)="100",prob+-sd="100+-0"]:1.637791e-02[&length_mean=1.66424582e-02,length_median=1.63779100e-02,length_95%HPD={1.02247200e-02,2.40003900e-02}],9[&prob=1.00000000e+00,prob_stddev=0.00000000e+00,prob_range={1.00000000e+00,1.00000000e+00},prob(percent)="100",prob+-sd="100+-0"]:1.674184e-02[&length_mean=1.68110735e-02,length_median=1.67418400e-02,length_95%HPD={1.10673700e-02,2.24988200e-02}])[&prob=1.00000000e+00,prob_stddev=0.00000000e+00,prob_range={1.00000000e+00,1.00000000e+00},prob(percent)="100",prob+-sd="100+-0"]:9.988925e-03[&length_mean=1.01301590e-02,length_median=9.98892500e-03,length_95%HPD={4.84625100e-03,1.55458500e-02}],10[&prob=1.00000000e+00,prob_stddev=0.00000000e+00,prob_range={1.00000000e+00,1.00000000e+00},prob(percent)="100",prob+-sd="100+-0"]:1.753547e-02[&length_mean=1.75869182e-02,length_median=1.75354700e-02,length_95%HPD={1.33375400e-02,2.18201700e-02}])[&prob=1.00000000e+00,prob_stddev=0.00000000e+00,prob_range={1.00000000e+00,1.00000000e+00},prob(percent)="100",prob+-sd="100+-0"]:1.046617e-01[&length_mean=9.85852799e-02,length_median=1.04661700e-01,length_95%HPD={5.96809100e-02,1.25600100e-01}],36[&prob=1.00000000e+00,prob_stddev=0.00000000e+00,prob_range={1.00000000e+00,1.00000000e+00},prob(percent)="100",prob+-sd="100+-0"]:1.627211e-02[&length_mean=1.94462691e-02,length_median=1.62721100e-02,length_95%HPD={7.11548900e-06,4.85170000e-02}])[&prob=5.31572809e-01,prob_stddev=1.63140005e-02,prob_range={5.15828057e-01,5.53815395e-01},prob(percent)="53",prob+-sd="53+-2"]:2.881280e-02[&length_mean=3.02013549e-02,length_median=2.88128000e-02,length_95%HPD={2.69976200e-05,5.79650800e-02}],11[&prob=1.00000000e+00,prob_stddev=0.00000000e+00,prob_range={1.00000000e+00,1.00000000e+00},prob(percent)="100",prob+-sd="100+-0"]:9.188516e-02[&length_mean=9.15740398e-02,length_median=9.18851600e-02,length_95%HPD={8.23112200e-02,1.01469600e-01}],(12[&prob=1.00000000e+00,prob_stddev=0.00000000e+00,prob_range={1.00000000e+00,1.00000000e+00},prob(percent)="100",prob+-sd="100+-0"]:1.423133e-02[&length_mean=1.42856148e-02,length_median=1.42313300e-02,length_95%HPD={1.09175000e-02,1.78661300e-02}],13[&prob=1.00000000e+00,prob_stddev=0.00000000e+00,prob_range={1.00000000e+00,1.00000000e+00},prob(percent)="100",prob+-sd="100+-0"]:1.722046e-02[&length_mean=1.72733983e-02,length_median=1.72204600e-02,length_95%HPD={1.35351800e-02,2.11438400e-02}])[&prob=9.99833389e-01,prob_stddev=3.33222259e-04,prob_range={9.99333555e-01,1.00000000e+00},prob(percent)="100",prob+-sd="100+-0"]:8.937366e-02[&length_mean=8.85005266e-02,length_median=8.93736600e-02,length_95%HPD={7.85409700e-02,1.01038200e-01}])[&prob=5.59063645e-01,prob_stddev=2.09998332e-02,prob_range={5.35488171e-01,5.82139287e-01},prob(percent)="56",prob+-sd="56+-2"]:3.284252e-03[&length_mean=3.34351648e-03,length_median=3.28425200e-03,length_95%HPD={1.24083300e-03,5.69205000e-03}],(14[&prob=1.00000000e+00,prob_stddev=0.00000000e+00,prob_range={1.00000000e+00,1.00000000e+00},prob(percent)="100",prob+-sd="100+-0"]:8.047143e-02[&length_mean=7.78134643e-02,length_median=8.04714300e-02,length_95%HPD={5.42406700e-02,9.02627100e-02}],((((15[&prob=1.00000000e+00,prob_stddev=0.00000000e+00,prob_range={1.00000000e+00,1.00000000e+00},prob(percent)="100",prob+-sd="100+-0"]:1.372595e-02[&length_mean=1.37754473e-02,length_median=1.37259500e-02,length_95%HPD={1.07884900e-02,1.69289300e-02}],16[&prob=1.00000000e+00,prob_stddev=0.00000000e+00,prob_range={1.00000000e+00,1.00000000e+00},prob(percent)="100",prob+-sd="100+-0"]:2.026865e-02[&length_mean=2.03099526e-02,length_median=2.02686500e-02,length_95%HPD={1.67053900e-02,2.41177200e-02}])[&prob=1.00000000e+00,prob_stddev=0.00000000e+00,prob_range={1.00000000e+00,1.00000000e+00},prob(percent)="100",prob+-sd="100+-0"]:2.534793e-02[&length_mean=2.53937616e-02,length_median=2.53479300e-02,length_95%HPD={2.13084700e-02,2.94649900e-02}],19[&prob=1.00000000e+00,prob_stddev=0.00000000e+00,prob_range={1.00000000e+00,1.00000000e+00},prob(percent)="100",prob+-sd="100+-0"]:3.609094e-02[&length_mean=3.58840822e-02,length_median=3.60909400e-02,length_95%HPD={3.14819300e-02,4.14574400e-02}])[&prob=9.74675108e-01,prob_stddev=6.58623440e-03,prob_range={9.69676774e-01,9.84338554e-01},prob(percent)="97",prob+-sd="97+-1"]:3.812442e-03[&length_mean=3.88013993e-03,length_median=3.81244200e-03,length_95%HPD={1.99584300e-03,5.92014900e-03}],((17[&prob=1.00000000e+00,prob_stddev=0.00000000e+00,prob_range={1.00000000e+00,1.00000000e+00},prob(percent)="100",prob+-sd="100+-0"]:3.740281e-02[&length_mean=3.74346755e-02,length_median=3.74028100e-02,length_95%HPD={3.27464900e-02,4.23139800e-02}],18[&prob=1.00000000e+00,prob_stddev=0.00000000e+00,prob_range={1.00000000e+00,1.00000000e+00},prob(percent)="100",prob+-sd="100+-0"]:3.463814e-02[&length_mean=3.47066316e-02,length_median=3.46381400e-02,length_95%HPD={3.02183900e-02,3.92266500e-02}])[&prob=9.99583472e-01,prob_stddev=4.19295481e-04,prob_range={9.99000333e-01,1.00000000e+00},prob(percent)="100",prob+-sd="100+-0"]:1.933134e-02[&length_mean=1.93231798e-02,length_median=1.93313400e-02,length_95%HPD={1.57240700e-02,2.33363400e-02}],(20[&prob=1.00000000e+00,prob_stddev=0.00000000e+00,prob_range={1.00000000e+00,1.00000000e+00},prob(percent)="100",prob+-sd="100+-0"]:8.362698e-03[&length_mean=8.42203648e-03,length_median=8.36269800e-03,length_95%HPD={6.05677300e-03,1.09535500e-02}],((21[&prob=1.00000000e+00,prob_stddev=0.00000000e+00,prob_range={1.00000000e+00,1.00000000e+00},prob(percent)="100",prob+-sd="100+-0"]:9.457371e-03[&length_mean=9.38367726e-03,length_median=9.45737100e-03,length_95%HPD={6.13655100e-03,1.24642400e-02}],23[&prob=1.00000000e+00,prob_stddev=0.00000000e+00,prob_range={1.00000000e+00,1.00000000e+00},prob(percent)="100",prob+-sd="100+-0"]:6.879706e-03[&length_mean=6.95292796e-03,length_median=6.87970600e-03,length_95%HPD={4.85303100e-03,9.20070000e-03}])[&prob=8.89786738e-01,prob_stddev=9.82629070e-03,prob_range={8.79706764e-01,9.00366544e-01},prob(percent)="89",prob+-sd="89+-1"]:1.747758e-03[&length_mean=1.79869148e-03,length_median=1.74775800e-03,length_95%HPD={6.68232900e-04,2.98120300e-03}],22[&prob=1.00000000e+00,prob_stddev=0.00000000e+00,prob_range={1.00000000e+00,1.00000000e+00},prob(percent)="100",prob+-sd="100+-0"]:9.915530e-03[&length_mean=9.96720358e-03,length_median=9.91553000e-03,length_95%HPD={7.41767000e-03,1.25365400e-02}])[&prob=8.81789404e-01,prob_stddev=7.64416511e-03,prob_range={8.73375541e-01,8.89370210e-01},prob(percent)="88",prob+-sd="88+-1"]:1.266343e-03[&length_mean=1.33720193e-03,length_median=1.26634300e-03,length_95%HPD={3.08546900e-04,2.51171200e-03}])[&prob=1.00000000e+00,prob_stddev=0.00000000e+00,prob_range={1.00000000e+00,1.00000000e+00},prob(percent)="100",prob+-sd="100+-0"]:5.952955e-02[&length_mean=5.95134916e-02,length_median=5.95295500e-02,length_95%HPD={5.29077200e-02,6.59536000e-02}])[&prob=8.69876708e-01,prob_stddev=9.73594622e-03,prob_range={8.56714429e-01,8.79373542e-01},prob(percent)="87",prob+-sd="87+-1"]:2.272396e-03[&length_mean=2.32113114e-03,length_median=2.27239600e-03,length_95%HPD={9.14848600e-04,3.85644600e-03}])[&prob=9.55181606e-01,prob_stddev=5.02049956e-03,prob_range={9.52349217e-01,9.62679107e-01},prob(percent)="96",prob+-sd="96+-1"]:8.432394e-03[&length_mean=8.45972377e-03,length_median=8.43239400e-03,length_95%HPD={5.92845300e-03,1.09192600e-02}],(24[&prob=1.00000000e+00,prob_stddev=0.00000000e+00,prob_range={1.00000000e+00,1.00000000e+00},prob(percent)="100",prob+-sd="100+-0"]:3.527506e-02[&length_mean=3.53081031e-02,length_median=3.52750600e-02,length_95%HPD={3.09266800e-02,3.99254200e-02}],25[&prob=1.00000000e+00,prob_stddev=0.00000000e+00,prob_range={1.00000000e+00,1.00000000e+00},prob(percent)="100",prob+-sd="100+-0"]:3.743914e-02[&length_mean=3.75022193e-02,length_median=3.74391400e-02,length_95%HPD={3.29052100e-02,4.21707100e-02}])[&prob=1.00000000e+00,prob_stddev=0.00000000e+00,prob_range={1.00000000e+00,1.00000000e+00},prob(percent)="100",prob+-sd="100+-0"]:2.207391e-02[&length_mean=2.21092649e-02,length_median=2.20739100e-02,length_95%HPD={1.84539900e-02,2.59316600e-02}])[&prob=9.46851050e-01,prob_stddev=5.08641704e-03,prob_range={9.43685438e-01,9.54348550e-01},prob(percent)="95",prob+-sd="95+-1"]:1.389439e-02[&length_mean=1.36120232e-02,length_median=1.38943900e-02,length_95%HPD={8.51466600e-03,1.84359600e-02}])[&prob=6.21542819e-01,prob_stddev=1.86413459e-02,prob_range={6.03465511e-01,6.46451183e-01},prob(percent)="62",prob+-sd="62+-2"]:2.490399e-03[&length_mean=2.55952965e-03,length_median=2.49039900e-03,length_95%HPD={7.16849600e-04,4.49425500e-03}],33[&prob=1.00000000e+00,prob_stddev=0.00000000e+00,prob_range={1.00000000e+00,1.00000000e+00},prob(percent)="100",prob+-sd="100+-0"]:4.779286e-02[&length_mean=5.17598402e-02,length_median=4.77928600e-02,length_95%HPD={8.30361800e-03,1.03611600e-01}])[&prob=5.22992336e-01,prob_stddev=2.06212265e-02,prob_range={4.93168944e-01,5.38487171e-01},prob(percent)="52",prob+-sd="52+-2"]:2.291049e-02[&length_mean=2.44852336e-02,length_median=2.29104900e-02,length_95%HPD={2.00250600e-03,4.93382100e-02}],34[&prob=1.00000000e+00,prob_stddev=0.00000000e+00,prob_range={1.00000000e+00,1.00000000e+00},prob(percent)="100",prob+-sd="100+-0"]:2.306724e-02[&length_mean=2.51019959e-02,length_median=2.30672400e-02,length_95%HPD={2.97297100e-05,5.34071100e-02}],39[&prob=1.00000000e+00,prob_stddev=0.00000000e+00,prob_range={1.00000000e+00,1.00000000e+00},prob(percent)="100",prob+-sd="100+-0"]:4.801205e-02[&length_mean=5.08536348e-02,length_median=4.80120500e-02,length_95%HPD={1.42726300e-02,9.27419300e-02}])[&prob=6.57114295e-01,prob_stddev=8.41674838e-03,prob_range={6.50449850e-01,6.69443519e-01},prob(percent)="66",prob+-sd="66+-1"]:3.018839e-02[&length_mean=3.18325649e-02,length_median=3.01883900e-02,length_95%HPD={3.45065300e-03,6.05696600e-02}],35[&prob=1.00000000e+00,prob_stddev=0.00000000e+00,prob_range={1.00000000e+00,1.00000000e+00},prob(percent)="100",prob+-sd="100+-0"]:9.494060e-03[&length_mean=1.32920805e-02,length_median=9.49406000e-03,length_95%HPD={4.00932600e-08,3.92744400e-02}],38[&prob=1.00000000e+00,prob_stddev=0.00000000e+00,prob_range={1.00000000e+00,1.00000000e+00},prob(percent)="100",prob+-sd="100+-0"]:1.607723e-02[&length_mean=1.84908235e-02,length_median=1.60772300e-02,length_95%HPD={2.03623500e-05,4.13833000e-02}])[&prob=7.34921693e-01,prob_stddev=5.73619964e-03,prob_range={7.26757747e-01,7.40086638e-01},prob(percent)="73",prob+-sd="73+-1"]:3.502949e-02[&length_mean=3.67674648e-02,length_median=3.50294900e-02,length_95%HPD={5.18503800e-03,6.89872400e-02}],(30[&prob=1.00000000e+00,prob_stddev=0.00000000e+00,prob_range={1.00000000e+00,1.00000000e+00},prob(percent)="100",prob+-sd="100+-0"]:5.807827e-03[&length_mean=7.32274779e-03,length_median=5.80782700e-03,length_95%HPD={2.54061400e-07,1.93313500e-02}],(31[&prob=1.00000000e+00,prob_stddev=0.00000000e+00,prob_range={1.00000000e+00,1.00000000e+00},prob(percent)="100",prob+-sd="100+-0"]:7.447228e-03[&length_mean=8.16611508e-03,length_median=7.44722800e-03,length_95%HPD={1.35060200e-04,1.70131000e-02}],32[&prob=1.00000000e+00,prob_stddev=0.00000000e+00,prob_range={1.00000000e+00,1.00000000e+00},prob(percent)="100",prob+-sd="100+-0"]:9.214204e-03[&length_mean=9.92265119e-03,length_median=9.21420400e-03,length_95%HPD={1.44375100e-03,1.97224500e-02}])[&prob=9.95501500e-01,prob_stddev=1.73147365e-03,prob_range={9.93002333e-01,9.97001000e-01},prob(percent)="100",prob+-sd="100+-0"]:2.110944e-02[&length_mean=2.17262323e-02,length_median=2.11094400e-02,length_95%HPD={4.76771200e-03,3.80179600e-02}])[&prob=9.96501166e-01,prob_stddev=1.47774461e-03,prob_range={9.95334888e-01,9.98667111e-01},prob(percent)="100",prob+-sd="100+-0"]:3.308228e-02[&length_mean=3.47595096e-02,length_median=3.30822800e-02,length_95%HPD={7.46602300e-03,6.38616100e-02}])[&prob=8.14645118e-01,prob_stddev=9.67062437e-03,prob_range={8.04398534e-01,8.23392203e-01},prob(percent)="81",prob+-sd="81+-1"]:3.314046e-02[&length_mean=3.49615329e-02,length_median=3.31404600e-02,length_95%HPD={8.11980000e-04,6.68985600e-02}],29[&prob=1.00000000e+00,prob_stddev=0.00000000e+00,prob_range={1.00000000e+00,1.00000000e+00},prob(percent)="100",prob+-sd="100+-0"]:1.305158e-02[&length_mean=1.71639052e-02,length_median=1.30515800e-02,length_95%HPD={3.05460700e-06,4.72272500e-02}])[&prob=9.26941020e-01,prob_stddev=7.12282877e-03,prob_range={9.17360880e-01,9.32689104e-01},prob(percent)="93",prob+-sd="93+-1"]:5.098449e-02[&length_mean=5.30890995e-02,length_median=5.09844900e-02,length_95%HPD={7.08989100e-03,9.96122000e-02}],(27[&prob=1.00000000e+00,prob_stddev=0.00000000e+00,prob_range={1.00000000e+00,1.00000000e+00},prob(percent)="100",prob+-sd="100+-0"]:1.381950e-02[&length_mean=1.61323481e-02,length_median=1.38195000e-02,length_95%HPD={7.02209300e-07,3.81793800e-02}],28[&prob=1.00000000e+00,prob_stddev=0.00000000e+00,prob_range={1.00000000e+00,1.00000000e+00},prob(percent)="100",prob+-sd="100+-0"]:1.801511e-02[&length_mean=2.13364204e-02,length_median=1.80151100e-02,length_95%HPD={5.26280900e-07,5.12455800e-02}])[&prob=9.77840720e-01,prob_stddev=3.69561363e-03,prob_range={9.72342552e-01,9.80339887e-01},prob(percent)="98",prob+-sd="98+-0"]:5.163340e-02[&length_mean=5.42516798e-02,length_median=5.16334000e-02,length_95%HPD={5.19104700e-03,1.05603600e-01}])[&prob=9.99916694e-01,prob_stddev=1.66611130e-04,prob_range={9.99666778e-01,1.00000000e+00},prob(percent)="100",prob+-sd="100+-0"]:1.080338e-01[&length_mean=1.10188400e-01,length_median=1.08033800e-01,length_95%HPD={5.63715700e-02,1.73595900e-01}],26[&prob=1.00000000e+00,prob_stddev=0.00000000e+00,prob_range={1.00000000e+00,1.00000000e+00},prob(percent)="100",prob+-sd="100+-0"]:7.457340e-03[&length_mean=1.09524807e-02,length_median=7.45734000e-03,length_95%HPD={1.78227300e-07,3.31146600e-02}])[&prob=1.00000000e+00,prob_stddev=0.00000000e+00,prob_range={1.00000000e+00,1.00000000e+00},prob(percent)="100",prob+-sd="100+-0"]:2.302955e-01[&length_mean=2.31241911e-01,length_median=2.30295500e-01,length_95%HPD={1.60002500e-01,3.10080800e-01}]);
end;

***************************************************************************

["tip-and-node dating" analysis]

begin mrbayes;

SET autoclose=yes nowarn=yes;

outgroup Ornithorhynchus;

delete Yalkaparidon;

charset APOB = 1-2283;
charset APOB_1st = 1-2283\3;
charset APOB_2nd = 2-2283\3;
charset APOB_3rd = 3-2283\3;
charset BRCA1 = 2284-4860;
charset BRCA1_1st = 2284-4860\3;
charset BRCA1_2nd = 2285-4860\3;
charset BRCA1_3rd = 2286-4860\3;
charset IRBP = 4861-6093;
charset IRBP_1st = 4861-6093\3;
charset IRBP_2nd = 4862-6093\3;
charset IRBP_3rd = 4863-6093\3;
charset RAG1 = 6094-7998;
charset RAG1_1st = 6094-7998\3;
charset RAG1_2nd = 6095-7998\3;
charset RAG1_3rd = 6096-7998\3;
charset VWF = 7999-9012;
charset morph = 9013-9271;

ctype ord: 9016	9023	9025	9031-9032	9038	9047	9051-9053	9055	9058	9073	9075	9096	9099-9100	9103	9108	9120-9121	9124-9125	9131	9134-9135	9140	9145	9151	9156-9160	9163	9169	9171-9172	9174	9177	9180	9193-9194	9199	9210	9213	9217	9227	9246;
 
[optimal partitions for molecular dataset according to PartitionFinder - 'greedy' algorithm, linked branch lengths, BIC, only models implemented by MrBayes tested]
CHARSET PartitionFinder_1 = 1-2283\3 [APOB_1st] 2284-4860\3 [BRCA1_1st]; [HKY+G]
CHARSET PartitionFinder_2 = 2-2283\3 [APOB_2nd] 8000-9012\3 [VWF_2nd]; [GTR+G]
CHARSET PartitionFinder_3 = 3-2283\3 [APOB_3rd] 4863-6093\3 [IRBP_3rd]; [GTR+G]
CHARSET PartitionFinder_4 = 2285-4860\3 [BRCA1_2nd]; [HKY+G]
CHARSET PartitionFinder_5 = 2286-4860\3 [BRCA1_3rd]; [HKY+G]
CHARSET PartitionFinder_6 = 4861-6093\3 [IRBP_1st] 7999-9012\3 [VWF_1st]; [HKY+G]
CHARSET PartitionFinder_7 = 4862-6093\3 [IRBP_2nd] 6094-7998\3 [RAG_1st] 6095-7998\3 [RAG1_2nd]; [HKY+G]
CHARSET PartitionFinder_8 = 6096-7998\3 [RAG1_3rd] 8001-9012\3 [VWF_3rd]; [GTR+G]

PARTITION 9partitions = 9: PartitionFinder_1, PartitionFinder_2, PartitionFinder_3, PartitionFinder_4, PartitionFinder_5, PartitionFinder_6, PartitionFinder_7, PartitionFinder_8, morph;

SET PARTITION = 9partitions;
LSET applyto=(1,4,5,6,7) nst=2 rates=gamma; [HKY+G]
LSET applyto=(2,3,8) nst=6 rates=gamma; [GTR+G]
LSET applyto=(9) coding=informative rates=gamma; [Mk+G assuming only parsimony-informative characters scored]

unlink revmat=(all) shape=(all) pinvar=(all) statefreq=(all) tratio=(all);
prset applyto=(all) ratepr=variable;

PRSET clockvarpr=igr;

PRSET clockratepr = normal(0.001,0.01);


prset igrvarpr=exp(10);

constraint root = 1-.;
constraint ingroup = 3-.;
constraint Theria_monophyly = 3-25 27-40;
CONSTRAINT Didelphidae_monophyly = 3-6;
CONSTRAINT crown_Australidelphia_monophyly = 8-25 38;
CONSTRAINT Dasyurinae_monophyly = 8 9;
CONSTRAINT Peramelidae_monophyly = 12 13;
CONSTRAINT Petauroidea_monophyly = 17 18;
CONSTRAINT Thylogale_Dendrolagus_monophyly = 21 23;
CONSTRAINT Vombatiformes_monophyly = 24 25;

calibrate

Ornithorhynchus = fixed(0)
Tachyglossus = fixed(0)
Didelphis = fixed(0)
Monodelphis = fixed(0)
Caluromys = fixed(0)
Glironia = fixed(0)
Caenolestes = fixed(0)
Dasyuroides = fixed(0)
Dasyurus = fixed(0)
Phascogale = fixed(0)
Notoryctes = fixed(0)
Echymipera = fixed(0)
Perameles = fixed(0)
Dromiciops = fixed(0)
Trichosurus = fixed(0)
Phalanger = fixed(0)
Petaurus = fixed(0)
Pseudochirops = fixed(0)
Cercartetus = fixed(0)
Macropus = fixed(0)
Dendrolagus = fixed(0)
Dorcopsis = fixed(0)
Thylogale = fixed(0)
Vombatus = fixed(0)
Phascolarctos = fixed(0)
Vincelestes = uniform(125.0,132.9)
Ukhaatherium = uniform(71.9,83.8)
Asioryctes = uniform(71.9,83.8)
Deltatheridium = uniform(71.9,83.8)
Mayulestes = uniform(59.2,66.0)
Pucadelphys = uniform(59.2,66.0)
Andinodelphys = uniform(59.2,66.0)
Asiatherium = uniform(71.9,83.8)
Herpetotherium = uniform(33.3,33.9)
Peradectidae = uniform(54.4,54.7)
Djarthia = uniform(54.55,54.65)
Palaeothentes = uniform(14.0,19.0)
Anatoliadelphys = uniform(43,44)
Didelphodon = uniform(66,69)
;


CALIBRATE root=offsetexponential(176.15,195.78);
calibrate Theria_monophyly = offsetexponential(125,150.46);
CALIBRATE Didelphidae_monophyly=offsetexponential(12.1,29.357);
CALIBRATE crown_Australidelphia_monophyly=offsetexponential(44.54,57.58);
CALIBRATE Dasyurinae_monophyly = offsetexponential(3.4,11.644);
CALIBRATE Peramelidae_monophyly=offsetexponential(3.62,11.79);
calibrate Petauroidea_monophyly = offsetexponential(23.6,33.964);
calibrate Thylogale_Dendrolagus_monophyly = offsetexponential(4.46,8.3);
calibrate Vombatiformes_monophyly = offsetexponential(23.6,33.964);

PRSET nodeagepr = calibrated;

prset brlenspr=clock:fossilization;
prset sampleprob = 0.25; [assume genus level sampling of marsupials - 23 extant genera out of total of 92]
[truncated: 37,731 more chars]
