# Supplementary material for: Skeleton of an unusual, cat-sized marsupial relative (Metatheria: Marsupialiformes) from the middle Eocene (Lutetian: 44-43 million years ago) of Turkey
Source: PLoS One. 2017 Aug 16;12(8):e0181712. doi: 10.1371/journal.pone.0181712 (PMC5559079; doi:10.1371/journal.pone.0181712)
Supplement: S4 Text — (TXT) [file pone.0181712.s005.txt]

1. Undated analysis - ACCTRAN


P A U P *
Version 4.0a152 for 32-bit Microsoft Windows (built on Jan 26 2017 at 21:47:42)
Sun Apr 02 18:06:36 2017

      -----------------------------NOTICE-----------------------------
        This is an alpha-test version that is still changing rapidly.
        It will expire on 1 Jul 2017.

        Please report bugs to david.swofford@duke.edu
      ----------------------------------------------------------------


paup> describe /apolist;

Tree description:

  Optimality criterion = parsimony
    Character-status summary:
      Of 259 total characters:
        48 characters are of type 'ord' (Wagner)
        211 characters are of type 'unord'
        All characters have equal weight
        1 character is constant
        3 variable characters are parsimony-uninformative
        Number of parsimony-informative characters = 255
    Gaps are treated as "missing"
    Multistate taxa interpreted as uncertainty
    Character-state optimization: Accelerated transformation (ACCTRAN)
                                  AncStates = "standard"

Tree 1 ("TREE1"):

Tree length = 1082
Consistency index (CI) = 0.3124
Homoplasy index (HI) = 0.6876
CI excluding uninformative characters = 0.3098
HI excluding uninformative characters = 0.6902
Retention index (RI) = 0.6024
Rescaled consistency index (RC) = 0.1882

    /------------------------------------------------------------------------------- Ornithorhynchus
    |
    +------------------------------------------------------------------------------- Tachyglossus
    |
    |   /--------------------------------------------------------------------------- Vincelestes
---77   |
    |   |                                                                      /---- Ukhaatherium
    |   |   /-----------------------------------------------------------------41
    |   |   |                                                                  \---- Asioryctes
    |   |   |
    \--76   |    /------------------------------------------------------------------ Deltatheridium
        |   |    |
        |   |    |                                                         /-------- Mayulestes
        |   |    |                                                         |
        |   |    |   /----------------------------------------------------43   /---- Pucadelphys
        |   |    |   |                                                     \--42
        \--75    |   |                                                         \---- Andinodelphys
            |    |   |
            |    |   |                                                         /---- Didelphis
            |    |   |                                                     /--44
            |    |   |                                                     |   \---- Monodelphis
            |    |   |               /------------------------------------46
            |    |   |               |                                     |   /---- Caluromys
            |    |   |               |                                     \--45
            |    |   |               |                                         \---- Glironia
            |    |   |               |
            \---74   |               |                                         /---- Caenolestes
                 |   |               |    /-----------------------------------47
                 |   |               |    |                                    \---- Palaeothentes
                 |   |               |    |
                 |   |               |    |                                    /---- Dasyuroides
                 |   |           /--68    |                                /--48
                 |   |           |   |    |                                |   \---- Dasyurus
                 |   |           |   |    |                            /--49
                 |   |           |   |    |                       /---50   \-------- Phascogale
                 |   |           |   |    |                       |    |
                 |   |           |   |    |                       |    \------------ Djarthia
                 |   |           |   |    |                   /--52
                 |   |           |   |    |                   |   |            /---- Echymipera
                 |   |           |   |    |       /----------53   \-----------51
                 |   |           |   |    |       |           |                \---- Perameles
                 \--73           |   |    |       |           |
                     |           |   \---67       |           \--------------------- Notoryctes
                     |           |        |       |
                     |           |        |       |   /----------------------------- Dromiciops
                     |           |        |   /--65   |
                     |           |        |   |   |   |                        /---- Trichosurus
                     |           |        |   |   |   |                    /--54
                     |           |        |   |   |   |                    |   \---- Phalanger
                     |           |        |   |   |   |       /-----------55
                     |           |        |   |   |   |       |            \-------- Cercartetus
                     |       /--70        |   |   \--64       |
                     |       |   |        |   |       |   /--61                /---- Petaurus
                     |       |   |        |   |       |   |   |   /-----------56
                     |       |   |        |   |       |   |   |   |            \---- Pseudochirops
                     |       |   |        |   |       |   |   |   |
                     |       |   |        |   |       |   |   \--60    /------------ Macropus
                     |       |   |        \--66       |   |       |    |
                     |       |   |            |       |   |       \---59       /---- Dendrolagus
                     |       |   |            |       \--63            |   /--57
                     |       |   |            |           |            |   |   \---- Thylogale
                     |       |   |            |           |            \--58
                     |       |   |            |           |                \-------- Dorcopsis
                     |   /--71   |            |           |
                     |   |   |   |            |           |                    /---- Vombatus
                     |   |   |   |            |           \-------------------62
                     |   |   |   |            |                                \---- Phascolarctos
                     |   |   |   |            |
                     |   |   |   |            \------------------------------------- Asiatherium
                     \--72   |   |
                         |   |   |                                             /---- Herpetotherium
                         |   |   \--------------------------------------------69
                         |   |                                                 \---- Didelphodon
                         |   |
                         |   \------------------------------------------------------ Anatoliadelphys
                         |
                         \---------------------------------------------------------- Peradectidae

Apomorphy lists:

              Branch                Character                                  Steps     CI   Change
----------------------------------------------------------------------------------------------------
        node_77 --> Ornithorhynchus 12 (Suture between rib and axis is visib)      1   0.200  0 -->
        1
                                    14 (C3-C4 ventral sagittal process)            1   0.500  0 ==>
                                    1
                                    20 (C7 transverse foramen)                     2   0.167  0 -->
                                    2
                                    44 (Humerus, capitulum for radius)             1   0.143  0 ==>
                                    1
                                    67 (Plane of the articular surface trape)      1   0.143  0 -->
                                    1
                                    91 (Astragalus, angle between medial and)      1   0.133  1 ==>
                                    0
                                    104 (Astragalus, ridge between medial an)      1   0.143  0 ==>
                                    1
                                    107 (Astragalonavicular facet connection)      1   0.125  1 ==>
                                    0
                                    112 (Calcaneal anterior peroneal tubercl)      1   0.333  1 ==>
                                    0
                                    133 (Navicular size)                           1   0.667  1 ==>
                                    2
                                    214 (Pouch type in mammary area)               1   0.571  0 -->
                                    3
                                    222 (Expansion of the crista petrosa int)      1   0.167  0 ==>
                                    1
                                    225 (Internal acoustic meatus)                 1   0.143  0 -->
                                    1
        node_77 --> Tachyglossus    1 (Atlantal foramen)                           1   0.167  0 -->
        1
                                    4 (Atlas, cranial facets shape)                1   0.182  1 ==>
                                    0
                                    18 (C6 transverse process posterior exte)      1   0.167  1 ==>
                                    0
                                    19 (C6 spinous process)                        1   0.200  1 ==>
                                    2
                                    60 (Radius, articular facet for humerus)       1   0.250  0 ==>
                                    1
                                    61 (Lunate)                                    2   0.333  2 ==>
                                    0
                                    66 (Trapezium, number of distal heads)         1   0.500  0 -->
                                    1
                                    91 (Astragalus, angle between medial and)      1   0.133  1 -->
                                    2
                                    93 (Astragalonavicular facet extends on )      1   0.250  0 -->
                                    1
                                    94 (Astragalus, dimensions of facet for )      1   0.143  0 ==>
                                    1
                                    95 (Astragalar medial plantar tuberosity)      1   0.111  0 ==>
                                    1
                                    112 (Calcaneal anterior peroneal tubercl)      1   0.333  1 ==>
                                    2
                                    113 (Calcaneal anterior peroneal tubercl)      1   0.222  1 ==>
                                    2
                                    120 (Calcaneal sustentacular facet anter)      1   0.250  0 ==>
                                    1
                                    122 (Calcaneal facet for fibula orientat)      1   0.667  1 ==>
                                    0
                                    127 (Cuboidcalcaneal facet)                    1   0.750  0 ==>
                                    1
                                    145 (Foot ungual phalanx of digit IV, pr)      2   0.222  0 ==>
                                    2
                                    191 (Carotid foramen position)                 1   0.400  0 ==>
                                    2
                                    214 (Pouch type in mammary area)               1   0.571  0 -->
                                    4
                                    218 (Cavum supracochleare)                     1   0.400  0 -->
                                    1
                                    220 (Fossa subarcuata)                         1   0.500  0 ==>
                                    1
                                    230 (Lateral flange)                           1   0.500  0 -->
                                    1
                                    238 (Mastoid tympanic process)                 1   0.286  0 -->
                                    2
                                    252 (Sulcus for stapedial artery)              1   0.500  0 ==>
                                    1
        node_77 --> node_76         3 (Atlas, posterior extent of transverse)      1   1.000  1 ==>
        0
                                    5 (Atlas, transverse process ventral to )      1   0.333  1 ==>
                                    0
                                    8 (Axis transverse foramen)                    1   0.250  1 -->
                                    0
                                    9 (Axis posterior spinous process extens)      1   0.333  0 ==>
                                    1
                                    21 (Articulation among cervical vertebra)      1   1.000  0 ==>
                                    1
                                    23 (T1 transverse process)                     1   1.000  0 ==>
                                    1
                                    25 (First thoracic vertebra with a tall )      1   0.250  0 -->
                                    1
                                    26 (First thoracic vertebrae with prezyg)      2   0.286  0 ==>
                                    2
                                    27 (Thoracic vertebrae, intervertebral f)      1   1.000  1 -->
                                    0
                                    28 (Last lumbar vertebra, foramen on dor)      1   0.200  0 ==>
                                    1
                                    29 (Metapophyses in third lumbar vertebr)      1   0.250  2 ==>
                                    0
                                    33 (Sternal cartilages, ossification (= )      1   1.000  1 -->
                                    0
                                    34 (Ribs, articulation with sternum)           1   0.500  0 -->
                                    1
                                    35 (Coracoid process)                          1   0.273  0 ==>
                                    1
                                    36 (Ventral extension of acromion)             1   0.500  1 ==>
                                    0
                                    38 (Separate large interclavicle)              1   1.000  1 -->
                                    0
                                    46 (Humerus, olecranon fossa or foramen)       1   0.429  0 ==>
                                    1
                                    49 (Humerus, extension of the deltoid cr)      1   0.125  1 ==>
                                    0
                                    50 (Humerus trochlea)                          1   1.000  0 ==>
                                    1
                                    54 (Humerus, head shape)                       1   1.000  1 ==>
                                    0
                                    55 (Humerus, capitulum lateral extension)      1   0.250  0 ==>
                                    1
                                    57 (Ulna, proximal epiphysis, distal mos)      1   0.500  0 ==>
                                    1
                                    58 (Ulna, coronoid process)                    1   1.000  0 ==>
                                    1
                                    62 (Prepollex)                                 1   0.250  0 -->
                                    1
                                    71 (Relative size of obturator foramen)        1   0.500  0 ==>
                                    1
                                    72 (Hyperdevelopment of iliopubic proces)      1   0.500  1 -->
                                    0
                                    73 (Pelvis, acetabular notch)                  1   1.000  0 ==>
                                    1
                                    83 (Process on fibula proximal end exten)      1   1.000  1 -->
                                    0
                                    84 (Sesamoids in articular area between )      1   0.222  0 -->
                                    1
                                    88 (Tibia posterior shelf)                     1   0.286  0 ==>
                                    1
                                    101 (Astragalar canal)                         1   0.200  0 -->
                                    1
                                    102 (Ectal facet major dimension orienta)      1   0.500  0 -->
                                    1
                                    108 (Calcaneal sustentacular facet on su)      1   1.000  0 ==>
                                    1
                                    126 (Cuboid medial plantar process forms)      1   0.167  0 -->
                                    1
                                    135 (Falcula on hallux)                        1   0.500  1 -->
                                    0
                                    146 (Number of upper incisors)                 4   0.333  5 ==>
                                    1
                                    147 (Number of lower incisors)                 1   0.286  4 ==>
                                    3
                                    148 (Number of upper molars)                   1   1.000  2 ==>
                                    1
                                    158 (P1)                                       1   0.250  0 -->
                                    1
                                    159 (Lower p2)                                 2   0.250  0 -->
                                    2
                                    160 (Upper P2)                                 2   0.286  0 -->
                                    2
                                    165 (Lower canine)                             2   0.286  0 ==>
                                    2
                                    166 (Upper canine)                             1   0.333  1 ==>
                                    0
                                    179 (Maxillofrontal contact)                   1   0.250  1 ==>
                                    0
                                    180 (Lacrimal tubercle)                        1   0.167  0 -->
                                    1
                                    196 (Shape of nasals)                          1   0.333  1 ==>
                                    0
                                    200 (Minor palatine foramen)                   1   0.333  0 -->
                                    1
                                    201 (Hypoglossal foramina)                     2   0.500  0 ==>
                                    2
                                    206 (Manubrial-incudal lever-arm ratio)        1   0.333  1 -->
                                    0
                                    212 (Portion of paraseptal cartilage is )      1   0.500  1 -->
                                    0
                                    213 (Sperm pairing in epididymis)              1   0.500  0 -->
                                    1
                                    215 (Mammary count)                            2   0.500  0 -->
                                    2
                                    236 (Inferior petrosal sinus)                  1   1.000  2 -->
                                    0
                                    247 (Imprint of the transverse sinus bif)      1   0.167  1 ==>
                                    0
                                    249 (Posttemporal sulcus on the squamosa)      1   0.100  1 -->
                                    0
        node_76 --> Vincelestes     1 (Atlantal foramen)                           1   0.167  0 -->
        1
                                    10 (Axis extra pair of transverse proces)      1   0.333  0 ==>
                                    1
                                    20 (C7 transverse foramen)                     2   0.167  0 -->
                                    2
                                    39 (Infraspinous fossa width)                  1   0.333  0 -->
                                    1
                                    91 (Astragalus, angle between medial and)      1   0.133  1 -->
                                    2
                                    109 (Ectal facet longest dimension)            1   0.200  1 ==>
                                    0
                                    151 (Paracone versus metacone size in M2)      1   0.300  0 -->
                                    {12}
                                    162 (Size upper I3 vs. I2)                     1   0.154  0 -->
                                    1
                                    178 (Maximum maxilla (palatal portion) l)      1   0.167  1 ==>
                                    0
                                    195 (Dorsal margin of foramen magnum)          1   0.333  0 -->
                                    1
        node_76 --> node_75         11 (Axis anterior facets (prezygapophyse)      1   0.222  2 ==>
        1
                                    16 (C5 transverse process heads overlap )      1   0.333  1 -->
                                    0
                                    24 (T1 transverse process level)               1   0.125  0 -->
                                    1
                                    35 (Coracoid process)                          1   0.273  1 -->
                                    2
                                    89 (Tibia, distal articulation type)           1   0.143  1 ==>
                                    0
                                    92 (Astragalonavicular facet extends on )      1   0.167  0 -->
                                    1
                                    93 (Astragalonavicular facet extends on )      1   0.250  0 -->
                                    1
                                    97 (Astragalar neck)                           1   1.000  0 ==>
                                    1
                                    146 (Number of upper incisors)                 1   0.333  1 -->
                                    0
                                    147 (Number of lower incisors)                 3   0.286  3 ==>
                                    0
                                    177 (Posterior-most point of premaxillo-)      1   0.143  0 -->
                                    1
                                    183 (Postglenoid process)                      1   1.000  0 ==>
                                    1
                                    186 (Postglenoid foramen)                      1   1.000  0 ==>
                                    1
                                    190 (Foramen ovale position)                   1   0.429  0 -->
                                    1
                                    197 (Septomaxilla)                             1   1.000  1 ==>
                                    0
                                    218 (Cavum supracochleare)                     1   0.400  0 -->
                                    1
                                    219 (Cavum epiptericum floored by)             1   0.600  0 -->
                                    1
                                    223 (Anterior lamina of petrosal exposur)      1   1.000  0 ==>
                                    2
                                    225 (Internal acoustic meatus)                 1   0.143  0 -->
                                    1
                                    228 (Epitympanic wing of petrosal (1))         1   1.000  0 ==>
                                    1
                                    230 (Lateral flange)                           1   0.500  0 -->
                                    1
                                    234 (Tympanic aperture of hiatus Fallopi)      1   0.143  2 -->
                                    1
                                    236 (Inferior petrosal sinus)                  1   1.000  0 -->
                                    1
                                    237 (Mastoid exposure)                         1   0.333  0 -->
                                    1
                                    238 (Mastoid tympanic process)                 1   0.286  0 -->
                                    1
                                    239 (Caudal tympanic process of petrosal)      1   1.000  0 ==>
                                    1
                                    250 (Posttemporal notch/foramen)               1   0.143  0 -->
                                    1
                                    251 (Transpromontorial sulcus)                 1   1.000  0 -->
                                    1
                                    253 (Cochlear coiling)                         1   1.000  0 ==>
                                    1
        node_75 --> node_41         15 (C5 transverse process displays two h)      1   0.250  1 -->
        0
                                    19 (C6 spinous process)                        1   0.200  1 -->
                                    0
                                    41 (Infraspinous/supraspinous fossa widt)      1   0.222  1 -->
                                    2
                                    53 (Humerus distal end size)                   1   0.200  1 -->
                                    0
                                    67 (Plane of the articular surface trape)      1   0.143  0 -->
                                    1
                                    96 (Astragalus, angle between facet for )      1   0.400  0 ==>
                                    1
                                    99 (Astragalar sustentacular facet media)      1   1.000  0 ==>
                                    1
                                    104 (Astragalus, ridge between medial an)      1   0.143  0 ==>
                                    1
                                    105 (Astragalus, ridge between lateral a)      1   0.125  0 ==>
                                    1
                                    114 (Calcaneal sustentacular facet (ante)      1   0.333  0 ==>
                                    1
                                    180 (Lacrimal tubercle)                        1   0.167  1 -->
                                    0
                                    182 (Ectotympanic shape)                       1   0.333  0 -->
                                    1
                                    187 (Postglenoid foramen position)             1   0.667  0 -->
                                    1
                                    190 (Foramen ovale position)                   1   0.429  1 -->
                                    3
                                    200 (Minor palatine foramen)                   1   0.333  1 -->
                                    0
                                    201 (Hypoglossal foramina)                     1   0.500  2 -->
                                    1
                                    202 (Optic foramen)                            1   1.000  0 -->
                                    1
                                    219 (Cavum epiptericum floored by)             1   0.600  1 -->
                                    3
                                    238 (Mastoid tympanic process)                 1   0.286  1 -->
                                    2
                                    246 (Prootic canal)                            1   0.167  0 -->
                                    1
                                    249 (Posttemporal sulcus on the squamosa)      1   0.100  0 -->
                                    1
        node_41 --> Ukhaatherium    5 (Atlas, transverse process ventral to )      1   0.333  0 ==>
        1
                                    24 (T1 transverse process level)               1   0.125  1 -->
                                    0
                                    113 (Calcaneal anterior peroneal tubercl)      1   0.222  1 ==>
                                    2
        node_41 --> Asioryctes      113 (Calcaneal anterior peroneal tubercl)      1   0.222  1 ==>
        0
        node_75 --> node_74         11 (Axis anterior facets (prezygapophyse)      1   0.222  1 -->
        0
                                    43 (Humerus, lateral ridge)                    1   0.154  0 -->
                                    1
                                    63 (Distolateral process of scaphoid sep)      1   0.333  0 -->
                                    1
                                    70 (Tuberosity for rectus femoris m.)          1   0.222  0 -->
                                    1
                                    81 (Fibula lateral distal process)             1   0.333  0 -->
                                    1
                                    98 (Astragalus, relative width of head a)      1   1.000  0 -->
                                    1
                                    101 (Astragalar canal)                         1   0.200  1 -->
                                    0
                                    106 (Medial astragalotibial facet, poste)      1   0.250  0 -->
                                    1
                                    118 (Calcaneal plantar tubercle)               1   0.333  0 -->
                                    1
                                    148 (Number of upper molars)                   1   1.000  1 ==>
                                    0
                                    167 (Number of roots on upper canine)          1   1.000  0 ==>
                                    1
                                    168 (Lower i2 (i3 of Hershkovitz) stagge)      1   0.250  0 ==>
                                    1
                                    171 (Marsupial pattern of dental replace)      1   1.000  0 ==>
                                    1
                                    174 (Angular process medially inflected)       1   0.333  0 ==>
                                    1
                                    199 (Premaxilla, palatal process)              1   0.167  0 ==>
                                    1
                                    252 (Sulcus for stapedial artery)              1   0.500  0 ==>
                                    1
        node_74 --> Deltatheridium  109 (Ectal facet longest dimension)            1   0.200  1 ==>
        0
                                    146 (Number of upper incisors)                 1   0.333  0 -->
                                    1
                                    147 (Number of lower incisors)                 1   0.286  0 -->
                                    1
                                    218 (Cavum supracochleare)                     1   0.400  1 -->
                                    2
                                    225 (Internal acoustic meatus)                 1   0.143  1 -->
                                    0
                                    250 (Posttemporal notch/foramen)               1   0.143  1 -->
                                    0
        node_74 --> node_73         151 (Paracone versus metacone size in M2)      2   0.300  0 ==>
        2
                                    156 (Intersection of cristid obliqua wit)      1   0.333  0 ==>
                                    1
                                    179 (Maxillofrontal contact)                   1   0.250  0 -->
                                    1
                                    243 (Petrosal crest)                           1   0.250  0 -->
                                    1
                                    244 (Petrosal contribution to the latera)      1   1.000  0 ==>
                                    1
                                    257 (Posterior cingulid on lower molars)       1   0.333  0 ==>
                                    1
        node_73 --> node_43         10 (Axis extra pair of transverse proces)      1   0.333  0 ==>
        1
                                    44 (Humerus, capitulum for radius)             1   0.143  0 ==>
                                    1
                                    51 (Humerus, proximal extension of capit)      1   0.200  1 -->
                                    0
                                    60 (Radius, articular facet for humerus)       1   0.250  0 ==>
                                    1
                                    65 (Magnum, facet with MC III)                 1   0.250  1 -->
                                    0
                                    75 (Epipubic bones proximal size)              1   0.250  1 -->
                                    0
                                    77 (Relative height of greater trochante)      1   0.125  0 -->
                                    1
                                    80 (Fibula proximal posterior extension )      1   0.333  1 -->
                                    0
                                    82 (Articulation between femur and fibul)      1   0.500  1 -->
                                    0
                                    91 (Astragalus, angle between medial and)      1   0.133  1 ==>
                                    0
                                    92 (Astragalonavicular facet extends on )      1   0.167  1 -->
                                    0
                                    93 (Astragalonavicular facet extends on )      1   0.250  1 -->
                                    0
                                    94 (Astragalus, dimensions of facet for )      1   0.143  0 -->
                                    1
                                    95 (Astragalar medial plantar tuberosity)      1   0.111  0 ==>
                                    1
                                    139 (Mt II and Mt III proximal ends)           1   0.400  1 -->
                                    0
                                    144 (Mt III thickness relative to that o)      1   0.429  0 -->
                                    1
                                    226 (Deep groove for internal carotid ar)      1   1.000  0 ==>
                                    1
                                    227 (Deep and large fossa for the tensor)      1   1.000  0 ==>
                                    1
                                    234 (Tympanic aperture of hiatus Fallopi)      1   0.143  1 -->
                                    0
                                    249 (Posttemporal sulcus on the squamosa)      1   0.100  0 -->
                                    1
                                    254 (Tympanic sinus formed in the latera)      1   1.000  0 ==>
                                    1
        node_43 --> Mayulestes      35 (Coracoid process)                          1   0.273  2 -->
        1
                                    49 (Humerus, extension of the deltoid cr)      1   0.125  0 ==>
                                    1
                                    52 (Humerus, medial epicondyle size)           1   0.125  1 ==>
                                    0
                                    101 (Astragalar canal)                         1   0.200  0 -->
                                    1
                                    179 (Maxillofrontal contact)                   1   0.250  1 -->
                                    0
                                    246 (Prootic canal)                            1   0.167  0 ==>
                                    1
        node_43 --> node_42         14 (C3-C4 ventral sagittal process)            1   0.500  0 -->
        1
                                    41 (Infraspinous/supraspinous fossa widt)      1   0.222  1 ==>
                                    2
                                    42 (Humerus, medial relief for teres maj)      1   0.143  1 -->
                                    0
                                    152 (Centrocrista shape)                       1   0.167  0 ==>
                                    1
                                    177 (Posterior-most point of premaxillo-)      1   0.143  1 -->
                                    0
                                    199 (Premaxilla, palatal process)              1   0.167  1 ==>
                                    0
                                    223 (Anterior lamina of petrosal exposur)      1   1.000  2 -->
                                    1
                                    231 (Broad shelf of bone surrounding fen)      1   1.000  0 ==>
                                    1
        node_42 --> Pucadelphys     77 (Relative height of greater trochante)      1   0.125  1 -->
        0
                                    154 (Trigonid versus talonid width)            1   0.333  0 ==>
                                    1
                                    162 (Size upper I3 vs. I2)                     1   0.154  0 -->
                                    1
        node_42 --> Andinodelphys   18 (C6 transverse process posterior exte)      1   0.167  1 ==>
        0
                                    51 (Humerus, proximal extension of capit)      1   0.200  0 -->
                                    1
                                    164 (Hypoconulid absent or present)            1   0.200  1 ==>
                                    0
                                    180 (Lacrimal tubercle)                        1   0.167  1 -->
                                    0
                                    192 (Transverse canal foramen)                 1   0.333  0 ==>
                                    1
        node_73 --> node_72         4 (Atlas, cranial facets shape)                1   0.182  1 -->
        0
                                    20 (C7 transverse foramen)                     2   0.167  0 -->
                                    2
                                    25 (First thoracic vertebra with a tall )      1   0.250  1 -->
                                    0
                                    59 (Distal process of ulna)                    1   1.000  1 -->
                                    0
                                    114 (Calcaneal sustentacular facet (ante)      1   0.333  0 -->
                                    1
                                    115 (Calcaneal sustentacular facet anter)      1   0.200  0 -->
                                    1
                                    157 (Upper incisor arcade shape)               1   0.200  0 -->
                                    1
                                    162 (Size upper I3 vs. I2)                     1   0.154  0 -->
                                    1
                                    180 (Lacrimal tubercle)                        1   0.167  1 -->
                                    0
                                    192 (Transverse canal foramen)                 1   0.333  0 ==>
                                    1
                                    194 (Intramural transverse canal)              1   0.333  0 -->
                                    1
                                    198 (Palatal vacuities)                        2   0.182  0 -->
                                    2
                                    219 (Cavum epiptericum floored by)             1   0.600  1 ==>
                                    2
                                    224 (Anterior lamina of petrosal)              1   0.143  0 -->
                                    1
                                    232 (Rostral tympanic process of petrosa)      1   0.500  0 ==>
                                    1
                                    245 (Petrosal contribution to the latera)      1   0.400  0 -->
                                    1
                                    258 (Distinct third trochanter)                1   0.250  1 -->
                                    0
        node_72 --> node_71         104 (Astragalus, ridge between medial an)      1   0.143  0 -->
        1
                                    181 (Alisphenoid tympanic wing)                2   0.500  0 -->
                                    2
                                    240 (Caudal tympanic process of petrosal)      1   0.167  0 -->
                                    1
                                    247 (Imprint of the transverse sinus bif)      1   0.167  0 -->
                                    1
                                    255 (Squamosal contribution to hypotympa)      1   0.500  1 -->
                                    0
        node_71 --> node_70         8 (Axis transverse foramen)                    1   0.250  0 -->
        1
                                    11 (Axis anterior facets (prezygapophyse)      1   0.222  0 -->
                                    1
                                    42 (Humerus, medial relief for teres maj)      1   0.143  1 -->
                                    0
                                    88 (Tibia posterior shelf)                     1   0.286  1 ==>
                                    2
                                    110 (Ectal facet longest axis when strai)      1   1.000  0 -->
                                    1
                                    113 (Calcaneal anterior peroneal tubercl)      1   0.222  1 -->
                                    2
                                    152 (Centrocrista shape)                       1   0.167  0 -->
                                    1
                                    154 (Trigonid versus talonid width)            1   0.333  0 ==>
                                    1
        node_70 --> node_68         41 (Infraspinous/supraspinous fossa widt)      1   0.222  1 -->
        2
                                    70 (Tuberosity for rectus femoris m.)          1   0.222  1 ==>
                                    0
                                    105 (Astragalus, ridge between lateral a)      1   0.125  0 -->
                                    1
                                    106 (Medial astragalotibial facet, poste)      1   0.250  1 -->
                                    0
                                    109 (Ectal facet longest dimension)            1   0.200  1 ==>
                                    0
                                    123 (Calcaneocuboid facet of the calcane)      1   1.000  0 -->
                                    1
                                    257 (Posterior cingulid on lower molars)       1   0.333  1 ==>
                                    0
                                    258 (Distinct third trochanter)                1   0.250  0 -->
                                    1
        node_68 --> node_46         1 (Atlantal foramen)                           1   0.167  0 ==>
        1
                                    2 (Atlas transverse foramen)                   1   0.250  0 -->
                                    1
                                    4 (Atlas, cranial facets shape)                1   0.182  0 -->
                                    1
                                    32 (Prehensile tail)                           1   0.250  0 ==>
                                    1
                                    39 (Infraspinous fossa width)                  1   0.333  0 -->
                                    1
                                    49 (Humerus, extension of the deltoid cr)      1   0.125  0 -->
                                    1
                                    66 (Trapezium, number of distal heads)         1   0.500  0 -->
                                    1
                                    89 (Tibia, distal articulation type)           1   0.143  0 -->
                                    1
                                    121 (Calcaneal facet for fibula)               1   0.200  1 ==>
                                    0
                                    125 (Calcaneum accessory facet anterior )      1   0.333  0 -->
                                    1
                                    136 (Prehallux)                                1   0.500  0 ==>
                                    1
                                    140 (Hallux opposability (articulation M)      1   0.500  0 ==>
                                    1
                                    141 (Ridge on proximal articular facet o)      1   1.000  0 ==>
                                    1
                                    181 (Alisphenoid tympanic wing)                1   0.500  2 -->
                                    1
                                    208 (Stapedial foramen visible)                1   0.333  0 ==>
                                    1
                                    240 (Caudal tympanic process of petrosal)      1   0.167  1 -->
                                    0
                                    250 (Posttemporal notch/foramen)               1   0.143  1 -->
                                    0
        node_46 --> node_44         25 (First thoracic vertebra with a tall )      1   0.250  0 -->
        1
                                    51 (Humerus, proximal extension of capit)      1   0.200  1 -->
                                    0
                                    67 (Plane of the articular surface trape)      1   0.143  0 -->
                                    1
                                    215 (Mammary count)                            2   0.500  2 ==>
                                    4
        node_44 --> Didelphis       9 (Axis posterior spinous process extens)      1   0.333  1 ==>
        0
                                    19 (C6 spinous process)                        1   0.200  1 ==>
                                    2
                                    40 (Scapular spine width at neck level)        1   0.333  2 ==>
                                    1
                                    41 (Infraspinous/supraspinous fossa widt)      1   0.222  2 -->
                                    1
                                    43 (Humerus, lateral ridge)                    1   0.154  1 ==>
                                    0
                                    44 (Humerus, capitulum for radius)             1   0.143  0 ==>
                                    1
                                    84 (Sesamoids in articular area between )      1   0.222  1 -->
                                    0
                                    91 (Astragalus, angle between medial and)      1   0.133  1 ==>
                                    2
                                    143 (Mt III thickness relative to that o)      1   0.333  1 ==>
                                    0
                                    177 (Posterior-most point of premaxillo-)      1   0.143  1 -->
                                    0
                                    195 (Dorsal margin of foramen magnum)          1   0.333  0 ==>
                                    1
                                    214 (Pouch type in mammary area)               1   0.571  0 ==>
                                    1
                                    225 (Internal acoustic meatus)                 1   0.143  1 ==>
                                    0
        node_44 --> Monodelphis     20 (C7 transverse foramen)                     2   0.167  2 ==>
        0
                                    39 (Infraspinous fossa width)                  1   0.333  1 -->
                                    0
                                    55 (Humerus, capitulum lateral extension)      1   0.250  1 ==>
                                    0
                                    105 (Astragalus, ridge between lateral a)      1   0.125  1 -->
                                    0
                                    112 (Calcaneal anterior peroneal tubercl)      1   0.333  1 ==>
                                    0
                                    113 (Calcaneal anterior peroneal tubercl)      1   0.222  2 -->
                                    1
                                    126 (Cuboid medial plantar process forms)      1   0.167  1 -->
                                    0
        node_46 --> node_45         26 (First thoracic vertebrae with prezyg)      1   0.286  2 -->
        1
                                    35 (Coracoid process)                          1   0.273  2 ==>
                                    1
                                    42 (Humerus, medial relief for teres maj)      1   0.143  0 -->
                                    1
                                    56 (Humerus, shaft curvature)                  1   0.200  1 ==>
                                    0
                                    95 (Astragalar medial plantar tuberosity)      1   0.111  0 -->
                                    1
                                    237 (Mastoid exposure)                         1   0.333  1 -->
                                    0
        node_45 --> Caluromys       19 (C6 spinous process)                        1   0.200  1 ==>
        2
                                    26 (First thoracic vertebrae with prezyg)      1   0.286  1 ==>
                                    0
                                    40 (Scapular spine width at neck level)        1   0.333  2 ==>
                                    1
                                    49 (Humerus, extension of the deltoid cr)      1   0.125  1 -->
                                    0
                                    84 (Sesamoids in articular area between )      1   0.222  1 -->
                                    0
                                    151 (Paracone versus metacone size in M2)      1   0.300  2 ==>
                                    1
                                    174 (Angular process medially inflected)       1   0.333  1 ==>
                                    0
                                    177 (Posterior-most point of premaxillo-)      1   0.143  1 -->
                                    0
                                    178 (Maximum maxilla (palatal portion) l)      1   0.167  1 ==>
                                    0
                                    181 (Alisphenoid tympanic wing)                1   0.500  1 -->
                                    2
                                    192 (Transverse canal foramen)                 1   0.333  1 ==>
                                    0
                                    198 (Palatal vacuities)                        2   0.182  2 ==>
                                    0
                                    199 (Premaxilla, palatal process)              1   0.167  1 ==>
                                    0
                                    249 (Posttemporal sulcus on the squamosa)      1   0.100  0 -->
                                    1
                                    250 (Posttemporal notch/foramen)               1   0.143  0 -->
                                    1
        node_45 --> Glironia        2 (Atlas transverse foramen)                   1   0.250  1 -->
        0
                                    48 (Humerus, greater tuberosity height r)      1   0.167  0 ==>
                                    1
                                    63 (Distolateral process of scaphoid sep)      1   0.333  1 ==>
                                    0
                                    75 (Epipubic bones proximal size)              1   0.250  1 ==>
                                    0
                                    86 (Tibia length relative to femur lengt)      1   0.250  1 ==>
                                    0
                                    107 (Astragalonavicular facet connection)      1   0.125  1 ==>
                                    0
                                    157 (Upper incisor arcade shape)               1   0.200  1 -->
                                    0
                                    233 (Rostral tympanic process of petrosa)      1   0.125  0 ==>
                                    1
        node_68 --> node_67         12 (Suture between rib and axis is visib)      1   0.200  0 -->
        1
                                    22 (Articulation between C4-C5 bodies ty)      1   1.000  0 ==>
                                    1
                                    24 (T1 transverse process level)               1   0.125  1 -->
                                    0
                                    28 (Last lumbar vertebra, foramen on dor)      1   0.200  1 -->
                                    0
                                    77 (Relative height of greater trochante)      1   0.125  0 -->
                                    1
                                    123 (Calcaneocuboid facet of the calcane)      1   1.000  1 -->
                                    2
                                    128 (Cuboidcalcaneal facet angle between)      1   0.286  0 -->
                                    1
                                    129 (Cuboidcalcaneal facet outer shelf)        1   0.333  0 ==>
                                    1
                                    131 (Spatial relationship between navicu)      1   0.200  1 -->
                                    0
                                    146 (Number of upper incisors)                 1   0.333  0 -->
                                    1
                                    147 (Number of lower incisors)                 1   0.286  0 -->
                                    1
                                    151 (Paracone versus metacone size in M2)      1   0.300  2 -->
                                    1
                                    152 (Centrocrista shape)                       1   0.167  1 -->
                                    0
                                    153 (Metaconule)                               1   0.250  0 ==>
                                    1
                                    161 (Upper incisors spatulate)                 1   0.250  0 -->
                                    1
                                    168 (Lower i2 (i3 of Hershkovitz) stagge)      1   0.250  1 -->
                                    0
                                    211 (Paraseptal cartilage shape)               1   0.500  0 ==>
                                    1
                                    224 (Anterior lamina of petrosal)              1   0.143  1 -->
                                    0
                                    238 (Mastoid tympanic process)                 1   0.286  1 -->
                                    2
                                    247 (Imprint of the transverse sinus bif)      1   0.167  1 -->
                                    0
                                    248 (Foramina on the sigmoid sinus and/o)      1   0.333  0 ==>
                                    1
                                    249 (Posttemporal sulcus on the squamosa)      1   0.100  0 -->
                                    1
        node_67 --> node_47         16 (C5 transverse process heads overlap )      1   0.333  0 -->
        1
                                    41 (Infraspinous/supraspinous fossa widt)      2   0.222  2 -->
                                    0
                                    43 (Humerus, lateral ridge)                    1   0.154  1 -->
                                    2
                                    44 (Humerus, capitulum for radius)             1   0.143  0 ==>
                                    1
                                    46 (Humerus, olecranon fossa or foramen)       1   0.429  1 ==>
                                    2
                                    90 (Tibia, posterior shelf articulation)       1   0.333  1 ==>
                                    0
                                    91 (Astragalus, angle between medial and)      1   0.133  1 ==>
                                    0
                                    105 (Astragalus, ridge between lateral a)      1   0.125  1 -->
                                    0
                                    122 (Calcaneal facet for fibula orientat)      1   0.667  1 ==>
                                    0
                                    126 (Cuboid medial plantar process forms)      1   0.167  1 -->
                                    0
                                    139 (Mt II and Mt III proximal ends)           1   0.400  1 -->
                                    0
                                    144 (Mt III thickness relative to that o)      1   0.429  0 -->
                                    1
                                    157 (Upper incisor arcade shape)               1   0.200  1 ==>
                                    2
                                    162 (Size upper I3 vs. I2)                     1   0.154  1 ==>
                                    2
                                    163 (Procumbent gliriform lower anterior)      1   0.500  0 ==>
                                    1
                                    165 (Lower canine)                             1   0.286  2 ==>
                                    1
                                    194 (Intramural transverse canal)              1   0.333  1 -->
                                    0
                                    258 (Distinct third trochanter)                1   0.250  1 -->
                                    0
        node_47 --> Caenolestes     51 (Humerus, proximal extension of capit)      1   0.200  1 ==>
        0
                                    147 (Number of lower incisors)                 1   0.286  1 -->
                                    0
                                    149 (Upper molar M2 shape)                     1   0.333  0 ==>
                                    1
                                    196 (Shape of nasals)                          1   0.333  0 ==>
                                    1
                                    218 (Cavum supracochleare)                     1   0.400  1 ==>
                                    0
                                    234 (Tympanic aperture of hiatus Fallopi)      1   0.143  1 ==>
                                    0
                                    243 (Petrosal crest)                           1   0.250  1 ==>
                                    0
        node_47 --> Palaeothentes   46 (Humerus, olecranon fossa or foramen)       1   0.429  2 ==>
        3
                                    52 (Humerus, medial epicondyle size)           1   0.125  1 ==>
                                    0
                                    60 (Radius, articular facet for humerus)       1   0.250  0 ==>
                                    1
                                    70 (Tuberosity for rectus femoris m.)          1   0.222  0 ==>
                                    1
                                    88 (Tibia posterior shelf)                     1   0.286  2 ==>
                                    1
                                    92 (Astragalonavicular facet extends on )      1   0.167  1 ==>
                                    0
                                    94 (Astragalus, dimensions of facet for )      1   0.143  0 ==>
                                    1
                                    109 (Ectal facet longest dimension)            2   0.200  0 ==>
                                    2
                                    146 (Number of upper incisors)                 1   0.333  1 ==>
                                    2
                                    147 (Number of lower incisors)                 1   0.286  1 ==>
                                    2
                                    155 (Paraconid on lower molars)                1   0.333  1 ==>
                                    0
                                    159 (Lower p2)                                 1   0.250  2 ==>
                                    1
                                    168 (Lower i2 (i3 of Hershkovitz) stagge)      1   0.250  0 -->
                                    1
                                    233 (Rostral tympanic process of petrosa)      1   0.125  0 ==>
                                    1
                                    234 (Tympanic aperture of hiatus Fallopi)      1   0.143  1 ==>
                                    2
        node_67 --> node_66         17 (C5 and T1 body length)                     1   0.333  0 -->
        1
                                    26 (First thoracic vertebrae with prezyg)      1   0.286  2 -->
                                    1
                                    43 (Humerus, lateral ridge)                    1   0.154  1 -->
                                    0
                                    55 (Humerus, capitulum lateral extension)      1   0.250  1 -->
                                    0
                                    62 (Prepollex)                                 1   0.250  1 ==>
                                    0
                                    91 (Astragalus, angle between medial and)      1   0.133  1 -->
                                    2
                                    107 (Astragalonavicular facet connection)      1   0.125  1 -->
                                    0
                                    112 (Calcaneal anterior peroneal tubercl)      1   0.333  1 -->
                                    0
                                    119 (Calcaneal sustentacular facet and e)      2   0.286  0 -->
                                    2
                                    143 (Mt III thickness relative to that o)      1   0.333  1 -->
                                    0
                                    157 (Upper incisor arcade shape)               1   0.200  1 -->
                                    0
                                    172 (Parietal-alisphenoid or squamosal-f)      1   0.250  0 -->
                                    1
                                    178 (Maximum maxilla (palatal portion) l)      1   0.167  1 -->
                                    0
                                    189 (Size of incisura tympanica)               1   0.500  1 -->
                                    0
                                    190 (Foramen ovale position)                   1   0.429  1 -->
                                    2
                                    204 (Malleolar neck)                           1   0.500  0 -->
                                    1
                                    205 (Ossicular axis)                           1   0.667  0 -->
                                    1
                                    210 (Paraseptal cartilage dips down vert)      1   0.500  0 -->
                                    1
                                    213 (Sperm pairing in epididymis)              1   0.500  1 -->
                                    0
                                    214 (Pouch type in mammary area)               1   0.571  0 -->
                                    2
                                    222 (Expansion of the crista petrosa int)      1   0.167  0 -->
                                    1
                                    245 (Petrosal contribution to the latera)      1   0.400  1 -->
                                    2
                                    246 (Prootic canal)                            1   0.167  0 -->
                                    1
                                    259 (Squamosal epitympanic sinus)              1   0.167  0 -->
                                    1
        node_66 --> node_65         233 (Rostral tympanic process of petrosa)      1   0.125  0 -->
        1
        node_65 --> node_53         20 (C7 transverse foramen)                     2   0.167  2 ==>
        0
                                    29 (Metapophyses in third lumbar vertebr)      1   0.250  0 -->
                                    2
                                    35 (Coracoid process)                          1   0.273  2 -->
                                    3
                                    44 (Humerus, capitulum for radius)             1   0.143  0 ==>
                                    1
                                    79 (Fibula proximal medial accessory she)      1   0.333  0 -->
                                    1
                                    84 (Sesamoids in articular area between )      1   0.222  1 -->
                                    0
                                    88 (Tibia posterior shelf)                     2   0.286  2 -->
                                    0
                                    95 (Astragalar medial plantar tuberosity)      1   0.111  0 -->
                                    1
                                    111 (Calcaneal anterior peroneal tubercl)      1   0.250  1 -->
                                    0
                                    120 (Calcaneal sustentacular facet anter)      1   0.250  0 -->
                                    1
                                    124 (Calcaneum sustentacular facet reach)      1   0.250  1 ==>
                                    0
                                    128 (Cuboidcalcaneal facet angle between)      1   0.286  1 -->
                                    0
                                    132 (Navicular shelf between cuboid and )      1   0.500  0 -->
                                    1
                                    138 (Mt V proximal process extends ventr)      1   0.250  0 ==>
                                    1
                                    145 (Foot ungual phalanx of digit IV, pr)      2   0.222  0 -->
                                    2
                                    151 (Paracone versus metacone size in M2)      1   0.300  1 -->
                                    2
                                    152 (Centrocrista shape)                       1   0.167  0 -->
                                    1
                                    161 (Upper incisors spatulate)                 1   0.250  1 -->
                                    0
                                    216 (Caecum)                                   1   0.500  1 -->
                                    0
                                    237 (Mastoid exposure)                         1   0.333  1 -->
                                    0
        node_53 --> node_52         26 (First thoracic vertebrae with prezyg)      1   0.286  1 -->
        2
                                    28 (Last lumbar vertebra, foramen on dor)      1   0.200  0 -->
                                    1
                                    41 (Infraspinous/supraspinous fossa widt)      1   0.222  2 -->
                                    1
                                    43 (Humerus, lateral ridge)                    1   0.154  0 -->
                                    1
                                    46 (Humerus, olecranon fossa or foramen)       1   0.429  1 -->
                                    2
                                    51 (Humerus, proximal extension of capit)      1   0.200  1 ==>
                                    0
                                    52 (Humerus, medial epicondyle size)           1   0.125  1 ==>
                                    0
                                    53 (Humerus distal end size)                   1   0.200  1 ==>
                                    0
                                    139 (Mt II and Mt III proximal ends)           1   0.400  1 -->
                                    0
                                    168 (Lower i2 (i3 of Hershkovitz) stagge)      1   0.250  0 -->
                                    1
                                    182 (Ectotympanic shape)                       1   0.333  0 ==>
                                    1
                                    189 (Size of incisura tympanica)               1   0.500  0 -->
                                    1
                                    204 (Malleolar neck)                           1   0.500  1 -->
                                    0
                                    215 (Mammary count)                            1   0.500  2 ==>
                                    3
        node_52 --> node_50         1 (Atlantal foramen)                           1   0.167  0 -->
        1
                                    2 (Atlas transverse foramen)                   1   0.250  0 -->
                                    1
                                    24 (T1 transverse process level)               1   0.125  0 -->
                                    1
                                    29 (Metapophyses in third lumbar vertebr)      1   0.250  2 -->
                                    0
                                    35 (Coracoid process)                          1   0.273  3 -->
                                    2
                                    43 (Humerus, lateral ridge)                    1   0.154  1 -->
                                    2
                                    63 (Distolateral process of scaphoid sep)      1   0.333  1 -->
                                    2
                                    67 (Plane of the articular surface trape)      1   0.143  0 -->
                                    1
                                    70 (Tuberosity for rectus femoris m.)          1   0.222  0 -->
                                    1
                                    77 (Relative height of greater trochante)      1   0.125  1 -->
                                    0
                                    79 (Fibula proximal medial accessory she)      1   0.333  1 -->
                                    0
                                    84 (Sesamoids in articular area between )      1   0.222  0 -->
                                    1
                                    88 (Tibia posterior shelf)                     2   0.286  0 -->
                                    2
                                    89 (Tibia, distal articulation type)           1   0.143  0 -->
                                    1
                                    111 (Calcaneal anterior peroneal tubercl)      1   0.250  0 -->
                                    1
                                    120 (Calcaneal sustentacular facet anter)      1   0.250  1 -->
                                    0
                                    121 (Calcaneal facet for fibula)               1   0.200  1 ==>
                                    0
                                    132 (Navicular shelf between cuboid and )      1   0.500  1 -->
                                    0
                                    143 (Mt III thickness relative to that o)      1   0.333  0 -->
                                    1
                                    144 (Mt III thickness relative to that o)      2   0.429  0 -->
                                    2
                                    145 (Foot ungual phalanx of digit IV, pr)      2   0.222  2 -->
                                    0
                                    172 (Parietal-alisphenoid or squamosal-f)      1   0.250  1 -->
                                    0
                                    190 (Foramen ovale position)                   1   0.429  2 -->
                                    1
                                    200 (Minor palatine foramen)                   1   0.333  1 -->
                                    0
                                    214 (Pouch type in mammary area)               1   0.571  2 -->
                                    0
                                    245 (Petrosal contribution to the latera)      1   0.400  2 -->
                                    1
                                    257 (Posterior cingulid on lower molars)       1   0.333  0 ==>
                                    1
        node_50 --> node_49         94 (Astragalus, dimensions of facet for )      1   0.143  0 ==>
        1
                                    101 (Astragalar canal)                         1   0.200  0 -->
                                    1
                                    113 (Calcaneal anterior peroneal tubercl)      1   0.222  2 ==>
                                    1
                                    117 (Calcaneal sustentacular facet poste)      1   0.250  0 -->
                                    1
                                    125 (Calcaneum accessory facet anterior )      1   0.333  0 ==>
                                    1
                                    153 (Metaconule)                               1   0.250  1 ==>
                                    0
                                    154 (Trigonid versus talonid width)            1   0.333  1 ==>
                                    0
                                    225 (Internal acoustic meatus)                 1   0.143  1 -->
                                    0
                                    235 (Stylomastoid foramen)                     1   0.200  0 ==>
                                    1
                                    241 (Petrosal plate)                           1   0.333  0 ==>
                                    1
                                    247 (Imprint of the transverse sinus bif)      1   0.167  0 ==>
                                    1
        node_49 --> node_48         41 (Infraspinous/supraspinous fossa widt)      1   0.222  1 -->
        2
                                    46 (Humerus, olecranon fossa or foramen)       1   0.429  2 -->
                                    1
                                    224 (Anterior lamina of petrosal)              1   0.143  0 -->
                                    1
        node_48 --> Dasyuroides     11 (Axis anterior facets (prezygapophyse)      1   0.222  1 -->
        0
                                    19 (C6 spinous process)                        1   0.200  1 ==>
                                    0
                                    44 (Humerus, capitulum for radius)             1   0.143  1 ==>
                                    0
                                    53 (Humerus distal end size)                   1   0.200  0 ==>
                                    1
                                    85 (Tibia medial malleolus)                    1   0.333  1 ==>
                                    0
                                    89 (Tibia, distal articulation type)           1   0.143  1 -->
                                    0
                                    90 (Tibia, posterior shelf articulation)       1   0.333  1 ==>
                                    0
                                    101 (Astragalar canal)                         1   0.200  1 -->
                                    0
                                    111 (Calcaneal anterior peroneal tubercl)      1   0.250  1 ==>
                                    0
                                    117 (Calcaneal sustentacular facet poste)      1   0.250  1 -->
                                    0
                                    162 (Size upper I3 vs. I2)                     1   0.154  1 ==>
                                    0
                                    225 (Internal acoustic meatus)                 1   0.143  0 -->
                                    1
                                    234 (Tympanic aperture of hiatus Fallopi)      1   0.143  1 ==>
                                    0
                                    245 (Petrosal contribution to the latera)      1   0.400  1 ==>
                                    2
        node_48 --> Dasyurus        4 (Atlas, cranial facets shape)                1   0.182  0 ==>
        1
                                    45 (Humerus, entepicondylar foramen)           1   0.500  1 ==>
                                    0
                                    48 (Humerus, greater tuberosity height r)      1   0.167  0 ==>
                                    1
                                    84 (Sesamoids in articular area between )      1   0.222  1 ==>
                                    2
                                    107 (Astragalonavicular facet connection)      1   0.125  0 ==>
                                    1
                                    126 (Cuboid medial plantar process forms)      1   0.167  1 ==>
                                    0
        node_49 --> Phascogale      138 (Mt V proximal process extends ventr)      1   0.250  1 ==>
        0
                                    162 (Size upper I3 vs. I2)                     1   0.154  1 ==>
                                    2
        node_50 --> Djarthia        104 (Astragalus, ridge between medial an)      1   0.143  1 ==>
        0
                                    105 (Astragalus, ridge between lateral a)      1   0.125  1 ==>
                                    0
                                    107 (Astragalonavicular facet connection)      1   0.125  0 ==>
                                    1
                                    112 (Calcaneal anterior peroneal tubercl)      1   0.333  0 -->
                                    1
                                    233 (Rostral tympanic process of petrosa)      1   0.125  1 -->
                                    0
                                    234 (Tympanic aperture of hiatus Fallopi)      1   0.143  1 ==>
                                    0
                                    240 (Caudal tympanic process of petrosal)      1   0.167  1 ==>
                                    0
                                    249 (Posttemporal sulcus on the squamosa)      1   0.100  1 ==>
                                    0
        node_52 --> node_51         11 (Axis anterior facets (prezygapophyse)      1   0.222  1 -->
        0
                                    16 (C5 transverse process heads overlap )      1   0.333  0 -->
                                    1
                                    19 (C6 spinous process)                        1   0.200  1 ==>
                                    2
                                    25 (First thoracic vertebra with a tall )      1   0.250  0 ==>
                                    1
                                    31 (Caudal vertebrae, hyperexpanded chev)      1   1.000  0 ==>
                                    1
                                    36 (Ventral extension of acromion)             1   0.500  0 ==>
                                    1
                                    37 (Crest on medial aspect of scapula, n)      1   1.000  0 ==>
                                    1
                                    42 (Humerus, medial relief for teres maj)      1   0.143  0 -->
                                    1
                                    47 (Humerus, laminar supinator crest)          1   1.000  1 ==>
                                    0
                                    64 (Proximal aspect of magnum)                 1   1.000  0 ==>
                                    1
                                    68 (Both MC I and MC V are hyper-reduced)      1   1.000  1 ==>
                                    0
                                    75 (Epipubic bones proximal size)              1   0.250  1 ==>
                                    0
                                    78 (Femur, lesser trochanter)                  1   1.000  1 ==>
                                    0
                                    80 (Fibula proximal posterior extension )      1   0.333  1 ==>
                                    0
                                    82 (Articulation between femur and fibul)      1   0.500  1 ==>
                                    0
                                    85 (Tibia medial malleolus)                    1   0.333  1 ==>
                                    0
                                    92 (Astragalonavicular facet extends on )      1   0.167  1 ==>
                                    0
                                    95 (Astragalar medial plantar tuberosity)      1   0.111  1 -->
                                    0
                                    96 (Astragalus, angle between facet for )      2   0.400  0 ==>
                                    2
                                    102 (Ectal facet major dimension orienta)      1   0.500  1 ==>
                                    0
                                    106 (Medial astragalotibial facet, poste)      1   0.250  0 ==>
                                    1
                                    109 (Ectal facet longest dimension)            2   0.200  0 ==>
                                    2
                                    119 (Calcaneal sustentacular facet and e)      1   0.286  2 ==>
                                    1
                                    127 (Cuboidcalcaneal facet)                    1   0.750  0 ==>
                                    1
                                    129 (Cuboidcalcaneal facet outer shelf)        1   0.333  1 ==>
                                    0
                                    131 (Spatial relationship between navicu)      1   0.200  0 -->
                                    1
                                    133 (Navicular size)                           1   0.667  1 ==>
                                    2
                                    137 (Mt IV proximal contact)                   1   0.500  1 ==>
                                    0
                                    142 (Syndactyly or external fusion of di)      1   0.500  0 ==>
                                    1
                                    157 (Upper incisor arcade shape)               1   0.200  0 -->
                                    1
                                    161 (Upper incisors spatulate)                 1   0.250  0 -->
                                    1
                                    178 (Maximum maxilla (palatal portion) l)      1   0.167  0 ==>
                                    1
                                    196 (Shape of nasals)                          1   0.333  0 ==>
                                    1
                                    199 (Premaxilla, palatal process)              1   0.167  1 ==>
                                    0
                                    211 (Paraseptal cartilage shape)               1   0.500  1 -->
                                    0
                                    216 (Caecum)                                   1   0.500  0 -->
                                    1
                                    234 (Tympanic aperture of hiatus Fallopi)      1   0.143  1 ==>
                                    2
                                    243 (Petrosal crest)                           1   0.250  1 ==>
                                    0
        node_51 --> Echymipera      4 (Atlas, cranial facets shape)                1   0.182  0 ==>
        1
                                    46 (Humerus, olecranon fossa or foramen)       1   0.429  2 ==>
                                    3
                                    49 (Humerus, extension of the deltoid cr)      1   0.125  0 ==>
                                    1
                                    65 (Magnum, facet with MC III)                 1   0.250  1 ==>
                                    0
                                    126 (Cuboid medial plantar process forms)      1   0.167  1 ==>
                                    0
                                    139 (Mt II and Mt III proximal ends)           1   0.400  0 -->
                                    1
                                    222 (Expansion of the crista petrosa int)      1   0.167  1 ==>
                                    0
                                    233 (Rostral tympanic process of petrosa)      1   0.125  1 -->
                                    0
                                    240 (Caudal tympanic process of petrosal)      1   0.167  1 ==>
                                    0
                                    259 (Squamosal epitympanic sinus)              1   0.167  1 -->
                                    0
        node_51 --> Perameles       17 (C5 and T1 body length)                     1   0.333  1 ==>
        0
                                    41 (Infraspinous/supraspinous fossa widt)      1   0.222  1 ==>
                                    0
                                    94 (Astragalus, dimensions of facet for )      1   0.143  0 ==>
                                    1
                                    103 (Ectal facet position in ventral vie)      1   0.333  0 ==>
                                    1
                                    118 (Calcaneal plantar tubercle)               1   0.333  1 ==>
                                    0
                                    146 (Number of upper incisors)                 1   0.333  1 ==>
                                    0
                                    149 (Upper molar M2 shape)                     1   0.333  0 ==>
                                    1
                                    173 (Width of frontals versus width of p)      1   0.500  0 ==>
                                    1
                                    248 (Foramina on the sigmoid sinus and/o)      1   0.333  1 ==>
                                    0
        node_53 --> Notoryctes      5 (Atlas, transverse process ventral to )      1   0.333  0 ==>
        1
                                    13 (Axis-C3-C4 fusion)                         2   1.000  0 ==>
                                    2
                                    34 (Ribs, articulation with sternum)           1   0.500  1 ==>
                                    0
                                    45 (Humerus, entepicondylar foramen)           1   0.500  1 ==>
                                    0
                                    48 (Humerus, greater tuberosity height r)      1   0.167  0 ==>
                                    1
                                    49 (Humerus, extension of the deltoid cr)      1   0.125  0 ==>
                                    1
                                    57 (Ulna, proximal epiphysis, distal mos)      1   0.500  1 ==>
                                    0
                                    71 (Relative size of obturator foramen)        1   0.500  1 ==>
                                    0
                                    87 (Tibia proximal dimensions)                 2   0.250  0 ==>
                                    2
                                    91 (Astragalus, angle between medial and)      2   0.133  2 ==>
                                    0
                                    116 (Calcaneal sustentacular facet anter)      1   0.250  0 ==>
                                    1
                                    127 (Cuboidcalcaneal facet)                    1   0.750  0 ==>
                                    3
                                    135 (Falcula on hallux)                        1   0.500  0 ==>
                                    1
                                    136 (Prehallux)                                1   0.500  0 ==>
                                    1
                                    146 (Number of upper incisors)                 1   0.333  1 ==>
                                    2
                                    151 (Paracone versus metacone size in M2)      1   0.300  2 ==>
                                    3
                                    153 (Metaconule)                               1   0.250  1 ==>
                                    0
                                    158 (P1)                                       1   0.250  1 ==>
                                    0
                                    177 (Posterior-most point of premaxillo-)      1   0.143  1 -->
                                    0
                                    198 (Palatal vacuities)                        2   0.182  2 ==>
                                    0
                                    201 (Hypoglossal foramina)                     1   0.500  2 ==>
                                    1
                                    215 (Mammary count)                            1   0.500  2 ==>
                                    1
                                    235 (Stylomastoid foramen)                     1   0.200  0 ==>
                                    1
                                    241 (Petrosal plate)                           1   0.333  0 ==>
                                    1
        node_65 --> node_64         1 (Atlantal foramen)                           1   0.167  0 -->
        1
                                    7 (Atlas intercentrum)                         1   0.333  1 ==>
                                    0
                                    12 (Suture between rib and axis is visib)      1   0.200  1 -->
                                    0
                                    24 (T1 transverse process level)               1   0.125  0 -->
                                    1
                                    32 (Prehensile tail)                           1   0.250  0 -->
                                    1
                                    35 (Coracoid process)                          1   0.273  2 -->
                                    1
                                    39 (Infraspinous fossa width)                  1   0.333  0 ==>
                                    1
                                    42 (Humerus, medial relief for teres maj)      1   0.143  0 -->
                                    1
                                    77 (Relative height of greater trochante)      1   0.125  1 -->
                                    0
                                    89 (Tibia, distal articulation type)           1   0.143  0 ==>
                                    1
                                    104 (Astragalus, ridge between medial an)      1   0.143  1 -->
                                    0
                                    115 (Calcaneal sustentacular facet anter)      1   0.200  1 -->
                                    0
                                    121 (Calcaneal facet for fibula)               1   0.200  1 -->
                                    0
                                    128 (Cuboidcalcaneal facet angle between)      1   0.286  1 -->
                                    2
                                    131 (Spatial relationship between navicu)      1   0.200  0 -->
                                    1
                                    140 (Hallux opposability (articulation M)      1   0.500  0 ==>
                                    1
                                    188 (Position of incisura tympanica)           1   1.000  0 ==>
                                    1
                                    205 (Ossicular axis)                           1   0.667  1 -->
                                    2
                                    206 (Manubrial-incudal lever-arm ratio)        1   0.333  0 -->
                                    1
                                    208 (Stapedial foramen visible)                1   0.333  0 -->
                                    1
                                    224 (Anterior lamina of petrosal)              1   0.143  0 -->
                                    1
        node_64 --> Dromiciops      11 (Axis anterior facets (prezygapophyse)      1   0.222  1 -->
        0
                                    52 (Humerus, medial epicondyle size)           1   0.125  1 ==>
                                    0
                                    56 (Humerus, shaft curvature)                  1   0.200  1 ==>
                                    0
                                    63 (Distolateral process of scaphoid sep)      1   0.333  1 ==>
                                    2
                                    70 (Tuberosity for rectus femoris m.)          1   0.222  0 ==>
                                    2
                                    105 (Astragalus, ridge between lateral a)      1   0.125  1 -->
                                    0
                                    146 (Number of upper incisors)                 1   0.333  1 ==>
                                    0
                                    147 (Number of lower incisors)                 1   0.286  1 -->
                                    0
                                    153 (Metaconule)                               1   0.250  1 ==>
                                    0
                                    177 (Posterior-most point of premaxillo-)      1   0.143  1 -->
                                    0
                                    199 (Premaxilla, palatal process)              1   0.167  1 ==>
                                    0
                                    207 (Stapedial ratio)                          1   0.500  0 ==>
                                    1
                                    210 (Paraseptal cartilage dips down vert)      1   0.500  1 -->
                                    0
                                    214 (Pouch type in mammary area)               1   0.571  2 -->
                                    0
                                    229 (Epitympanic wing of petrosal (2))         1   0.500  0 ==>
                                    1
                                    234 (Tympanic aperture of hiatus Fallopi)      1   0.143  1 ==>
                                    0
                                    235 (Stylomastoid foramen)                     1   0.200  0 ==>
                                    1
                                    241 (Petrosal plate)                           1   0.333  0 ==>
                                    1
                                    259 (Squamosal epitympanic sinus)              1   0.167  1 -->
                                    0
        node_64 --> node_63         4 (Atlas, cranial facets shape)                1   0.182  0 ==>
        1
                                    29 (Metapophyses in third lumbar vertebr)      1   0.250  0 -->
                                    1
                                    40 (Scapular spine width at neck level)        1   0.333  2 -->
                                    1
                                    61 (Lunate)                                    1   0.333  2 ==>
                                    1
                                    63 (Distolateral process of scaphoid sep)      1   0.333  1 ==>
                                    0
                                    67 (Plane of the articular surface trape)      1   0.143  0 ==>
                                    1
                                    142 (Syndactyly or external fusion of di)      1   0.500  0 ==>
                                    1
                                    146 (Number of upper incisors)                 1   0.333  1 ==>
                                    2
                                    147 (Number of lower incisors)                 2   0.286  1 ==>
                                    3
                                    149 (Upper molar M2 shape)                     1   0.333  0 ==>
                                    1
                                    155 (Paraconid on lower molars)                1   0.333  1 ==>
                                    0
                                    157 (Upper incisor arcade shape)               1   0.200  0 -->
                                    1
                                    159 (Lower p2)                                 1   0.250  2 ==>
                                    1
                                    160 (Upper P2)                                 1   0.286  2 -->
                                    1
                                    162 (Size upper I3 vs. I2)                     1   0.154  1 -->
                                    2
                                    163 (Procumbent gliriform lower anterior)      1   0.500  0 ==>
                                    1
                                    164 (Hypoconulid absent or present)            1   0.200  1 -->
                                    0
                                    165 (Lower canine)                             2   0.286  2 ==>
                                    0
                                    172 (Parietal-alisphenoid or squamosal-f)      1   0.250  1 -->
                                    0
                                    176 (Bones surrounding infraorbital cana)      1   0.333  0 -->
                                    1
                                    180 (Lacrimal tubercle)                        1   0.167  0 ==>
                                    1
                                    182 (Ectotympanic shape)                       2   0.333  0 -->
                                    2
                                    187 (Postglenoid foramen position)             1   0.667  0 ==>
                                    1
                                    211 (Paraseptal cartilage shape)               1   0.500  1 -->
                                    2
                                    217 (Fasciculus aberrans in brain)             1   1.000  0 ==>
                                    1
                                    233 (Rostral tympanic process of petrosa)      1   0.125  1 -->
                                    0
                                    242 (Fossa incudis and epitympanic reces)      1   0.500  0 -->
                                    1
                                    248 (Foramina on the sigmoid sinus and/o)      1   0.333  1 ==>
                                    0
                                    255 (Squamosal contribution to hypotympa)      1   0.500  0 ==>
                                    1
                                    256 (Alisphenoid contribution to hypotym)      1   0.333  1 -->
                                    0
        node_63 --> node_61         115 (Calcaneal sustentacular facet anter)      1   0.200  0 -->
        1
                                    116 (Calcaneal sustentacular facet anter)      1   0.250  0 -->
                                    1
                                    124 (Calcaneum sustentacular facet reach)      1   0.250  1 -->
                                    0
                                    181 (Alisphenoid tympanic wing)                1   0.500  2 ==>
                                    3
                                    184 (Bony external auditory meatus separ)      1   0.500  0 -->
                                    1
                                    185 (Fusion of ectotympanic with other b)      1   0.500  0 -->
                                    1
                                    194 (Intramural transverse canal)              1   0.333  1 ==>
                                    0
                                    209 (Bullate stapes)                           1   0.500  0 -->
                                    1
                                    214 (Pouch type in mammary area)               1   0.571  2 -->
                                    1
                                    249 (Posttemporal sulcus on the squamosa)      1   0.100  1 ==>
                                    0
        node_61 --> node_55         151 (Paracone versus metacone size in M2)      1   0.300  1 ==>
        0
                                    165 (Lower canine)                             1   0.286  0 -->
                                    1
                                    211 (Paraseptal cartilage shape)               1   0.500  2 -->
                                    1
                                    224 (Anterior lamina of petrosal)              1   0.143  1 -->
                                    0
                                    234 (Tympanic aperture of hiatus Fallopi)      1   0.143  1 -->
                                    0
                                    237 (Mastoid exposure)                         1   0.333  1 -->
                                    0
        node_55 --> node_54         113 (Calcaneal anterior peroneal tubercl)      1   0.222  2 ==>
        1
                                    124 (Calcaneum sustentacular facet reach)      1   0.250  0 -->
                                    1
                                    147 (Number of lower incisors)                 1   0.286  3 ==>
                                    2
                                    150 (Paracone and metacone placement in )      1   0.333  0 ==>
                                    1
                                    169 (Bunolophodonty or lophodonty develo)      1   0.500  0 ==>
                                    1
                                    221 (Pars mastoidea)                           1   0.500  0 ==>
                                    1
                                    237 (Mastoid exposure)                         1   0.333  0 -->
                                    2
        node_54 --> Trichosurus     11 (Axis anterior facets (prezygapophyse)      1   0.222  1 -->
        0
                                    61 (Lunate)                                    1   0.333  1 ==>
                                    2
                                    77 (Relative height of greater trochante)      1   0.125  0 -->
                                    1
                                    95 (Astragalar medial plantar tuberosity)      1   0.111  0 ==>
                                    1
                                    116 (Calcaneal sustentacular facet anter)      1   0.250  1 -->
                                    0
                                    159 (Lower p2)                                 1   0.250  1 ==>
                                    0
                                    160 (Upper P2)                                 1   0.286  1 ==>
                                    0
                                    215 (Mammary count)                            1   0.500  2 ==>
                                    1
                                    224 (Anterior lamina of petrosal)              1   0.143  0 -->
                                    1
                                    234 (Tympanic aperture of hiatus Fallopi)      1   0.143  0 -->
                                    1
                                    247 (Imprint of the transverse sinus bif)      1   0.167  0 ==>
                                    1
        node_54 --> Phalanger       6 (Atlas ventral arches)                       1   0.250  1 ==>
        0
                                    18 (C6 transverse process posterior exte)      1   0.167  1 ==>
                                    0
                                    29 (Metapophyses in third lumbar vertebr)      1   0.250  1 -->
                                    0
                                    86 (Tibia length relative to femur lengt)      1   0.250  1 ==>
                                    0
                                    107 (Astragalonavicular facet connection)      1   0.125  0 ==>
                                    1
                                    191 (Carotid foramen position)                 1   0.400  0 ==>
                                    1
                                    222 (Expansion of the crista petrosa int)      1   0.167  1 ==>
                                    0
        node_55 --> Cercartetus     1 (Atlantal foramen)                           1   0.167  1 ==>
        0
                                    4 (Atlas, cranial facets shape)                1   0.182  1 ==>
                                    0
                                    7 (Atlas intercentrum)                         1   0.333  0 ==>
                                    1
                                    15 (C5 transverse process displays two h)      1   0.250  1 ==>
                                    0
                                    20 (C7 transverse foramen)                     1   0.167  2 ==>
                                    1
                                    39 (Infraspinous fossa width)                  1   0.333  1 ==>
                                    0
                                    40 (Scapular spine width at neck level)        1   0.333  1 -->
                                    2
                                    43 (Humerus, lateral ridge)                    1   0.154  0 -->
                                    1
                                    84 (Sesamoids in articular area between )      1   0.222  1 -->
                                    0
                                    105 (Astragalus, ridge between lateral a)      1   0.125  1 ==>
                                    0
                                    112 (Calcaneal anterior peroneal tubercl)      1   0.333  0 ==>
                                    1
                                    115 (Calcaneal sustentacular facet anter)      1   0.200  1 -->
                                    0
                                    121 (Calcaneal facet for fibula)               1   0.200  0 -->
                                    1
                                    131 (Spatial relationship between navicu)      1   0.200  1 ==>
                                    0
                                    164 (Hypoconulid absent or present)            1   0.200  0 -->
                                    1
                                    176 (Bones surrounding infraorbital cana)      1   0.333  1 -->
                                    0
                                    193 (Transverse canal position)                1   0.667  0 ==>
                                    2
                                    219 (Cavum epiptericum floored by)             1   0.600  2 ==>
                                    1
                                    256 (Alisphenoid contribution to hypotym)      1   0.333  0 -->
                                    1
        node_61 --> node_60         4 (Atlas, cranial facets shape)                1   0.182  1 -->
        2
                                    11 (Axis anterior facets (prezygapophyse)      1   0.222  1 -->
                                    0
                                    18 (C6 transverse process posterior exte)      1   0.167  1 -->
                                    0
                                    19 (C6 spinous process)                        1   0.200  1 -->
                                    2
                                    29 (Metapophyses in third lumbar vertebr)      1   0.250  1 -->
                                    0
                                    35 (Coracoid process)                          1   0.273  1 -->
                                    2
                                    56 (Humerus, shaft curvature)                  1   0.200  1 -->
                                    0
                                    65 (Magnum, facet with MC III)                 1   0.250  1 ==>
                                    0
                                    95 (Astragalar medial plantar tuberosity)      1   0.111  0 -->
                                    1
                                    122 (Calcaneal facet for fibula orientat)      1   0.667  1 -->
                                    2
                                    160 (Upper P2)                                 1   0.286  1 -->
                                    2
                                    162 (Size upper I3 vs. I2)                     2   0.154  2 -->
                                    0
        node_60 --> node_56         20 (C7 transverse foramen)                     1   0.167  2 ==>
        1
                                    62 (Prepollex)                                 1   0.250  0 ==>
                                    1
                                    113 (Calcaneal anterior peroneal tubercl)      1   0.222  2 ==>
                                    1
                                    176 (Bones surrounding infraorbital cana)      1   0.333  1 -->
                                    0
                                    198 (Palatal vacuities)                        2   0.182  2 ==>
                                    0
                                    207 (Stapedial ratio)                          1   0.500  0 ==>
                                    1
                                    219 (Cavum epiptericum floored by)             1   0.600  2 ==>
                                    1
                                    221 (Pars mastoidea)                           1   0.500  0 ==>
                                    1
                                    222 (Expansion of the crista petrosa int)      1   0.167  1 ==>
                                    0
        node_56 --> Petaurus        2 (Atlas transverse foramen)                   1   0.250  0 ==>
        1
                                    4 (Atlas, cranial facets shape)                1   0.182  2 -->
                                    1
                                    7 (Atlas intercentrum)                         1   0.333  0 ==>
                                    1
                                    11 (Axis anterior facets (prezygapophyse)      1   0.222  0 -->
                                    1
                                    15 (C5 transverse process displays two h)      1   0.250  1 ==>
                                    0
                                    18 (C6 transverse process posterior exte)      1   0.167  0 -->
                                    1
                                    19 (C6 spinous process)                        2   0.200  2 ==>
                                    0
                                    29 (Metapophyses in third lumbar vertebr)      1   0.250  0 -->
                                    2
                                    35 (Coracoid process)                          1   0.273  2 -->
                                    1
                                    52 (Humerus, medial epicondyle size)           1   0.125  1 ==>
                                    0
                                    53 (Humerus distal end size)                   1   0.200  1 ==>
                                    0
                                    56 (Humerus, shaft curvature)                  1   0.200  0 -->
                                    1
                                    70 (Tuberosity for rectus femoris m.)          1   0.222  0 ==>
                                    1
                                    75 (Epipubic bones proximal size)              1   0.250  1 ==>
                                    0
                                    105 (Astragalus, ridge between lateral a)      1   0.125  1 ==>
                                    0
                                    115 (Calcaneal sustentacular facet anter)      1   0.200  1 -->
                                    0
                                    131 (Spatial relationship between navicu)      1   0.200  1 ==>
                                    0
                                    147 (Number of lower incisors)                 1   0.286  3 ==>
                                    2
                                    157 (Upper incisor arcade shape)               1   0.200  1 ==>
                                    2
                                    160 (Upper P2)                                 1   0.286  2 -->
                                    1
                                    165 (Lower canine)                             1   0.286  0 -->
                                    1
                                    172 (Parietal-alisphenoid or squamosal-f)      1   0.250  0 ==>
                                    1
                                    180 (Lacrimal tubercle)                        1   0.167  1 ==>
                                    0
                                    190 (Foramen ovale position)                   1   0.429  2 ==>
                                    1
                                    199 (Premaxilla, palatal process)              1   0.167  1 ==>
                                    0
                                    249 (Posttemporal sulcus on the squamosa)      1   0.100  0 ==>
                                    1
        node_56 --> Pseudochirops   12 (Suture between rib and axis is visib)      1   0.200  0 ==>
        1
                                    24 (T1 transverse process level)               1   0.125  1 ==>
                                    0
                                    84 (Sesamoids in articular area between )      1   0.222  1 ==>
                                    2
                                    86 (Tibia length relative to femur lengt)      1   0.250  1 ==>
                                    0
                                    95 (Astragalar medial plantar tuberosity)      1   0.111  1 -->
                                    0
                                    107 (Astragalonavicular facet connection)      1   0.125  0 ==>
                                    1
                                    137 (Mt IV proximal contact)                   1   0.500  1 ==>
                                    0
                                    151 (Paracone versus metacone size in M2)      1   0.300  1 ==>
                                    0
                                    152 (Centrocrista shape)                       1   0.167  0 ==>
                                    1
                                    156 (Intersection of cristid obliqua wit)      1   0.333  1 ==>
                                    0
                                    159 (Lower p2)                                 1   0.250  1 ==>
                                    0
                                    162 (Size upper I3 vs. I2)                     2   0.154  0 -->
                                    2
                                    164 (Hypoconulid absent or present)            1   0.200  0 -->
                                    1
                                    170 (Selenodonty developed)                    1   0.500  0 ==>
                                    1
        node_60 --> node_59         6 (Atlas ventral arches)                       1   0.250  1 -->
        0
                                    28 (Last lumbar vertebra, foramen on dor)      1   0.200  0 ==>
                                    1
                                    32 (Prehensile tail)                           1   0.250  1 -->
                                    0
                                    35 (Coracoid process)                          1   0.273  2 ==>
                                    3
                                    39 (Infraspinous fossa width)                  1   0.333  1 ==>
                                    2
                                    43 (Humerus, lateral ridge)                    1   0.154  0 -->
                                    1
                                    48 (Humerus, greater tuberosity height r)      1   0.167  0 ==>
                                    1
                                    49 (Humerus, extension of the deltoid cr)      1   0.125  0 ==>
                                    1
                                    61 (Lunate)                                    1   0.333  1 ==>
                                    0
                                    69 (Magnum and unciform proximal extensi)      1   0.500  0 ==>
                                    1
                                    70 (Tuberosity for rectus femoris m.)          1   0.222  0 ==>
                                    2
                                    72 (Hyperdevelopment of iliopubic proces)      1   0.500  0 ==>
                                    1
                                    76 (Mediolateral constriction in greater)      1   0.500  0 ==>
                                    1
                                    77 (Relative height of greater trochante)      1   0.125  0 -->
                                    1
                                    79 (Fibula proximal medial accessory she)      1   0.333  0 ==>
                                    1
                                    81 (Fibula lateral distal process)             1   0.333  1 ==>
                                    0
                                    84 (Sesamoids in articular area between )      1   0.222  1 -->
                                    0
                                    87 (Tibia proximal dimensions)                 2   0.250  0 ==>
                                    2
                                    89 (Tibia, distal articulation type)           1   0.143  1 ==>
                                    0
                                    91 (Astragalus, angle between medial and)      2   0.133  2 ==>
                                    0
                                    92 (Astragalonavicular facet extends on )      1   0.167  1 ==>
                                    0
                                    93 (Astragalonavicular facet extends on )      1   0.250  1 ==>
                                    0
                                    94 (Astragalus, dimensions of facet for )      1   0.143  0 ==>
                                    1
                                    96 (Astragalus, angle between facet for )      1   0.400  0 ==>
                                    1
                                    100 (Astragalonavicular facet position r)      1   1.000  0 ==>
                                    1
                                    103 (Ectal facet position in ventral vie)      1   0.333  0 ==>
                                    1
                                    104 (Astragalus, ridge between medial an)      1   0.143  0 -->
                                    1
                                    108 (Calcaneal sustentacular facet on su)      1   1.000  1 ==>
                                    2
                                    109 (Ectal facet longest dimension)            1   0.200  0 ==>
                                    1
                                    116 (Calcaneal sustentacular facet anter)      1   0.250  1 -->
                                    0
                                    119 (Calcaneal sustentacular facet and e)      2   0.286  2 ==>
                                    0
                                    120 (Calcaneal sustentacular facet anter)      1   0.250  0 ==>
                                    1
                                    121 (Calcaneal facet for fibula)               1   0.200  0 -->
                                    1
                                    125 (Calcaneum accessory facet anterior )      1   0.333  0 ==>
                                    1
                                    127 (Cuboidcalcaneal facet)                    1   0.750  0 ==>
                                    2
                                    128 (Cuboidcalcaneal facet angle between)      2   0.286  2 -->
                                    0
                                    129 (Cuboidcalcaneal facet outer shelf)        1   0.333  1 ==>
                                    0
                                    130 (Cuboidcalcaneal ventral facet)            1   0.333  0 ==>
                                    1
                                    133 (Navicular size)                           1   0.667  1 ==>
                                    0
                                    134 (Mesocuneiform contact with navicula)      1   1.000  1 ==>
                                    0
                                    138 (Mt V proximal process extends ventr)      1   0.250  0 -->
                                    1
                                    139 (Mt II and Mt III proximal ends)           1   0.400  1 ==>
                                    2
                                    144 (Mt III thickness relative to that o)      3   0.429  0 ==>
                                    3
                                    145 (Foot ungual phalanx of digit IV, pr)      2   0.222  0 ==>
                                    2
                                    150 (Paracone and metacone placement in )      1   0.333  0 ==>
                                    1
                                    158 (P1)                                       1   0.250  1 ==>
                                    0
                                    159 (Lower p2)                                 1   0.250  1 ==>
                                    2
                                    166 (Upper canine)                             1   0.333  0 ==>
                                    1
                                    169 (Bunolophodonty or lophodonty develo)      1   0.500  0 ==>
                                    1
                                    178 (Maximum maxilla (palatal portion) l)      1   0.167  0 ==>
                                    1
                                    184 (Bony external auditory meatus separ)      1   0.500  1 -->
                                    0
                                    185 (Fusion of ectotympanic with other b)      1   0.500  1 -->
                                    0
                                    191 (Carotid foramen position)                 1   0.400  0 ==>
                                    1
                                    193 (Transverse canal position)                1   0.667  0 ==>
                                    1
                                    203 (Masseteric canal and dental canal i)      1   1.000  0 ==>
                                    1
                                    209 (Bullate stapes)                           1   0.500  1 -->
                                    0
                                    234 (Tympanic aperture of hiatus Fallopi)      1   0.143  1 ==>
                                    2
                                    235 (Stylomastoid foramen)                     1   0.200  0 ==>
                                    1
                                    238 (Mastoid tympanic process)                 1   0.286  2 ==>
                                    0
                                    247 (Imprint of the transverse sinus bif)      1   0.167  0 -->
                                    1
                                    250 (Posttemporal notch/foramen)               1   0.143  1 -->
                                    0
        node_59 --> Macropus        8 (Axis transverse foramen)                    1   0.250  1 ==>
        0
                                    42 (Humerus, medial relief for teres maj)      1   0.143  1 ==>
                                    0
                                    52 (Humerus, medial epicondyle size)           1   0.125  1 ==>
                                    0
                                    117 (Calcaneal sustentacular facet poste)      1   0.250  0 ==>
                                    1
                                    195 (Dorsal margin of foramen magnum)          1   0.333  0 ==>
                                    1
                                    233 (Rostral tympanic process of petrosa)      1   0.125  0 ==>
                                    1
        node_59 --> node_58         29 (Metapophyses in third lumbar vertebr)      1   0.250  0 -->
        2
                                    67 (Plane of the articular surface trape)      1   0.143  1 -->
                                    0
                                    259 (Squamosal epitympanic sinus)              1   0.167  1 -->
                                    0
        node_58 --> node_57         6 (Atlas ventral arches)                       1   0.250  0 -->
        1
                                    43 (Humerus, lateral ridge)                    1   0.154  1 ==>
                                    2
                                    62 (Prepollex)                                 1   0.250  0 -->
                                    1
                                    95 (Astragalar medial plantar tuberosity)      1   0.111  1 -->
                                    0
                                    225 (Internal acoustic meatus)                 1   0.143  1 ==>
                                    0
                                    249 (Posttemporal sulcus on the squamosa)      1   0.100  0 -->
                                    1
        node_57 --> Dendrolagus     4 (Atlas, cranial facets shape)                1   0.182  2 ==>
        1
                                    8 (Axis transverse foramen)                    1   0.250  1 ==>
                                    0
                                    10 (Axis extra pair of transverse proces)      1   0.333  0 ==>
                                    1
                                    12 (Suture between rib and axis is visib)      1   0.200  0 ==>
                                    1
                                    48 (Humerus, greater tuberosity height r)      1   0.167  1 ==>
                                    0
                                    56 (Humerus, shaft curvature)                  1   0.200  0 ==>
                                    1
                                    70 (Tuberosity for rectus femoris m.)          1   0.222  2 ==>
                                    1
                                    76 (Mediolateral constriction in greater)      1   0.500  1 ==>
                                    0
                                    87 (Tibia proximal dimensions)                 2   0.250  2 ==>
                                    0
                                    91 (Astragalus, angle between medial and)      1   0.133  0 ==>
                                    1
                                    94 (Astragalus, dimensions of facet for )      1   0.143  1 ==>
                                    0
                                    103 (Ectal facet position in ventral vie)      1   0.333  1 ==>
                                    0
                                    109 (Ectal facet longest dimension)            1   0.200  1 ==>
                                    0
                                    118 (Calcaneal plantar tubercle)               1   0.333  1 ==>
                                    0
                                    119 (Calcaneal sustentacular facet and e)      2   0.286  0 ==>
                                    2
                                    126 (Cuboid medial plantar process forms)      1   0.167  1 ==>
                                    0
                                    130 (Cuboidcalcaneal ventral facet)            1   0.333  1 ==>
                                    0
                                    138 (Mt V proximal process extends ventr)      1   0.250  1 -->
                                    0
                                    145 (Foot ungual phalanx of digit IV, pr)      1   0.222  2 ==>
                                    1
                                    162 (Size upper I3 vs. I2)                     1   0.154  0 -->
                                    1
                                    259 (Squamosal epitympanic sinus)              1   0.167  0 -->
                                    1
        node_57 --> Thylogale       28 (Last lumbar vertebra, foramen on dor)      1   0.200  1 ==>
        0
                                    42 (Humerus, medial relief for teres maj)      1   0.143  1 ==>
                                    0
                                    52 (Humerus, medial epicondyle size)           1   0.125  1 ==>
                                    0
                                    67 (Plane of the articular surface trape)      1   0.143  0 -->
                                    1
                                    117 (Calcaneal sustentacular facet poste)      1   0.250  0 ==>
                                    1
                                    250 (Posttemporal notch/foramen)               1   0.143  0 -->
                                    1
        node_58 --> Dorcopsis       24 (T1 transverse process level)               1   0.125  1 ==>
        0
                                    26 (First thoracic vertebrae with prezyg)      1   0.286  1 ==>
                                    0
                                    40 (Scapular spine width at neck level)        1   0.333  1 ==>
                                    0
                                    43 (Humerus, lateral ridge)                    1   0.154  1 -->
                                    0
                                    80 (Fibula proximal posterior extension )      1   0.333  1 ==>
                                    0
                                    246 (Prootic canal)                            1   0.167  1 ==>
                                    0
        node_63 --> node_62         6 (Atlas ventral arches)                       1   0.250  1 ==>
        0
                                    9 (Axis posterior spinous process extens)      1   0.333  1 ==>
                                    0
                                    15 (C5 transverse process displays two h)      1   0.250  1 ==>
                                    0
                                    30 (Caudal vertebrae, count)                   1   1.000  1 ==>
                                    0
                                    32 (Prehensile tail)                           1   0.250  1 -->
                                    0
                                    61 (Lunate)                                    1   0.333  1 -->
                                    0
                                    77 (Relative height of greater trochante)      1   0.125  0 -->
                                    1
                                    86 (Tibia length relative to femur lengt)      1   0.250  1 ==>
                                    0
                                    91 (Astragalus, angle between medial and)      1   0.133  2 -->
                                    1
                                    96 (Astragalus, angle between facet for )      1   0.400  0 ==>
                                    1
                                    104 (Astragalus, ridge between medial an)      1   0.143  0 -->
                                    1
                                    106 (Medial astragalotibial facet, poste)      1   0.250  0 ==>
                                    1
                                    107 (Astragalonavicular facet connection)      1   0.125  0 ==>
                                    1
                                    111 (Calcaneal anterior peroneal tubercl)      1   0.250  1 ==>
                                    0
                                    128 (Cuboidcalcaneal facet angle between)      2   0.286  2 -->
                                    0
                                    157 (Upper incisor arcade shape)               1   0.200  1 -->
                                    2
                                    158 (P1)                                       1   0.250  1 ==>
                                    0
                                    159 (Lower p2)                                 1   0.250  1 ==>
                                    0
                                    160 (Upper P2)                                 1   0.286  1 ==>
                                    0
                                    161 (Upper incisors spatulate)                 1   0.250  1 -->
                                    0
                                    166 (Upper canine)                             1   0.333  0 ==>
                                    1
                                    170 (Selenodonty developed)                    1   0.500  0 ==>
                                    1
                                    173 (Width of frontals versus width of p)      1   0.500  0 ==>
                                    1
                                    175 (Mandibular symphysis fused)               1   1.000  0 ==>
                                    1
                                    178 (Maximum maxilla (palatal portion) l)      1   0.167  0 ==>
                                    1
                                    198 (Palatal vacuities)                        1   0.182  2 ==>
                                    1
                                    205 (Ossicular axis)                           1   0.667  2 -->
                                    1
                                    206 (Manubrial-incudal lever-arm ratio)        1   0.333  1 -->
                                    0
                                    208 (Stapedial foramen visible)                1   0.333  1 -->
                                    0
                                    212 (Portion of paraseptal cartilage is )      1   0.500  0 ==>
                                    1
                                    215 (Mammary count)                            1   0.500  2 ==>
                                    1
                                    232 (Rostral tympanic process of petrosa)      1   0.500  1 ==>
                                    0
                                    234 (Tympanic aperture of hiatus Fallopi)      1   0.143  1 -->
                                    2
                                    238 (Mastoid tympanic process)                 1   0.286  2 ==>
                                    0
        node_62 --> Vombatus        35 (Coracoid process)                          1   0.273  1 -->
        2
                                    40 (Scapular spine width at neck level)        1   0.333  1 -->
                                    2
                                    43 (Humerus, lateral ridge)                    2   0.154  0 ==>
                                    2
                                    48 (Humerus, greater tuberosity height r)      1   0.167  0 ==>
                                    1
                                    49 (Humerus, extension of the deltoid cr)      1   0.125  0 ==>
                                    1
                                    52 (Humerus, medial epicondyle size)           1   0.125  1 ==>
                                    0
                                    70 (Tuberosity for rectus femoris m.)          1   0.222  0 ==>
                                    2
                                    81 (Fibula lateral distal process)             1   0.333  1 ==>
                                    0
                                    146 (Number of upper incisors)                 2   0.333  2 ==>
                                    4
                                    150 (Paracone and metacone placement in )      1   0.333  0 ==>
                                    1
                                    156 (Intersection of cristid obliqua wit)      1   0.333  1 ==>
                                    0
                                    179 (Maxillofrontal contact)                   1   0.250  1 ==>
                                    0
                                    181 (Alisphenoid tympanic wing)                1   0.500  2 ==>
                                    {01}
                                    187 (Postglenoid foramen position)             1   0.667  1 ==>
                                    2
                                    190 (Foramen ovale position)                   1   0.429  2 ==>
                                    3
                                    193 (Transverse canal position)                1   0.667  0 ==>
                                    1
                                    218 (Cavum supracochleare)                     1   0.400  1 ==>
                                    2
                                    220 (Fossa subarcuata)                         1   0.500  0 ==>
                                    1
                                    222 (Expansion of the crista petrosa int)      1   0.167  1 ==>
                                    0
                                    224 (Anterior lamina of petrosal)              1   0.143  1 -->
                                    0
                                    240 (Caudal tympanic process of petrosal)      1   0.167  1 ==>
                                    0
                                    258 (Distinct third trochanter)                1   0.250  1 ==>
                                    0
        node_62 --> Phascolarctos   4 (Atlas, cranial facets shape)                1   0.182  1 ==>
        2
                                    17 (C5 and T1 body length)                     1   0.333  1 ==>
                                    0
                                    18 (C6 transverse process posterior exte)      1   0.167  1 ==>
                                    0
                                    19 (C6 spinous process)                        1   0.200  1 ==>
                                    2
                                    24 (T1 transverse process level)               1   0.125  1 ==>
                                    0
                                    46 (Humerus, olecranon fossa or foramen)       1   0.429  1 ==>
                                    0
                                    65 (Magnum, facet with MC III)                 1   0.250  1 ==>
                                    0
                                    69 (Magnum and unciform proximal extensi)      1   0.500  0 ==>
                                    1
                                    85 (Tibia medial malleolus)                    1   0.333  1 ==>
                                    0
                                    87 (Tibia proximal dimensions)                 2   0.250  0 ==>
                                    2
                                    91 (Astragalus, angle between medial and)      1   0.133  1 ==>
                                    0
                                    130 (Cuboidcalcaneal ventral facet)            1   0.333  0 ==>
                                    1
                                    152 (Centrocrista shape)                       1   0.167  0 ==>
                                    1
                                    164 (Hypoconulid absent or present)            1   0.200  0 -->
                                    1
                                    174 (Angular process medially inflected)       1   0.333  1 ==>
                                    0
                                    182 (Ectotympanic shape)                       2   0.333  2 -->
                                    0
                                    191 (Carotid foramen position)                 1   0.400  0 ==>
                                    1
                                    237 (Mastoid exposure)                         1   0.333  1 -->
                                    0
                                    245 (Petrosal contribution to the latera)      1   0.400  2 ==>
                                    1
                                    246 (Prootic canal)                            1   0.167  1 ==>
                                    0
                                    256 (Alisphenoid contribution to hypotym)      1   0.333  0 -->
                                    1
        node_66 --> Asiatherium     60 (Radius, articular facet for humerus)       1   0.250  0 ==>
        1
                                    63 (Distolateral process of scaphoid sep)      1   0.333  1 ==>
                                    0
                                    151 (Paracone versus metacone size in M2)      1   0.300  1 ==>
                                    0
                                    198 (Palatal vacuities)                        2   0.182  2 ==>
                                    0
                                    229 (Epitympanic wing of petrosal (2))         1   0.500  0 ==>
                                    1
                                    238 (Mastoid tympanic process)                 1   0.286  2 -->
                                    1
                                    240 (Caudal tympanic process of petrosal)      1   0.167  1 -->
                                    0
        node_70 --> node_69         44 (Humerus, capitulum for radius)             1   0.143  0 -->
        1
                                    53 (Humerus distal end size)                   1   0.200  1 -->
                                    0
                                    55 (Humerus, capitulum lateral extension)      1   0.250  1 -->
                                    0
                                    91 (Astragalus, angle between medial and)      1   0.133  1 -->
                                    0
                                    92 (Astragalonavicular facet extends on )      1   0.167  1 -->
                                    0
                                    109 (Ectal facet longest dimension)            1   0.200  1 ==>
                                    2
                                    114 (Calcaneal sustentacular facet (ante)      1   0.333  1 -->
                                    0
                                    191 (Carotid foramen position)                 1   0.400  0 -->
                                    2
                                    234 (Tympanic aperture of hiatus Fallopi)      1   0.143  1 -->
                                    0
                                    246 (Prootic canal)                            1   0.167  0 -->
                                    1
        node_69 --> Herpetotherium  113 (Calcaneal anterior peroneal tubercl)      1   0.222  2 -->
        1
                                    157 (Upper incisor arcade shape)               1   0.200  1 ==>
                                    2
                                    162 (Size upper I3 vs. I2)                     1   0.154  1 -->
                                    0
                                    177 (Posterior-most point of premaxillo-)      1   0.143  1 -->
                                    0
                                    249 (Posttemporal sulcus on the squamosa)      1   0.100  0 -->
                                    1
        node_69 --> Didelphodon     124 (Calcaneum sustentacular facet reach)      1   0.250  1 ==>
        0
                                    146 (Number of upper incisors)                 1   0.333  0 -->
                                    1
                                    147 (Number of lower incisors)                 1   0.286  0 ==>
                                    1
                                    157 (Upper incisor arcade shape)               1   0.200  1 -->
                                    0
                                    190 (Foramen ovale position)                   1   0.429  1 ==>
                                    {23}
                                    235 (Stylomastoid foramen)                     1   0.200  0 ==>
                                    1
                                    242 (Fossa incudis and epitympanic reces)      1   0.500  0 ==>
                                    1
        node_71 --> Anatoliadelphys 43 (Humerus, lateral ridge)                    1   0.154  1 ==>
        2
                                    89 (Tibia, distal articulation type)           1   0.143  0 ==>
                                    1
                                    90 (Tibia, posterior shelf articulation)       1   0.333  1 ==>
                                    0
                                    155 (Paraconid on lower molars)                1   0.333  1 ==>
                                    0
        node_72 --> Peradectidae    233 (Rostral tympanic process of petrosa)      1   0.125  0 -->
        1
                                    234 (Tympanic aperture of hiatus Fallopi)      1   0.143  1 -->
                                    2
                                    243 (Petrosal crest)                           1   0.250  1 -->
                                    0
                                    250 (Posttemporal notch/foramen)               1   0.143  1 -->
                                    0
                                    259 (Squamosal epitympanic sinus)              1   0.167  0 ==>
                                    1

***************************************************************************************************

2. Undated analysis - DELTRAN

paup> set opt=deltran;

paup> describe /apolist;

Tree description:

  Optimality criterion = parsimony
    Character-status summary:
      Of 259 total characters:
        48 characters are of type 'ord' (Wagner)
        211 characters are of type 'unord'
        All characters have equal weight
        1 character is constant
        3 variable characters are parsimony-uninformative
        Number of parsimony-informative characters = 255
    Gaps are treated as "missing"
    Multistate taxa interpreted as uncertainty
    Character-state optimization: Delayed transformation (DELTRAN)
                                  AncStates = "standard"

Tree 1 ("TREE1"):

Tree length = 1082
Consistency index (CI) = 0.3124
Homoplasy index (HI) = 0.6876
CI excluding uninformative characters = 0.3098
HI excluding uninformative characters = 0.6902
Retention index (RI) = 0.6024
Rescaled consistency index (RC) = 0.1882

    /------------------------------------------------------------------------------- Ornithorhynchus
    |
    +------------------------------------------------------------------------------- Tachyglossus
    |
    |   /--------------------------------------------------------------------------- Vincelestes
---77   |
    |   |                                                                      /---- Ukhaatherium
    |   |   /-----------------------------------------------------------------41
    |   |   |                                                                  \---- Asioryctes
    |   |   |
    \--76   |    /------------------------------------------------------------------ Deltatheridium
        |   |    |
        |   |    |                                                         /-------- Mayulestes
        |   |    |                                                         |
        |   |    |   /----------------------------------------------------43   /---- Pucadelphys
        |   |    |   |                                                     \--42
        \--75    |   |                                                         \---- Andinodelphys
            |    |   |
            |    |   |                                                         /---- Didelphis
            |    |   |                                                     /--44
            |    |   |                                                     |   \---- Monodelphis
            |    |   |               /------------------------------------46
            |    |   |               |                                     |   /---- Caluromys
            |    |   |               |                                     \--45
            |    |   |               |                                         \---- Glironia
            |    |   |               |
            \---74   |               |                                         /---- Caenolestes
                 |   |               |    /-----------------------------------47
                 |   |               |    |                                    \---- Palaeothentes
                 |   |               |    |
                 |   |               |    |                                    /---- Dasyuroides
                 |   |           /--68    |                                /--48
                 |   |           |   |    |                                |   \---- Dasyurus
                 |   |           |   |    |                            /--49
                 |   |           |   |    |                       /---50   \-------- Phascogale
                 |   |           |   |    |                       |    |
                 |   |           |   |    |                       |    \------------ Djarthia
                 |   |           |   |    |                   /--52
                 |   |           |   |    |                   |   |            /---- Echymipera
                 |   |           |   |    |       /----------53   \-----------51
                 |   |           |   |    |       |           |                \---- Perameles
                 \--73           |   |    |       |           |
                     |           |   \---67       |           \--------------------- Notoryctes
                     |           |        |       |
                     |           |        |       |   /----------------------------- Dromiciops
                     |           |        |   /--65   |
                     |           |        |   |   |   |                        /---- Trichosurus
                     |           |        |   |   |   |                    /--54
                     |           |        |   |   |   |                    |   \---- Phalanger
                     |           |        |   |   |   |       /-----------55
                     |           |        |   |   |   |       |            \-------- Cercartetus
                     |       /--70        |   |   \--64       |
                     |       |   |        |   |       |   /--61                /---- Petaurus
                     |       |   |        |   |       |   |   |   /-----------56
                     |       |   |        |   |       |   |   |   |            \---- Pseudochirops
                     |       |   |        |   |       |   |   |   |
                     |       |   |        |   |       |   |   \--60    /------------ Macropus
                     |       |   |        \--66       |   |       |    |
                     |       |   |            |       |   |       \---59       /---- Dendrolagus
                     |       |   |            |       \--63            |   /--57
                     |       |   |            |           |            |   |   \---- Thylogale
                     |       |   |            |           |            \--58
                     |       |   |            |           |                \-------- Dorcopsis
                     |   /--71   |            |           |
                     |   |   |   |            |           |                    /---- Vombatus
                     |   |   |   |            |           \-------------------62
                     |   |   |   |            |                                \---- Phascolarctos
                     |   |   |   |            |
                     |   |   |   |            \------------------------------------- Asiatherium
                     \--72   |   |
                         |   |   |                                             /---- Herpetotherium
                         |   |   \--------------------------------------------69
                         |   |                                                 \---- Didelphodon
                         |   |
                         |   \------------------------------------------------------ Anatoliadelphys
                         |
                         \---------------------------------------------------------- Peradectidae

Apomorphy lists:

              Branch                Character                                  Steps     CI   Change
----------------------------------------------------------------------------------------------------
        node_77 --> Ornithorhynchus 12 (Suture between rib and axis is visib)      1   0.200  0 -->
        1
                                    14 (C3-C4 ventral sagittal process)            1   0.500  0 ==>
                                    1
                                    20 (C7 transverse foramen)                     2   0.167  0 -->
                                    2
                                    44 (Humerus, capitulum for radius)             1   0.143  0 ==>
                                    1
                                    67 (Plane of the articular surface trape)      1   0.143  0 -->
                                    1
                                    91 (Astragalus, angle between medial and)      1   0.133  1 ==>
                                    0
                                    104 (Astragalus, ridge between medial an)      1   0.143  0 ==>
                                    1
                                    107 (Astragalonavicular facet connection)      1   0.125  1 ==>
                                    0
                                    112 (Calcaneal anterior peroneal tubercl)      1   0.333  1 ==>
                                    0
                                    133 (Navicular size)                           1   0.667  1 ==>
                                    2
                                    214 (Pouch type in mammary area)               1   0.571  0 -->
                                    3
                                    222 (Expansion of the crista petrosa int)      1   0.167  0 ==>
                                    1
                                    225 (Internal acoustic meatus)                 1   0.143  0 -->
                                    1
        node_77 --> Tachyglossus    1 (Atlantal foramen)                           1   0.167  0 -->
        1
                                    4 (Atlas, cranial facets shape)                1   0.182  1 ==>
                                    0
                                    18 (C6 transverse process posterior exte)      1   0.167  1 ==>
                                    0
                                    19 (C6 spinous process)                        1   0.200  1 ==>
                                    2
                                    60 (Radius, articular facet for humerus)       1   0.250  0 ==>
                                    1
                                    61 (Lunate)                                    2   0.333  2 ==>
                                    0
                                    66 (Trapezium, number of distal heads)         1   0.500  0 -->
                                    1
                                    91 (Astragalus, angle between medial and)      1   0.133  1 -->
                                    2
                                    93 (Astragalonavicular facet extends on )      1   0.250  0 -->
                                    1
                                    94 (Astragalus, dimensions of facet for )      1   0.143  0 ==>
                                    1
                                    95 (Astragalar medial plantar tuberosity)      1   0.111  0 ==>
                                    1
                                    112 (Calcaneal anterior peroneal tubercl)      1   0.333  1 ==>
                                    2
                                    113 (Calcaneal anterior peroneal tubercl)      1   0.222  1 ==>
                                    2
                                    120 (Calcaneal sustentacular facet anter)      1   0.250  0 ==>
                                    1
                                    122 (Calcaneal facet for fibula orientat)      1   0.667  1 ==>
                                    0
                                    127 (Cuboidcalcaneal facet)                    1   0.750  0 ==>
                                    1
                                    145 (Foot ungual phalanx of digit IV, pr)      2   0.222  0 ==>
                                    2
                                    191 (Carotid foramen position)                 1   0.400  0 ==>
                                    2
                                    214 (Pouch type in mammary area)               1   0.571  0 -->
                                    4
                                    218 (Cavum supracochleare)                     1   0.400  0 -->
                                    1
                                    220 (Fossa subarcuata)                         1   0.500  0 ==>
                                    1
                                    230 (Lateral flange)                           1   0.500  0 -->
                                    1
                                    238 (Mastoid tympanic process)                 1   0.286  0 -->
                                    2
                                    252 (Sulcus for stapedial artery)              1   0.500  0 ==>
                                    1
        node_77 --> node_76         3 (Atlas, posterior extent of transverse)      1   1.000  1 ==>
        0
                                    5 (Atlas, transverse process ventral to )      1   0.333  1 ==>
                                    0
                                    9 (Axis posterior spinous process extens)      1   0.333  0 ==>
                                    1
                                    21 (Articulation among cervical vertebra)      1   1.000  0 ==>
                                    1
                                    23 (T1 transverse process)                     1   1.000  0 ==>
                                    1
                                    26 (First thoracic vertebrae with prezyg)      1   0.286  0 ==>
                                    1
                                    28 (Last lumbar vertebra, foramen on dor)      1   0.200  0 ==>
                                    1
                                    29 (Metapophyses in third lumbar vertebr)      1   0.250  2 ==>
                                    0
                                    35 (Coracoid process)                          1   0.273  0 ==>
                                    1
                                    36 (Ventral extension of acromion)             1   0.500  1 ==>
                                    0
                                    46 (Humerus, olecranon fossa or foramen)       1   0.429  0 ==>
                                    1
                                    49 (Humerus, extension of the deltoid cr)      1   0.125  1 ==>
                                    0
                                    50 (Humerus trochlea)                          1   1.000  0 ==>
                                    1
                                    54 (Humerus, head shape)                       1   1.000  1 ==>
                                    0
                                    55 (Humerus, capitulum lateral extension)      1   0.250  0 ==>
                                    1
                                    57 (Ulna, proximal epiphysis, distal mos)      1   0.500  0 ==>
                                    1
                                    58 (Ulna, coronoid process)                    1   1.000  0 ==>
                                    1
                                    71 (Relative size of obturator foramen)        1   0.500  0 ==>
                                    1
                                    73 (Pelvis, acetabular notch)                  1   1.000  0 ==>
                                    1
                                    88 (Tibia posterior shelf)                     1   0.286  0 ==>
                                    1
                                    102 (Ectal facet major dimension orienta)      1   0.500  0 -->
                                    1
                                    108 (Calcaneal sustentacular facet on su)      1   1.000  0 ==>
                                    1
                                    146 (Number of upper incisors)                 4   0.333  5 ==>
                                    1
                                    147 (Number of lower incisors)                 1   0.286  4 ==>
                                    3
                                    148 (Number of upper molars)                   1   1.000  2 ==>
                                    1
                                    165 (Lower canine)                             2   0.286  0 ==>
                                    2
                                    166 (Upper canine)                             1   0.333  1 ==>
                                    0
                                    179 (Maxillofrontal contact)                   1   0.250  1 ==>
                                    0
                                    196 (Shape of nasals)                          1   0.333  1 ==>
                                    0
                                    201 (Hypoglossal foramina)                     1   0.500  0 ==>
                                    1
                                    247 (Imprint of the transverse sinus bif)      1   0.167  1 ==>
                                    0
        node_76 --> Vincelestes     1 (Atlantal foramen)                           1   0.167  0 -->
        1
                                    10 (Axis extra pair of transverse proces)      1   0.333  0 ==>
                                    1
                                    20 (C7 transverse foramen)                     2   0.167  0 -->
                                    2
                                    26 (First thoracic vertebrae with prezyg)      1   0.286  1 -->
                                    2
                                    39 (Infraspinous fossa width)                  1   0.333  0 -->
                                    1
                                    91 (Astragalus, angle between medial and)      1   0.133  1 -->
                                    2
                                    101 (Astragalar canal)                         1   0.200  0 -->
                                    1
                                    109 (Ectal facet longest dimension)            1   0.200  1 ==>
                                    0
                                    151 (Paracone versus metacone size in M2)      1   0.300  0 -->
                                    {12}
                                    162 (Size upper I3 vs. I2)                     1   0.154  0 -->
                                    1
                                    178 (Maximum maxilla (palatal portion) l)      1   0.167  1 ==>
                                    0
                                    180 (Lacrimal tubercle)                        1   0.167  0 -->
                                    1
                                    195 (Dorsal margin of foramen magnum)          1   0.333  0 -->
                                    1
                                    200 (Minor palatine foramen)                   1   0.333  0 -->
                                    1
                                    201 (Hypoglossal foramina)                     1   0.500  1 -->
                                    2
                                    236 (Inferior petrosal sinus)                  1   1.000  2 -->
                                    0
                                    249 (Posttemporal sulcus on the squamosa)      1   0.100  1 -->
                                    0
        node_76 --> node_75         8 (Axis transverse foramen)                    1   0.250  1 -->
        0
                                    11 (Axis anterior facets (prezygapophyse)      1   0.222  2 ==>
                                    1
                                    27 (Thoracic vertebrae, intervertebral f)      1   1.000  1 -->
                                    0
                                    62 (Prepollex)                                 1   0.250  0 -->
                                    1
                                    72 (Hyperdevelopment of iliopubic proces)      1   0.500  1 -->
                                    0
                                    83 (Process on fibula proximal end exten)      1   1.000  1 -->
                                    0
                                    89 (Tibia, distal articulation type)           1   0.143  1 ==>
                                    0
                                    97 (Astragalar neck)                           1   1.000  0 ==>
                                    1
                                    147 (Number of lower incisors)                 2   0.286  3 ==>
                                    1
                                    183 (Postglenoid process)                      1   1.000  0 ==>
                                    1
                                    186 (Postglenoid foramen)                      1   1.000  0 ==>
                                    1
                                    197 (Septomaxilla)                             1   1.000  1 ==>
                                    0
                                    223 (Anterior lamina of petrosal exposur)      1   1.000  0 ==>
                                    2
                                    228 (Epitympanic wing of petrosal (1))         1   1.000  0 ==>
                                    1
                                    230 (Lateral flange)                           1   0.500  0 -->
                                    1
                                    236 (Inferior petrosal sinus)                  1   1.000  2 -->
                                    1
                                    239 (Caudal tympanic process of petrosal)      1   1.000  0 ==>
                                    1
                                    251 (Transpromontorial sulcus)                 1   1.000  0 -->
                                    1
                                    253 (Cochlear coiling)                         1   1.000  0 ==>
                                    1
        node_75 --> node_41         92 (Astragalonavicular facet extends on )      1   0.167  0 -->
        1
                                    96 (Astragalus, angle between facet for )      1   0.400  0 ==>
                                    1
                                    99 (Astragalar sustentacular facet media)      1   1.000  0 ==>
                                    1
                                    104 (Astragalus, ridge between medial an)      1   0.143  0 ==>
                                    1
                                    105 (Astragalus, ridge between lateral a)      1   0.125  0 ==>
                                    1
                                    114 (Calcaneal sustentacular facet (ante)      1   0.333  0 ==>
                                    1
                                    146 (Number of upper incisors)                 1   0.333  1 -->
                                    0
                                    147 (Number of lower incisors)                 1   0.286  1 -->
                                    0
                                    187 (Postglenoid foramen position)             1   0.667  0 -->
                                    1
                                    219 (Cavum epiptericum floored by)             1   0.600  0 -->
                                    3
        node_41 --> Ukhaatherium    5 (Atlas, transverse process ventral to )      1   0.333  0 ==>
        1
                                    25 (First thoracic vertebra with a tall )      1   0.250  0 -->
                                    1
                                    41 (Infraspinous/supraspinous fossa widt)      1   0.222  1 -->
                                    2
                                    53 (Humerus distal end size)                   1   0.200  1 -->
                                    0
                                    93 (Astragalonavicular facet extends on )      1   0.250  0 -->
                                    1
                                    101 (Astragalar canal)                         1   0.200  0 -->
                                    1
                                    113 (Calcaneal anterior peroneal tubercl)      1   0.222  1 ==>
                                    2
        node_41 --> Asioryctes      15 (C5 transverse process displays two h)      1   0.250  1 -->
        0
                                    19 (C6 spinous process)                        1   0.200  1 -->
                                    0
                                    24 (T1 transverse process level)               1   0.125  0 -->
                                    1
                                    67 (Plane of the articular surface trape)      1   0.143  0 -->
                                    1
                                    113 (Calcaneal anterior peroneal tubercl)      1   0.222  1 ==>
                                    0
                                    182 (Ectotympanic shape)                       1   0.333  0 -->
                                    1
                                    190 (Foramen ovale position)                   1   0.429  0 -->
                                    3
                                    202 (Optic foramen)                            1   1.000  0 -->
                                    1
                                    225 (Internal acoustic meatus)                 1   0.143  0 -->
                                    1
                                    238 (Mastoid tympanic process)                 1   0.286  0 -->
                                    2
                                    246 (Prootic canal)                            1   0.167  0 -->
                                    1
                                    250 (Posttemporal notch/foramen)               1   0.143  0 -->
                                    1
        node_75 --> node_74         148 (Number of upper molars)                   1   1.000  1 ==>
        0
                                    158 (P1)                                       1   0.250  0 -->
                                    1
                                    159 (Lower p2)                                 2   0.250  0 -->
                                    2
                                    160 (Upper P2)                                 2   0.286  0 -->
                                    2
                                    167 (Number of roots on upper canine)          1   1.000  0 ==>
                                    1
                                    168 (Lower i2 (i3 of Hershkovitz) stagge)      1   0.250  0 ==>
                                    1
                                    171 (Marsupial pattern of dental replace)      1   1.000  0 ==>
                                    1
                                    174 (Angular process medially inflected)       1   0.333  0 ==>
                                    1
                                    199 (Premaxilla, palatal process)              1   0.167  0 ==>
                                    1
                                    200 (Minor palatine foramen)                   1   0.333  0 -->
                                    1
                                    219 (Cavum epiptericum floored by)             1   0.600  0 -->
                                    1
                                    238 (Mastoid tympanic process)                 1   0.286  0 -->
                                    1
                                    252 (Sulcus for stapedial artery)              1   0.500  0 ==>
                                    1
        node_74 --> Deltatheridium  109 (Ectal facet longest dimension)            1   0.200  1 ==>
        0
                                    180 (Lacrimal tubercle)                        1   0.167  0 -->
                                    1
                                    218 (Cavum supracochleare)                     1   0.400  0 -->
                                    2
                                    249 (Posttemporal sulcus on the squamosa)      1   0.100  1 -->
                                    0
        node_74 --> node_73         38 (Separate large interclavicle)              1   1.000  1 -->
        0
                                    43 (Humerus, lateral ridge)                    1   0.154  0 -->
                                    1
                                    70 (Tuberosity for rectus femoris m.)          1   0.222  0 -->
                                    1
                                    81 (Fibula lateral distal process)             1   0.333  0 -->
                                    1
                                    98 (Astragalus, relative width of head a)      1   1.000  0 -->
                                    1
                                    118 (Calcaneal plantar tubercle)               1   0.333  0 -->
                                    1
                                    135 (Falcula on hallux)                        1   0.500  1 -->
                                    0
                                    147 (Number of lower incisors)                 1   0.286  1 -->
                                    0
                                    151 (Paracone versus metacone size in M2)      2   0.300  0 ==>
                                    2
                                    156 (Intersection of cristid obliqua wit)      1   0.333  0 ==>
                                    1
                                    190 (Foramen ovale position)                   1   0.429  0 -->
                                    1
                                    201 (Hypoglossal foramina)                     1   0.500  1 -->
                                    2
                                    218 (Cavum supracochleare)                     1   0.400  0 -->
                                    1
                                    225 (Internal acoustic meatus)                 1   0.143  0 -->
                                    1
                                    244 (Petrosal contribution to the latera)      1   1.000  0 ==>
                                    1
                                    257 (Posterior cingulid on lower molars)       1   0.333  0 ==>
                                    1
        node_73 --> node_43         10 (Axis extra pair of transverse proces)      1   0.333  0 ==>
        1
                                    11 (Axis anterior facets (prezygapophyse)      1   0.222  1 -->
                                    0
                                    44 (Humerus, capitulum for radius)             1   0.143  0 ==>
                                    1
                                    60 (Radius, articular facet for humerus)       1   0.250  0 ==>
                                    1
                                    91 (Astragalus, angle between medial and)      1   0.133  1 ==>
                                    0
                                    95 (Astragalar medial plantar tuberosity)      1   0.111  0 ==>
                                    1
                                    146 (Number of upper incisors)                 1   0.333  1 -->
                                    0
                                    226 (Deep groove for internal carotid ar)      1   1.000  0 ==>
                                    1
                                    227 (Deep and large fossa for the tensor)      1   1.000  0 ==>
                                    1
                                    237 (Mastoid exposure)                         1   0.333  0 -->
                                    1
                                    243 (Petrosal crest)                           1   0.250  0 -->
                                    1
                                    254 (Tympanic sinus formed in the latera)      1   1.000  0 ==>
                                    1
        node_43 --> Mayulestes      49 (Humerus, extension of the deltoid cr)      1   0.125  0 ==>
        1
                                    51 (Humerus, proximal extension of capit)      1   0.200  1 -->
                                    0
                                    52 (Humerus, medial epicondyle size)           1   0.125  1 ==>
                                    0
                                    77 (Relative height of greater trochante)      1   0.125  0 -->
                                    1
                                    101 (Astragalar canal)                         1   0.200  0 -->
                                    1
                                    177 (Posterior-most point of premaxillo-)      1   0.143  0 -->
                                    1
                                    180 (Lacrimal tubercle)                        1   0.167  0 -->
                                    1
                                    246 (Prootic canal)                            1   0.167  0 ==>
                                    1
        node_43 --> node_42         24 (T1 transverse process level)               1   0.125  0 -->
        1
                                    35 (Coracoid process)                          1   0.273  1 -->
                                    2
                                    41 (Infraspinous/supraspinous fossa widt)      1   0.222  1 ==>
                                    2
                                    80 (Fibula proximal posterior extension )      1   0.333  1 -->
                                    0
                                    82 (Articulation between femur and fibul)      1   0.500  1 -->
                                    0
                                    94 (Astragalus, dimensions of facet for )      1   0.143  0 -->
                                    1
                                    152 (Centrocrista shape)                       1   0.167  0 ==>
                                    1
                                    179 (Maxillofrontal contact)                   1   0.250  0 -->
                                    1
                                    199 (Premaxilla, palatal process)              1   0.167  1 ==>
                                    0
                                    231 (Broad shelf of bone surrounding fen)      1   1.000  0 ==>
                                    1
                                    234 (Tympanic aperture of hiatus Fallopi)      2   0.143  2 -->
                                    0
        node_42 --> Pucadelphys     14 (C3-C4 ventral sagittal process)            1   0.500  0 -->
        1
                                    25 (First thoracic vertebra with a tall )      1   0.250  0 -->
                                    1
                                    42 (Humerus, medial relief for teres maj)      1   0.143  1 -->
                                    0
                                    51 (Humerus, proximal extension of capit)      1   0.200  1 -->
                                    0
                                    75 (Epipubic bones proximal size)              1   0.250  1 -->
                                    0
                                    126 (Cuboid medial plantar process forms)      1   0.167  0 -->
                                    1
                                    154 (Trigonid versus talonid width)            1   0.333  0 ==>
                                    1
                                    162 (Size upper I3 vs. I2)                     1   0.154  0 -->
                                    1
                                    180 (Lacrimal tubercle)                        1   0.167  0 -->
                                    1
                                    223 (Anterior lamina of petrosal exposur)      1   1.000  2 -->
                                    1
        node_42 --> Andinodelphys   18 (C6 transverse process posterior exte)      1   0.167  1 ==>
        0
                                    65 (Magnum, facet with MC III)                 1   0.250  1 -->
                                    0
                                    77 (Relative height of greater trochante)      1   0.125  0 -->
                                    1
                                    139 (Mt II and Mt III proximal ends)           1   0.400  1 -->
                                    0
                                    144 (Mt III thickness relative to that o)      1   0.429  0 -->
                                    1
                                    164 (Hypoconulid absent or present)            1   0.200  1 ==>
                                    0
                                    192 (Transverse canal foramen)                 1   0.333  0 ==>
                                    1
                                    250 (Posttemporal notch/foramen)               1   0.143  0 -->
                                    1
        node_73 --> node_72         93 (Astragalonavicular facet extends on )      1   0.250  0 -->
        1
                                    192 (Transverse canal foramen)                 1   0.333  0 ==>
                                    1
                                    219 (Cavum epiptericum floored by)             1   0.600  1 ==>
                                    2
                                    232 (Rostral tympanic process of petrosa)      1   0.500  0 ==>
                                    1
                                    245 (Petrosal contribution to the latera)      1   0.400  0 -->
                                    1
        node_72 --> node_71         20 (C7 transverse foramen)                     2   0.167  0 -->
        2
                                    35 (Coracoid process)                          1   0.273  1 -->
                                    2
                                    115 (Calcaneal sustentacular facet anter)      1   0.200  0 -->
                                    1
                                    194 (Intramural transverse canal)              1   0.333  0 -->
                                    1
        node_71 --> node_70         88 (Tibia posterior shelf)                     1   0.286  1 ==>
        2
                                    104 (Astragalus, ridge between medial an)      1   0.143  0 -->
                                    1
                                    154 (Trigonid versus talonid width)            1   0.333  0 ==>
                                    1
                                    179 (Maxillofrontal contact)                   1   0.250  0 -->
                                    1
                                    181 (Alisphenoid tympanic wing)                1   0.500  0 -->
                                    1
                                    198 (Palatal vacuities)                        2   0.182  0 -->
                                    2
                                    234 (Tympanic aperture of hiatus Fallopi)      1   0.143  2 -->
                                    1
                                    243 (Petrosal crest)                           1   0.250  0 -->
                                    1
                                    255 (Squamosal contribution to hypotympa)      1   0.500  1 -->
                                    0
        node_70 --> node_68         8 (Axis transverse foramen)                    1   0.250  0 -->
        1
                                    33 (Sternal cartilages, ossification (= )      1   1.000  1 -->
                                    0
                                    34 (Ribs, articulation with sternum)           1   0.500  0 -->
                                    1
                                    59 (Distal process of ulna)                    1   1.000  1 -->
                                    0
                                    63 (Distolateral process of scaphoid sep)      1   0.333  0 -->
                                    1
                                    70 (Tuberosity for rectus femoris m.)          1   0.222  1 ==>
                                    0
                                    92 (Astragalonavicular facet extends on )      1   0.167  0 -->
                                    1
                                    109 (Ectal facet longest dimension)            1   0.200  1 ==>
                                    0
                                    114 (Calcaneal sustentacular facet (ante)      1   0.333  0 -->
                                    1
                                    162 (Size upper I3 vs. I2)                     1   0.154  0 -->
                                    1
                                    206 (Manubrial-incudal lever-arm ratio)        1   0.333  1 -->
                                    0
                                    212 (Portion of paraseptal cartilage is )      1   0.500  1 -->
                                    0
                                    215 (Mammary count)                            2   0.500  0 -->
                                    2
                                    257 (Posterior cingulid on lower molars)       1   0.333  1 ==>
                                    0
        node_68 --> node_46         1 (Atlantal foramen)                           1   0.167  0 ==>
        1
                                    32 (Prehensile tail)                           1   0.250  0 ==>
                                    1
                                    66 (Trapezium, number of distal heads)         1   0.500  0 -->
                                    1
                                    121 (Calcaneal facet for fibula)               1   0.200  1 ==>
                                    0
                                    123 (Calcaneocuboid facet of the calcane)      1   1.000  0 -->
                                    1
                                    136 (Prehallux)                                1   0.500  0 ==>
                                    1
                                    140 (Hallux opposability (articulation M)      1   0.500  0 ==>
                                    1
                                    141 (Ridge on proximal articular facet o)      1   1.000  0 ==>
                                    1
                                    146 (Number of upper incisors)                 1   0.333  1 -->
                                    0
                                    152 (Centrocrista shape)                       1   0.167  0 -->
                                    1
                                    208 (Stapedial foramen visible)                1   0.333  0 ==>
                                    1
                                    213 (Sperm pairing in epididymis)              1   0.500  0 -->
                                    1
        node_46 --> node_44         16 (C5 transverse process heads overlap )      1   0.333  1 -->
        0
                                    24 (T1 transverse process level)               1   0.125  0 -->
                                    1
                                    26 (First thoracic vertebrae with prezyg)      1   0.286  1 -->
                                    2
                                    67 (Plane of the articular surface trape)      1   0.143  0 -->
                                    1
                                    89 (Tibia, distal articulation type)           1   0.143  0 -->
                                    1
                                    125 (Calcaneum accessory facet anterior )      1   0.333  0 -->
                                    1
                                    157 (Upper incisor arcade shape)               1   0.200  0 -->
                                    1
                                    215 (Mammary count)                            2   0.500  2 ==>
                                    4
                                    224 (Anterior lamina of petrosal)              1   0.143  0 -->
                                    1
                                    237 (Mastoid exposure)                         1   0.333  0 -->
                                    1
                                    247 (Imprint of the transverse sinus bif)      1   0.167  0 -->
                                    1
                                    249 (Posttemporal sulcus on the squamosa)      1   0.100  1 -->
                                    0
        node_44 --> Didelphis       9 (Axis posterior spinous process extens)      1   0.333  1 ==>
        0
                                    19 (C6 spinous process)                        1   0.200  1 ==>
                                    2
                                    39 (Infraspinous fossa width)                  1   0.333  0 -->
                                    1
                                    40 (Scapular spine width at neck level)        1   0.333  2 ==>
                                    1
                                    42 (Humerus, medial relief for teres maj)      1   0.143  1 -->
                                    0
                                    43 (Humerus, lateral ridge)                    1   0.154  1 ==>
                                    0
                                    44 (Humerus, capitulum for radius)             1   0.143  0 ==>
                                    1
                                    91 (Astragalus, angle between medial and)      1   0.133  1 ==>
                                    2
                                    105 (Astragalus, ridge between lateral a)      1   0.125  0 -->
                                    1
                                    113 (Calcaneal anterior peroneal tubercl)      1   0.222  1 -->
                                    2
                                    126 (Cuboid medial plantar process forms)      1   0.167  0 -->
                                    1
                                    143 (Mt III thickness relative to that o)      1   0.333  1 ==>
                                    0
                                    195 (Dorsal margin of foramen magnum)          1   0.333  0 ==>
                                    1
                                    214 (Pouch type in mammary area)               1   0.571  0 ==>
                                    1
                                    225 (Internal acoustic meatus)                 1   0.143  1 ==>
                                    0
        node_44 --> Monodelphis     2 (Atlas transverse foramen)                   1   0.250  0 -->
        1
                                    20 (C7 transverse foramen)                     2   0.167  2 ==>
                                    0
                                    25 (First thoracic vertebra with a tall )      1   0.250  0 -->
                                    1
                                    41 (Infraspinous/supraspinous fossa widt)      1   0.222  1 -->
                                    2
                                    49 (Humerus, extension of the deltoid cr)      1   0.125  0 -->
                                    1
                                    51 (Humerus, proximal extension of capit)      1   0.200  1 -->
                                    0
                                    55 (Humerus, capitulum lateral extension)      1   0.250  1 ==>
                                    0
                                    84 (Sesamoids in articular area between )      1   0.222  0 -->
                                    {12}
                                    112 (Calcaneal anterior peroneal tubercl)      1   0.333  1 ==>
                                    0
                                    177 (Posterior-most point of premaxillo-)      1   0.143  0 -->
                                    1
        node_46 --> node_45         35 (Coracoid process)                          1   0.273  2 ==>
        1
                                    39 (Infraspinous fossa width)                  1   0.333  0 -->
                                    1
                                    41 (Infraspinous/supraspinous fossa widt)      1   0.222  1 -->
                                    2
                                    56 (Humerus, shaft curvature)                  1   0.200  1 ==>
                                    0
                                    105 (Astragalus, ridge between lateral a)      1   0.125  0 -->
                                    1
        node_45 --> Caluromys       2 (Atlas transverse foramen)                   1   0.250  0 -->
        1
                                    19 (C6 spinous process)                        1   0.200  1 ==>
                                    2
                                    26 (First thoracic vertebrae with prezyg)      1   0.286  1 ==>
                                    0
                                    40 (Scapular spine width at neck level)        1   0.333  2 ==>
                                    1
                                    151 (Paracone versus metacone size in M2)      1   0.300  2 ==>
                                    1
                                    157 (Upper incisor arcade shape)               1   0.200  0 -->
                                    1
                                    174 (Angular process medially inflected)       1   0.333  1 ==>
                                    0
                                    178 (Maximum maxilla (palatal portion) l)      1   0.167  1 ==>
                                    0
                                    181 (Alisphenoid tympanic wing)                1   0.500  1 -->
                                    2
                                    192 (Transverse canal foramen)                 1   0.333  1 ==>
                                    0
                                    198 (Palatal vacuities)                        2   0.182  2 ==>
                                    0
                                    199 (Premaxilla, palatal process)              1   0.167  1 ==>
                                    0
                                    250 (Posttemporal notch/foramen)               1   0.143  0 -->
                                    1
        node_45 --> Glironia        48 (Humerus, greater tuberosity height r)      1   0.167  0 ==>
        1
                                    49 (Humerus, extension of the deltoid cr)      1   0.125  0 -->
                                    1
                                    63 (Distolateral process of scaphoid sep)      1   0.333  1 ==>
                                    0
                                    75 (Epipubic bones proximal size)              1   0.250  1 ==>
                                    0
                                    84 (Sesamoids in articular area between )      1   0.222  0 -->
                                    1
                                    86 (Tibia length relative to femur lengt)      1   0.250  1 ==>
                                    0
                                    95 (Astragalar medial plantar tuberosity)      1   0.111  0 -->
                                    1
                                    107 (Astragalonavicular facet connection)      1   0.125  1 ==>
                                    0
                                    177 (Posterior-most point of premaxillo-)      1   0.143  0 -->
                                    1
                                    233 (Rostral tympanic process of petrosa)      1   0.125  0 ==>
                                    1
                                    249 (Posttemporal sulcus on the squamosa)      1   0.100  1 -->
                                    0
        node_68 --> node_67         4 (Atlas, cranial facets shape)                1   0.182  1 -->
        0
                                    22 (Articulation between C4-C5 bodies ty)      1   1.000  0 ==>
                                    1
                                    113 (Calcaneal anterior peroneal tubercl)      1   0.222  1 -->
                                    2
                                    123 (Calcaneocuboid facet of the calcane)      1   1.000  0 -->
                                    2
                                    129 (Cuboidcalcaneal facet outer shelf)        1   0.333  0 ==>
                                    1
                                    153 (Metaconule)                               1   0.250  0 ==>
                                    1
                                    181 (Alisphenoid tympanic wing)                1   0.500  1 -->
                                    2
                                    211 (Paraseptal cartilage shape)               1   0.500  0 ==>
                                    1
                                    248 (Foramina on the sigmoid sinus and/o)      1   0.333  0 ==>
                                    1
                                    250 (Posttemporal notch/foramen)               1   0.143  0 -->
                                    1
        node_67 --> node_47         44 (Humerus, capitulum for radius)             1   0.143  0 ==>
        1
                                    46 (Humerus, olecranon fossa or foramen)       1   0.429  1 ==>
                                    2
                                    77 (Relative height of greater trochante)      1   0.125  0 -->
                                    1
                                    90 (Tibia, posterior shelf articulation)       1   0.333  1 ==>
                                    0
                                    91 (Astragalus, angle between medial and)      1   0.133  1 ==>
                                    0
                                    122 (Calcaneal facet for fibula orientat)      1   0.667  1 ==>
                                    0
                                    157 (Upper incisor arcade shape)               2   0.200  0 ==>
                                    2
                                    161 (Upper incisors spatulate)                 1   0.250  0 -->
                                    1
                                    162 (Size upper I3 vs. I2)                     1   0.154  1 ==>
                                    2
                                    163 (Procumbent gliriform lower anterior)      1   0.500  0 ==>
                                    1
                                    165 (Lower canine)                             1   0.286  2 ==>
                                    1
                                    258 (Distinct third trochanter)                1   0.250  1 -->
                                    0
        node_47 --> Caenolestes     12 (Suture between rib and axis is visib)      1   0.200  0 -->
        1
                                    26 (First thoracic vertebrae with prezyg)      1   0.286  1 -->
                                    2
                                    41 (Infraspinous/supraspinous fossa widt)      1   0.222  1 -->
                                    0
                                    42 (Humerus, medial relief for teres maj)      1   0.143  1 -->
                                    0
                                    43 (Humerus, lateral ridge)                    1   0.154  1 -->
                                    2
                                    51 (Humerus, proximal extension of capit)      1   0.200  1 ==>
                                    0
                                    84 (Sesamoids in articular area between )      1   0.222  0 -->
                                    1
                                    128 (Cuboidcalcaneal facet angle between)      1   0.286  0 -->
                                    1
                                    131 (Spatial relationship between navicu)      1   0.200  1 -->
                                    0
                                    139 (Mt II and Mt III proximal ends)           1   0.400  1 -->
                                    0
                                    144 (Mt III thickness relative to that o)      1   0.429  0 -->
                                    1
                                    149 (Upper molar M2 shape)                     1   0.333  0 ==>
                                    1
                                    168 (Lower i2 (i3 of Hershkovitz) stagge)      1   0.250  1 -->
                                    0
                                    177 (Posterior-most point of premaxillo-)      1   0.143  0 -->
                                    1
                                    194 (Intramural transverse canal)              1   0.333  1 -->
                                    0
                                    196 (Shape of nasals)                          1   0.333  0 ==>
                                    1
                                    213 (Sperm pairing in epididymis)              1   0.500  0 -->
                                    1
                                    218 (Cavum supracochleare)                     1   0.400  1 ==>
                                    0
                                    234 (Tympanic aperture of hiatus Fallopi)      1   0.143  1 ==>
                                    0
                                    238 (Mastoid tympanic process)                 1   0.286  1 -->
                                    2
                                    240 (Caudal tympanic process of petrosal)      1   0.167  0 -->
                                    1
                                    243 (Petrosal crest)                           1   0.250  1 ==>
                                    0
        node_47 --> Palaeothentes   46 (Humerus, olecranon fossa or foramen)       1   0.429  2 ==>
        3
                                    52 (Humerus, medial epicondyle size)           1   0.125  1 ==>
                                    0
                                    60 (Radius, articular facet for humerus)       1   0.250  0 ==>
                                    1
                                    70 (Tuberosity for rectus femoris m.)          1   0.222  0 ==>
                                    1
                                    88 (Tibia posterior shelf)                     1   0.286  2 ==>
                                    1
                                    92 (Astragalonavicular facet extends on )      1   0.167  1 ==>
                                    0
                                    94 (Astragalus, dimensions of facet for )      1   0.143  0 ==>
                                    1
                                    109 (Ectal facet longest dimension)            2   0.200  0 ==>
                                    2
                                    146 (Number of upper incisors)                 1   0.333  1 ==>
                                    2
                                    147 (Number of lower incisors)                 2   0.286  0 ==>
                                    2
                                    155 (Paraconid on lower molars)                1   0.333  1 ==>
                                    0
                                    159 (Lower p2)                                 1   0.250  2 ==>
                                    1
                                    233 (Rostral tympanic process of petrosa)      1   0.125  0 ==>
                                    1
                                    234 (Tympanic aperture of hiatus Fallopi)      1   0.143  1 ==>
                                    2
        node_67 --> node_66         62 (Prepollex)                                 1   0.250  1 ==>
        0
        node_66 --> node_65         17 (C5 and T1 body length)                     1   0.333  0 -->
        1
                                    55 (Humerus, capitulum lateral extension)      1   0.250  1 -->
                                    0
                                    107 (Astragalonavicular facet connection)      1   0.125  1 -->
                                    0
                                    119 (Calcaneal sustentacular facet and e)      2   0.286  0 -->
                                    2
                                    126 (Cuboid medial plantar process forms)      1   0.167  0 -->
                                    1
                                    143 (Mt III thickness relative to that o)      1   0.333  1 -->
                                    0
                                    178 (Maximum maxilla (palatal portion) l)      1   0.167  1 -->
                                    0
                                    205 (Ossicular axis)                           1   0.667  0 -->
                                    1
                                    222 (Expansion of the crista petrosa int)      1   0.167  0 -->
                                    1
                                    238 (Mastoid tympanic process)                 1   0.286  1 -->
                                    2
                                    240 (Caudal tympanic process of petrosal)      1   0.167  0 -->
                                    1
                                    246 (Prootic canal)                            1   0.167  0 -->
                                    1
        node_65 --> node_53         20 (C7 transverse foramen)                     2   0.167  2 ==>
        0
                                    44 (Humerus, capitulum for radius)             1   0.143  0 ==>
                                    1
                                    105 (Astragalus, ridge between lateral a)      1   0.125  0 -->
                                    1
                                    124 (Calcaneum sustentacular facet reach)      1   0.250  1 ==>
                                    0
                                    138 (Mt V proximal process extends ventr)      1   0.250  0 ==>
                                    1
                                    147 (Number of lower incisors)                 1   0.286  0 -->
                                    1
        node_53 --> node_52         12 (Suture between rib and axis is visib)      1   0.200  0 -->
        1
                                    26 (First thoracic vertebrae with prezyg)      1   0.286  1 -->
                                    2
                                    51 (Humerus, proximal extension of capit)      1   0.200  1 ==>
                                    0
                                    52 (Humerus, medial epicondyle size)           1   0.125  1 ==>
                                    0
                                    53 (Humerus distal end size)                   1   0.200  1 ==>
                                    0
                                    91 (Astragalus, angle between medial and)      1   0.133  1 -->
                                    2
                                    152 (Centrocrista shape)                       1   0.167  0 -->
                                    1
                                    177 (Posterior-most point of premaxillo-)      1   0.143  0 -->
                                    1
                                    182 (Ectotympanic shape)                       1   0.333  0 ==>
                                    1
                                    215 (Mammary count)                            1   0.500  2 ==>
                                    3
        node_52 --> node_50         95 (Astragalar medial plantar tuberosity)      1   0.111  0 -->
        1
                                    121 (Calcaneal facet for fibula)               1   0.200  1 ==>
                                    0
                                    257 (Posterior cingulid on lower molars)       1   0.333  0 ==>
                                    1
        node_50 --> node_49         1 (Atlantal foramen)                           1   0.167  0 -->
        1
                                    2 (Atlas transverse foramen)                   1   0.250  0 -->
                                    1
                                    16 (C5 transverse process heads overlap )      1   0.333  1 -->
                                    0
                                    24 (T1 transverse process level)               1   0.125  0 -->
                                    1
                                    42 (Humerus, medial relief for teres maj)      1   0.143  1 -->
                                    0
                                    43 (Humerus, lateral ridge)                    1   0.154  1 -->
                                    2
                                    63 (Distolateral process of scaphoid sep)      1   0.333  1 -->
                                    2
                                    67 (Plane of the articular surface trape)      1   0.143  0 -->
                                    1
                                    70 (Tuberosity for rectus femoris m.)          1   0.222  0 -->
                                    1
                                    84 (Sesamoids in articular area between )      1   0.222  0 -->
                                    1
                                    94 (Astragalus, dimensions of facet for )      1   0.143  0 ==>
                                    1
                                    112 (Calcaneal anterior peroneal tubercl)      1   0.333  1 -->
                                    0
                                    113 (Calcaneal anterior peroneal tubercl)      1   0.222  2 ==>
                                    1
                                    125 (Calcaneum accessory facet anterior )      1   0.333  0 ==>
                                    1
                                    131 (Spatial relationship between navicu)      1   0.200  1 -->
                                    0
                                    139 (Mt II and Mt III proximal ends)           1   0.400  1 -->
                                    0
                                    143 (Mt III thickness relative to that o)      1   0.333  0 -->
                                    1
                                    144 (Mt III thickness relative to that o)      2   0.429  0 -->
                                    2
                                    153 (Metaconule)                               1   0.250  1 ==>
                                    0
                                    154 (Trigonid versus talonid width)            1   0.333  1 ==>
                                    0
                                    200 (Minor palatine foramen)                   1   0.333  1 -->
                                    0
                                    216 (Caecum)                                   1   0.500  1 -->
                                    0
                                    233 (Rostral tympanic process of petrosa)      1   0.125  0 -->
                                    1
                                    235 (Stylomastoid foramen)                     1   0.200  0 ==>
                                    1
                                    241 (Petrosal plate)                           1   0.333  0 ==>
                                    1
                                    247 (Imprint of the transverse sinus bif)      1   0.167  0 ==>
                                    1
                                    259 (Squamosal epitympanic sinus)              1   0.167  0 -->
                                    1
        node_48 --> Dasyuroides     11 (Axis anterior facets (prezygapophyse)      1   0.222  1 -->
        0
                                    19 (C6 spinous process)                        1   0.200  1 ==>
                                    0
                                    41 (Infraspinous/supraspinous fossa widt)      1   0.222  1 -->
                                    2
                                    44 (Humerus, capitulum for radius)             1   0.143  1 ==>
                                    0
                                    53 (Humerus distal end size)                   1   0.200  0 ==>
                                    1
                                    85 (Tibia medial malleolus)                    1   0.333  1 ==>
                                    0
                                    90 (Tibia, posterior shelf articulation)       1   0.333  1 ==>
                                    0
                                    111 (Calcaneal anterior peroneal tubercl)      1   0.250  1 ==>
                                    0
                                    162 (Size upper I3 vs. I2)                     1   0.154  1 ==>
                                    0
                                    234 (Tympanic aperture of hiatus Fallopi)      1   0.143  1 ==>
                                    0
                                    245 (Petrosal contribution to the latera)      1   0.400  1 ==>
                                    2
        node_48 --> Dasyurus        4 (Atlas, cranial facets shape)                1   0.182  0 ==>
        1
                                    45 (Humerus, entepicondylar foramen)           1   0.500  1 ==>
                                    0
                                    48 (Humerus, greater tuberosity height r)      1   0.167  0 ==>
                                    1
                                    84 (Sesamoids in articular area between )      1   0.222  1 ==>
                                    2
                                    89 (Tibia, distal articulation type)           1   0.143  0 -->
                                    1
                                    101 (Astragalar canal)                         1   0.200  0 -->
                                    1
                                    107 (Astragalonavicular facet connection)      1   0.125  0 ==>
                                    1
                                    117 (Calcaneal sustentacular facet poste)      1   0.250  0 -->
                                    1
                                    126 (Cuboid medial plantar process forms)      1   0.167  1 ==>
                                    0
                                    224 (Anterior lamina of petrosal)              1   0.143  0 -->
                                    1
                                    225 (Internal acoustic meatus)                 1   0.143  1 -->
                                    0
        node_49 --> Phascogale      46 (Humerus, olecranon fossa or foramen)       1   0.429  1 -->
        2
                                    89 (Tibia, distal articulation type)           1   0.143  0 -->
                                    1
                                    101 (Astragalar canal)                         1   0.200  0 -->
                                    1
                                    117 (Calcaneal sustentacular facet poste)      1   0.250  0 -->
                                    1
                                    138 (Mt V proximal process extends ventr)      1   0.250  1 ==>
                                    0
                                    162 (Size upper I3 vs. I2)                     1   0.154  1 ==>
                                    2
                                    225 (Internal acoustic meatus)                 1   0.143  1 -->
                                    0
        node_50 --> Djarthia        104 (Astragalus, ridge between medial an)      1   0.143  1 ==>
        0
                                    105 (Astragalus, ridge between lateral a)      1   0.125  1 ==>
                                    0
                                    107 (Astragalonavicular facet connection)      1   0.125  0 ==>
                                    1
                                    234 (Tympanic aperture of hiatus Fallopi)      1   0.143  1 ==>
                                    0
                                    240 (Caudal tympanic process of petrosal)      1   0.167  1 ==>
                                    0
                                    249 (Posttemporal sulcus on the squamosa)      1   0.100  1 ==>
                                    0
        node_52 --> node_51         11 (Axis anterior facets (prezygapophyse)      1   0.222  1 -->
        0
                                    19 (C6 spinous process)                        1   0.200  1 ==>
                                    2
                                    25 (First thoracic vertebra with a tall )      1   0.250  0 ==>
                                    1
                                    29 (Metapophyses in third lumbar vertebr)      1   0.250  0 -->
                                    2
                                    31 (Caudal vertebrae, hyperexpanded chev)      1   1.000  0 ==>
                                    1
                                    35 (Coracoid process)                          1   0.273  2 -->
                                    3
                                    36 (Ventral extension of acromion)             1   0.500  0 ==>
                                    1
                                    37 (Crest on medial aspect of scapula, n)      1   1.000  0 ==>
                                    1
                                    46 (Humerus, olecranon fossa or foramen)       1   0.429  1 -->
                                    2
                                    47 (Humerus, laminar supinator crest)          1   1.000  1 ==>
                                    0
                                    64 (Proximal aspect of magnum)                 1   1.000  0 ==>
                                    1
                                    68 (Both MC I and MC V are hyper-reduced)      1   1.000  1 ==>
                                    0
                                    75 (Epipubic bones proximal size)              1   0.250  1 ==>
                                    0
                                    77 (Relative height of greater trochante)      1   0.125  0 -->
                                    1
                                    78 (Femur, lesser trochanter)                  1   1.000  1 ==>
                                    0
                                    79 (Fibula proximal medial accessory she)      1   0.333  0 -->
                                    1
                                    80 (Fibula proximal posterior extension )      1   0.333  1 ==>
                                    0
                                    82 (Articulation between femur and fibul)      1   0.500  1 ==>
                                    0
                                    85 (Tibia medial malleolus)                    1   0.333  1 ==>
                                    0
                                    88 (Tibia posterior shelf)                     2   0.286  2 -->
                                    0
                                    92 (Astragalonavicular facet extends on )      1   0.167  1 ==>
                                    0
                                    96 (Astragalus, angle between facet for )      2   0.400  0 ==>
                                    2
                                    102 (Ectal facet major dimension orienta)      1   0.500  1 ==>
                                    0
                                    106 (Medial astragalotibial facet, poste)      1   0.250  0 ==>
                                    1
                                    109 (Ectal facet longest dimension)            2   0.200  0 ==>
                                    2
                                    111 (Calcaneal anterior peroneal tubercl)      1   0.250  1 -->
                                    0
                                    119 (Calcaneal sustentacular facet and e)      1   0.286  2 ==>
                                    1
                                    120 (Calcaneal sustentacular facet anter)      1   0.250  0 -->
                                    1
                                    127 (Cuboidcalcaneal facet)                    1   0.750  0 ==>
                                    1
                                    129 (Cuboidcalcaneal facet outer shelf)        1   0.333  1 ==>
                                    0
                                    132 (Navicular shelf between cuboid and )      1   0.500  0 -->
                                    1
                                    133 (Navicular size)                           1   0.667  1 ==>
                                    2
                                    137 (Mt IV proximal contact)                   1   0.500  1 ==>
                                    0
                                    142 (Syndactyly or external fusion of di)      1   0.500  0 ==>
                                    1
                                    145 (Foot ungual phalanx of digit IV, pr)      2   0.222  0 -->
                                    2
                                    157 (Upper incisor arcade shape)               1   0.200  0 -->
                                    1
                                    161 (Upper incisors spatulate)                 1   0.250  0 -->
                                    1
                                    172 (Parietal-alisphenoid or squamosal-f)      1   0.250  0 -->
                                    1
                                    178 (Maximum maxilla (palatal portion) l)      1   0.167  0 ==>
                                    1
                                    190 (Foramen ovale position)                   1   0.429  1 -->
                                    2
                                    196 (Shape of nasals)                          1   0.333  0 ==>
                                    1
                                    199 (Premaxilla, palatal process)              1   0.167  1 ==>
                                    0
                                    234 (Tympanic aperture of hiatus Fallopi)      1   0.143  1 ==>
                                    2
                                    243 (Petrosal crest)                           1   0.250  1 ==>
                                    0
                                    245 (Petrosal contribution to the latera)      1   0.400  1 -->
                                    2
        node_51 --> Echymipera      4 (Atlas, cranial facets shape)                1   0.182  0 ==>
        1
                                    46 (Humerus, olecranon fossa or foramen)       1   0.429  2 ==>
                                    3
                                    49 (Humerus, extension of the deltoid cr)      1   0.125  0 ==>
                                    1
                                    65 (Magnum, facet with MC III)                 1   0.250  1 ==>
                                    0
                                    126 (Cuboid medial plantar process forms)      1   0.167  1 ==>
                                    0
                                    222 (Expansion of the crista petrosa int)      1   0.167  1 ==>
                                    0
                                    240 (Caudal tympanic process of petrosal)      1   0.167  1 ==>
                                    0
        node_51 --> Perameles       17 (C5 and T1 body length)                     1   0.333  1 ==>
        0
                                    41 (Infraspinous/supraspinous fossa widt)      1   0.222  1 ==>
                                    0
                                    94 (Astragalus, dimensions of facet for )      1   0.143  0 ==>
                                    1
                                    103 (Ectal facet position in ventral vie)      1   0.333  0 ==>
                                    1
                                    118 (Calcaneal plantar tubercle)               1   0.333  1 ==>
                                    0
                                    139 (Mt II and Mt III proximal ends)           1   0.400  1 -->
                                    0
                                    146 (Number of upper incisors)                 1   0.333  1 ==>
                                    0
                                    149 (Upper molar M2 shape)                     1   0.333  0 ==>
                                    1
                                    173 (Width of frontals versus width of p)      1   0.500  0 ==>
                                    1
                                    211 (Paraseptal cartilage shape)               1   0.500  1 -->
                                    0
                                    214 (Pouch type in mammary area)               1   0.571  0 -->
                                    2
                                    233 (Rostral tympanic process of petrosa)      1   0.125  0 -->
                                    1
                                    248 (Foramina on the sigmoid sinus and/o)      1   0.333  1 ==>
                                    0
                                    259 (Squamosal epitympanic sinus)              1   0.167  0 -->
                                    1
        node_53 --> Notoryctes      5 (Atlas, transverse process ventral to )      1   0.333  0 ==>
        1
                                    13 (Axis-C3-C4 fusion)                         2   1.000  0 ==>
                                    2
                                    28 (Last lumbar vertebra, foramen on dor)      1   0.200  1 -->
                                    0
                                    29 (Metapophyses in third lumbar vertebr)      1   0.250  0 -->
                                    2
                                    34 (Ribs, articulation with sternum)           1   0.500  1 ==>
                                    0
                                    35 (Coracoid process)                          1   0.273  2 -->
                                    3
                                    41 (Infraspinous/supraspinous fossa widt)      1   0.222  1 -->
                                    2
                                    42 (Humerus, medial relief for teres maj)      1   0.143  1 -->
                                    0
                                    43 (Humerus, lateral ridge)                    1   0.154  1 -->
                                    0
                                    45 (Humerus, entepicondylar foramen)           1   0.500  1 ==>
                                    0
                                    48 (Humerus, greater tuberosity height r)      1   0.167  0 ==>
                                    1
                                    49 (Humerus, extension of the deltoid cr)      1   0.125  0 ==>
                                    1
                                    57 (Ulna, proximal epiphysis, distal mos)      1   0.500  1 ==>
                                    0
                                    71 (Relative size of obturator foramen)        1   0.500  1 ==>
                                    0
                                    77 (Relative height of greater trochante)      1   0.125  0 -->
                                    1
                                    79 (Fibula proximal medial accessory she)      1   0.333  0 -->
                                    1
                                    87 (Tibia proximal dimensions)                 2   0.250  0 ==>
                                    2
                                    88 (Tibia posterior shelf)                     2   0.286  2 -->
                                    0
                                    91 (Astragalus, angle between medial and)      1   0.133  1 ==>
                                    0
                                    95 (Astragalar medial plantar tuberosity)      1   0.111  0 -->
                                    1
                                    111 (Calcaneal anterior peroneal tubercl)      1   0.250  1 -->
                                    0
                                    116 (Calcaneal sustentacular facet anter)      1   0.250  0 ==>
                                    1
                                    120 (Calcaneal sustentacular facet anter)      1   0.250  0 -->
                                    1
                                    127 (Cuboidcalcaneal facet)                    1   0.750  0 ==>
                                    3
                                    131 (Spatial relationship between navicu)      1   0.200  1 -->
                                    0
                                    132 (Navicular shelf between cuboid and )      1   0.500  0 -->
                                    1
                                    135 (Falcula on hallux)                        1   0.500  0 ==>
                                    1
                                    136 (Prehallux)                                1   0.500  0 ==>
                                    1
                                    145 (Foot ungual phalanx of digit IV, pr)      2   0.222  0 -->
                                    2
                                    146 (Number of upper incisors)                 1   0.333  1 ==>
                                    2
                                    151 (Paracone versus metacone size in M2)      1   0.300  2 ==>
                                    3
                                    153 (Metaconule)                               1   0.250  1 ==>
                                    0
                                    158 (P1)                                       1   0.250  1 ==>
                                    0
                                    168 (Lower i2 (i3 of Hershkovitz) stagge)      1   0.250  1 -->
                                    0
                                    172 (Parietal-alisphenoid or squamosal-f)      1   0.250  0 -->
                                    1
                                    189 (Size of incisura tympanica)               1   0.500  1 -->
                                    0
                                    198 (Palatal vacuities)                        2   0.182  2 ==>
                                    0
                                    201 (Hypoglossal foramina)                     1   0.500  2 ==>
                                    1
                                    204 (Malleolar neck)                           1   0.500  0 -->
                                    1
                                    210 (Paraseptal cartilage dips down vert)      1   0.500  0 -->
                                    1
                                    214 (Pouch type in mammary area)               1   0.571  0 -->
                                    2
                                    215 (Mammary count)                            1   0.500  2 ==>
                                    1
                                    216 (Caecum)                                   1   0.500  1 -->
                                    0
                                    233 (Rostral tympanic process of petrosa)      1   0.125  0 -->
                                    1
                                    235 (Stylomastoid foramen)                     1   0.200  0 ==>
                                    1
                                    241 (Petrosal plate)                           1   0.333  0 ==>
                                    1
        node_65 --> node_64         7 (Atlas intercentrum)                         1   0.333  1 ==>
        0
                                    16 (C5 transverse process heads overlap )      1   0.333  1 -->
                                    0
                                    24 (T1 transverse process level)               1   0.125  0 -->
                                    1
                                    28 (Last lumbar vertebra, foramen on dor)      1   0.200  1 -->
                                    0
                                    39 (Infraspinous fossa width)                  1   0.333  0 ==>
                                    1
                                    41 (Infraspinous/supraspinous fossa widt)      1   0.222  1 -->
                                    2
                                    89 (Tibia, distal articulation type)           1   0.143  0 ==>
                                    1
                                    112 (Calcaneal anterior peroneal tubercl)      1   0.333  1 -->
                                    0
                                    140 (Hallux opposability (articulation M)      1   0.500  0 ==>
                                    1
                                    151 (Paracone versus metacone size in M2)      1   0.300  2 -->
                                    1
                                    188 (Position of incisura tympanica)           1   1.000  0 ==>
                                    1
                                    189 (Size of incisura tympanica)               1   0.500  1 -->
                                    0
                                    190 (Foramen ovale position)                   1   0.429  1 -->
                                    2
                                    204 (Malleolar neck)                           1   0.500  0 -->
                                    1
                                    245 (Petrosal contribution to the latera)      1   0.400  1 -->
                                    2
        node_64 --> Dromiciops      11 (Axis anterior facets (prezygapophyse)      1   0.222  1 -->
        0
                                    32 (Prehensile tail)                           1   0.250  0 -->
                                    1
                                    35 (Coracoid process)                          1   0.273  2 -->
                                    1
                                    43 (Humerus, lateral ridge)                    1   0.154  1 -->
                                    0
                                    52 (Humerus, medial epicondyle size)           1   0.125  1 ==>
                                    0
                                    56 (Humerus, shaft curvature)                  1   0.200  1 ==>
                                    0
                                    63 (Distolateral process of scaphoid sep)      1   0.333  1 ==>
                                    2
                                    70 (Tuberosity for rectus femoris m.)          1   0.222  0 ==>
                                    2
                                    91 (Astragalus, angle between medial and)      1   0.133  1 -->
                                    2
                                    104 (Astragalus, ridge between medial an)      1   0.143  1 -->
                                    0
                                    115 (Calcaneal sustentacular facet anter)      1   0.200  1 -->
                                    0
                                    121 (Calcaneal facet for fibula)               1   0.200  1 -->
                                    0
                                    128 (Cuboidcalcaneal facet angle between)      2   0.286  0 -->
                                    2
                                    146 (Number of upper incisors)                 1   0.333  1 ==>
                                    0
                                    153 (Metaconule)                               1   0.250  1 ==>
                                    0
                                    161 (Upper incisors spatulate)                 1   0.250  0 -->
                                    1
                                    168 (Lower i2 (i3 of Hershkovitz) stagge)      1   0.250  1 -->
                                    0
                                    172 (Parietal-alisphenoid or squamosal-f)      1   0.250  0 -->
                                    1
                                    199 (Premaxilla, palatal process)              1   0.167  1 ==>
                                    0
                                    205 (Ossicular axis)                           1   0.667  1 -->
                                    2
                                    206 (Manubrial-incudal lever-arm ratio)        1   0.333  0 -->
                                    1
                                    207 (Stapedial ratio)                          1   0.500  0 ==>
                                    1
                                    208 (Stapedial foramen visible)                1   0.333  0 -->
                                    1
                                    224 (Anterior lamina of petrosal)              1   0.143  0 -->
                                    1
                                    229 (Epitympanic wing of petrosal (2))         1   0.500  0 ==>
                                    1
                                    233 (Rostral tympanic process of petrosa)      1   0.125  0 -->
                                    1
                                    234 (Tympanic aperture of hiatus Fallopi)      1   0.143  1 ==>
                                    0
                                    235 (Stylomastoid foramen)                     1   0.200  0 ==>
                                    1
                                    237 (Mastoid exposure)                         1   0.333  0 -->
                                    1
                                    241 (Petrosal plate)                           1   0.333  0 ==>
                                    1
        node_64 --> node_63         1 (Atlantal foramen)                           1   0.167  0 -->
        1
                                    4 (Atlas, cranial facets shape)                1   0.182  0 ==>
                                    1
                                    61 (Lunate)                                    1   0.333  2 ==>
                                    1
                                    63 (Distolateral process of scaphoid sep)      1   0.333  1 ==>
                                    0
                                    67 (Plane of the articular surface trape)      1   0.143  0 ==>
                                    1
                                    105 (Astragalus, ridge between lateral a)      1   0.125  0 -->
                                    1
                                    142 (Syndactyly or external fusion of di)      1   0.500  0 ==>
                                    1
                                    146 (Number of upper incisors)                 1   0.333  1 ==>
                                    2
                                    147 (Number of lower incisors)                 3   0.286  0 ==>
                                    3
                                    149 (Upper molar M2 shape)                     1   0.333  0 ==>
                                    1
                                    155 (Paraconid on lower molars)                1   0.333  1 ==>
                                    0
                                    157 (Upper incisor arcade shape)               1   0.200  0 -->
                                    1
                                    159 (Lower p2)                                 1   0.250  2 ==>
                                    1
                                    163 (Procumbent gliriform lower anterior)      1   0.500  0 ==>
                                    1
                                    165 (Lower canine)                             1   0.286  2 ==>
                                    1
                                    177 (Posterior-most point of premaxillo-)      1   0.143  0 -->
                                    1
                                    180 (Lacrimal tubercle)                        1   0.167  0 ==>
                                    1
                                    187 (Postglenoid foramen position)             1   0.667  0 ==>
                                    1
                                    217 (Fasciculus aberrans in brain)             1   1.000  0 ==>
                                    1
                                    248 (Foramina on the sigmoid sinus and/o)      1   0.333  1 ==>
                                    0
                                    255 (Squamosal contribution to hypotympa)      1   0.500  0 ==>
                                    1
                                    259 (Squamosal epitympanic sinus)              1   0.167  0 -->
                                    1
        node_63 --> node_61         161 (Upper incisors spatulate)                 1   0.250  0 -->
        1
                                    181 (Alisphenoid tympanic wing)                1   0.500  2 ==>
                                    3
                                    182 (Ectotympanic shape)                       2   0.333  0 -->
                                    2
                                    194 (Intramural transverse canal)              1   0.333  1 ==>
                                    0
                                    205 (Ossicular axis)                           1   0.667  1 -->
                                    2
                                    206 (Manubrial-incudal lever-arm ratio)        1   0.333  0 -->
                                    1
                                    208 (Stapedial foramen visible)                1   0.333  0 -->
                                    1
                                    210 (Paraseptal cartilage dips down vert)      1   0.500  0 -->
                                    1
                                    214 (Pouch type in mammary area)               1   0.571  0 -->
                                    1
                                    242 (Fossa incudis and epitympanic reces)      1   0.500  0 -->
                                    1
                                    249 (Posttemporal sulcus on the squamosa)      1   0.100  1 ==>
                                    0
        node_61 --> node_55         32 (Prehensile tail)                           1   0.250  0 -->
        1
                                    35 (Coracoid process)                          1   0.273  2 -->
                                    1
                                    91 (Astragalus, angle between medial and)      1   0.133  1 -->
                                    2
                                    104 (Astragalus, ridge between medial an)      1   0.143  1 -->
                                    0
                                    128 (Cuboidcalcaneal facet angle between)      2   0.286  0 -->
                                    2
                                    151 (Paracone versus metacone size in M2)      1   0.300  1 ==>
                                    0
                                    160 (Upper P2)                                 1   0.286  2 -->
                                    1
                                    162 (Size upper I3 vs. I2)                     1   0.154  1 -->
                                    2
                                    184 (Bony external auditory meatus separ)      1   0.500  0 -->
                                    1
                                    185 (Fusion of ectotympanic with other b)      1   0.500  0 -->
                                    1
        node_55 --> node_54         40 (Scapular spine width at neck level)        1   0.333  2 -->
        1
                                    84 (Sesamoids in articular area between )      1   0.222  0 -->
                                    1
                                    113 (Calcaneal anterior peroneal tubercl)      1   0.222  2 ==>
                                    1
                                    121 (Calcaneal facet for fibula)               1   0.200  1 -->
                                    0
                                    147 (Number of lower incisors)                 1   0.286  3 ==>
                                    2
                                    150 (Paracone and metacone placement in )      1   0.333  0 ==>
                                    1
                                    164 (Hypoconulid absent or present)            1   0.200  1 -->
                                    0
                                    169 (Bunolophodonty or lophodonty develo)      1   0.500  0 ==>
                                    1
                                    176 (Bones surrounding infraorbital cana)      1   0.333  0 -->
                                    1
                                    209 (Bullate stapes)                           1   0.500  0 -->
                                    1
                                    221 (Pars mastoidea)                           1   0.500  0 ==>
                                    1
                                    237 (Mastoid exposure)                         1   0.333  0 -->
                                    2
                                    256 (Alisphenoid contribution to hypotym)      1   0.333  1 -->
                                    0
        node_54 --> Trichosurus     11 (Axis anterior facets (prezygapophyse)      1   0.222  1 -->
        0
                                    29 (Metapophyses in third lumbar vertebr)      1   0.250  0 -->
                                    {12}
                                    61 (Lunate)                                    1   0.333  1 ==>
                                    2
                                    77 (Relative height of greater trochante)      1   0.125  0 -->
                                    1
                                    95 (Astragalar medial plantar tuberosity)      1   0.111  0 ==>
                                    1
                                    159 (Lower p2)                                 1   0.250  1 ==>
                                    0
                                    160 (Upper P2)                                 1   0.286  1 ==>
                                    0
                                    215 (Mammary count)                            1   0.500  2 ==>
                                    1
                                    224 (Anterior lamina of petrosal)              1   0.143  0 -->
                                    1
                                    247 (Imprint of the transverse sinus bif)      1   0.167  0 ==>
                                    1
        node_54 --> Phalanger       6 (Atlas ventral arches)                       1   0.250  1 ==>
        0
                                    18 (C6 transverse process posterior exte)      1   0.167  1 ==>
                                    0
                                    43 (Humerus, lateral ridge)                    1   0.154  1 -->
                                    0
                                    86 (Tibia length relative to femur lengt)      1   0.250  1 ==>
                                    0
                                    107 (Astragalonavicular facet connection)      1   0.125  0 ==>
                                    1
                                    116 (Calcaneal sustentacular facet anter)      1   0.250  0 -->
                                    1
                                    191 (Carotid foramen position)                 1   0.400  0 ==>
                                    1
                                    222 (Expansion of the crista petrosa int)      1   0.167  1 ==>
                                    0
                                    234 (Tympanic aperture of hiatus Fallopi)      1   0.143  1 -->
                                    0
        node_55 --> Cercartetus     1 (Atlantal foramen)                           1   0.167  1 ==>
        0
                                    4 (Atlas, cranial facets shape)                1   0.182  1 ==>
                                    0
                                    7 (Atlas intercentrum)                         1   0.333  0 ==>
                                    1
                                    15 (C5 transverse process displays two h)      1   0.250  1 ==>
                                    0
                                    20 (C7 transverse foramen)                     1   0.167  2 ==>
                                    1
                                    29 (Metapophyses in third lumbar vertebr)      1   0.250  0 -->
                                    1
                                    39 (Infraspinous fossa width)                  1   0.333  1 ==>
                                    0
                                    105 (Astragalus, ridge between lateral a)      1   0.125  1 ==>
                                    0
                                    112 (Calcaneal anterior peroneal tubercl)      1   0.333  0 ==>
                                    1
                                    115 (Calcaneal sustentacular facet anter)      1   0.200  1 -->
                                    0
                                    116 (Calcaneal sustentacular facet anter)      1   0.250  0 -->
                                    1
                                    124 (Calcaneum sustentacular facet reach)      1   0.250  1 -->
                                    0
                                    131 (Spatial relationship between navicu)      1   0.200  1 ==>
                                    0
                                    193 (Transverse canal position)                1   0.667  0 ==>
                                    2
                                    219 (Cavum epiptericum floored by)             1   0.600  2 ==>
                                    1
                                    234 (Tympanic aperture of hiatus Fallopi)      1   0.143  1 -->
                                    0
        node_61 --> node_60         40 (Scapular spine width at neck level)        1   0.333  2 -->
        1
                                    65 (Magnum, facet with MC III)                 1   0.250  1 ==>
                                    0
                                    124 (Calcaneum sustentacular facet reach)      1   0.250  1 -->
                                    0
                                    211 (Paraseptal cartilage shape)               1   0.500  1 -->
                                    2
                                    224 (Anterior lamina of petrosal)              1   0.143  0 -->
                                    1
                                    237 (Mastoid exposure)                         1   0.333  0 -->
                                    1
                                    256 (Alisphenoid contribution to hypotym)      1   0.333  1 -->
                                    0
        node_60 --> node_56         20 (C7 transverse foramen)                     1   0.167  2 ==>
        1
                                    32 (Prehensile tail)                           1   0.250  0 -->
                                    1
                                    43 (Humerus, lateral ridge)                    1   0.154  1 -->
                                    0
                                    62 (Prepollex)                                 1   0.250  0 ==>
                                    1
                                    84 (Sesamoids in articular area between )      1   0.222  0 -->
                                    1
                                    91 (Astragalus, angle between medial and)      1   0.133  1 -->
                                    2
                                    104 (Astragalus, ridge between medial an)      1   0.143  1 -->
                                    0
                                    113 (Calcaneal anterior peroneal tubercl)      1   0.222  2 ==>
                                    1
                                    116 (Calcaneal sustentacular facet anter)      1   0.250  0 -->
                                    1
                                    121 (Calcaneal facet for fibula)               1   0.200  1 -->
                                    0
                                    128 (Cuboidcalcaneal facet angle between)      2   0.286  0 -->
                                    2
                                    184 (Bony external auditory meatus separ)      1   0.500  0 -->
                                    1
                                    185 (Fusion of ectotympanic with other b)      1   0.500  0 -->
                                    1
                                    198 (Palatal vacuities)                        2   0.182  2 ==>
                                    0
                                    207 (Stapedial ratio)                          1   0.500  0 ==>
                                    1
                                    209 (Bullate stapes)                           1   0.500  0 -->
                                    1
                                    219 (Cavum epiptericum floored by)             1   0.600  2 ==>
                                    1
                                    221 (Pars mastoidea)                           1   0.500  0 ==>
                                    1
                                    222 (Expansion of the crista petrosa int)      1   0.167  1 ==>
                                    0
        node_56 --> Petaurus        2 (Atlas transverse foramen)                   1   0.250  0 ==>
        1
                                    7 (Atlas intercentrum)                         1   0.333  0 ==>
                                    1
                                    15 (C5 transverse process displays two h)      1   0.250  1 ==>
                                    0
                                    19 (C6 spinous process)                        1   0.200  1 ==>
                                    0
                                    29 (Metapophyses in third lumbar vertebr)      1   0.250  0 -->
                                    2
                                    35 (Coracoid process)                          1   0.273  2 -->
                                    1
                                    52 (Humerus, medial epicondyle size)           1   0.125  1 ==>
                                    0
                                    53 (Humerus distal end size)                   1   0.200  1 ==>
                                    0
                                    70 (Tuberosity for rectus femoris m.)          1   0.222  0 ==>
                                    1
                                    75 (Epipubic bones proximal size)              1   0.250  1 ==>
                                    0
                                    95 (Astragalar medial plantar tuberosity)      1   0.111  0 -->
                                    1
                                    105 (Astragalus, ridge between lateral a)      1   0.125  1 ==>
                                    0
                                    115 (Calcaneal sustentacular facet anter)      1   0.200  1 -->
                                    0
                                    131 (Spatial relationship between navicu)      1   0.200  1 ==>
                                    0
                                    147 (Number of lower incisors)                 1   0.286  3 ==>
                                    2
                                    157 (Upper incisor arcade shape)               1   0.200  1 ==>
                                    2
                                    160 (Upper P2)                                 1   0.286  2 -->
                                    1
                                    162 (Size upper I3 vs. I2)                     1   0.154  1 -->
                                    0
                                    164 (Hypoconulid absent or present)            1   0.200  1 -->
                                    0
                                    172 (Parietal-alisphenoid or squamosal-f)      1   0.250  0 ==>
                                    1
                                    180 (Lacrimal tubercle)                        1   0.167  1 ==>
                                    0
                                    190 (Foramen ovale position)                   1   0.429  2 ==>
                                    1
                                    199 (Premaxilla, palatal process)              1   0.167  1 ==>
                                    0
                                    249 (Posttemporal sulcus on the squamosa)      1   0.100  0 ==>
                                    1
        node_56 --> Pseudochirops   4 (Atlas, cranial facets shape)                1   0.182  1 -->
        2
                                    11 (Axis anterior facets (prezygapophyse)      1   0.222  1 -->
                                    0
                                    12 (Suture between rib and axis is visib)      1   0.200  0 ==>
                                    1
                                    18 (C6 transverse process posterior exte)      1   0.167  1 -->
                                    0
                                    19 (C6 spinous process)                        1   0.200  1 -->
                                    2
                                    24 (T1 transverse process level)               1   0.125  1 ==>
                                    0
                                    56 (Humerus, shaft curvature)                  1   0.200  1 -->
                                    0
                                    84 (Sesamoids in articular area between )      1   0.222  1 ==>
                                    2
                                    86 (Tibia length relative to femur lengt)      1   0.250  1 ==>
                                    0
                                    107 (Astragalonavicular facet connection)      1   0.125  0 ==>
                                    1
                                    137 (Mt IV proximal contact)                   1   0.500  1 ==>
                                    0
                                    151 (Paracone versus metacone size in M2)      1   0.300  1 ==>
                                    0
                                    152 (Centrocrista shape)                       1   0.167  0 ==>
                                    1
                                    156 (Intersection of cristid obliqua wit)      1   0.333  1 ==>
                                    0
                                    159 (Lower p2)                                 1   0.250  1 ==>
                                    0
                                    162 (Size upper I3 vs. I2)                     1   0.154  1 -->
                                    2
                                    165 (Lower canine)                             1   0.286  1 -->
                                    0
                                    170 (Selenodonty developed)                    1   0.500  0 ==>
                                    1
        node_60 --> node_59         4 (Atlas, cranial facets shape)                1   0.182  1 -->
        2
                                    11 (Axis anterior facets (prezygapophyse)      1   0.222  1 -->
                                    0
                                    18 (C6 transverse process posterior exte)      1   0.167  1 -->
                                    0
                                    19 (C6 spinous process)                        1   0.200  1 -->
                                    2
                                    28 (Last lumbar vertebra, foramen on dor)      1   0.200  0 ==>
                                    1
                                    35 (Coracoid process)                          1   0.273  2 ==>
                                    3
                                    39 (Infraspinous fossa width)                  1   0.333  1 ==>
                                    2
                                    48 (Humerus, greater tuberosity height r)      1   0.167  0 ==>
                                    1
                                    49 (Humerus, extension of the deltoid cr)      1   0.125  0 ==>
                                    1
                                    56 (Humerus, shaft curvature)                  1   0.200  1 -->
                                    0
                                    61 (Lunate)                                    1   0.333  1 ==>
                                    0
                                    69 (Magnum and unciform proximal extensi)      1   0.500  0 ==>
                                    1
                                    70 (Tuberosity for rectus femoris m.)          1   0.222  0 ==>
                                    2
                                    72 (Hyperdevelopment of iliopubic proces)      1   0.500  0 ==>
                                    1
                                    76 (Mediolateral constriction in greater)      1   0.500  0 ==>
                                    1
                                    77 (Relative height of greater trochante)      1   0.125  0 -->
                                    1
                                    79 (Fibula proximal medial accessory she)      1   0.333  0 ==>
                                    1
                                    81 (Fibula lateral distal process)             1   0.333  1 ==>
                                    0
                                    87 (Tibia proximal dimensions)                 2   0.250  0 ==>
                                    2
                                    89 (Tibia, distal articulation type)           1   0.143  1 ==>
                                    0
                                    91 (Astragalus, angle between medial and)      1   0.133  1 ==>
                                    0
                                    92 (Astragalonavicular facet extends on )      1   0.167  1 ==>
                                    0
                                    93 (Astragalonavicular facet extends on )      1   0.250  1 ==>
                                    0
                                    94 (Astragalus, dimensions of facet for )      1   0.143  0 ==>
                                    1
                                    96 (Astragalus, angle between facet for )      1   0.400  0 ==>
                                    1
                                    100 (Astragalonavicular facet position r)      1   1.000  0 ==>
                                    1
                                    103 (Ectal facet position in ventral vie)      1   0.333  0 ==>
                                    1
                                    108 (Calcaneal sustentacular facet on su)      1   1.000  1 ==>
                                    2
                                    109 (Ectal facet longest dimension)            1   0.200  0 ==>
                                    1
                                    110 (Ectal facet longest axis when strai)      1   1.000  0 -->
                                    1
                                    119 (Calcaneal sustentacular facet and e)      2   0.286  2 ==>
                                    0
                                    120 (Calcaneal sustentacular facet anter)      1   0.250  0 ==>
                                    1
                                    122 (Calcaneal facet for fibula orientat)      1   0.667  1 -->
                                    2
                                    125 (Calcaneum accessory facet anterior )      1   0.333  0 ==>
                                    1
                                    127 (Cuboidcalcaneal facet)                    1   0.750  0 ==>
                                    2
                                    129 (Cuboidcalcaneal facet outer shelf)        1   0.333  1 ==>
                                    0
                                    130 (Cuboidcalcaneal ventral facet)            1   0.333  0 ==>
                                    1
                                    133 (Navicular size)                           1   0.667  1 ==>
                                    0
                                    134 (Mesocuneiform contact with navicula)      1   1.000  1 ==>
                                    0
                                    139 (Mt II and Mt III proximal ends)           1   0.400  1 ==>
                                    2
                                    144 (Mt III thickness relative to that o)      3   0.429  0 ==>
                                    3
                                    145 (Foot ungual phalanx of digit IV, pr)      2   0.222  0 ==>
                                    2
                                    150 (Paracone and metacone placement in )      1   0.333  0 ==>
                                    1
                                    158 (P1)                                       1   0.250  1 ==>
                                    0
                                    159 (Lower p2)                                 1   0.250  1 ==>
                                    2
                                    164 (Hypoconulid absent or present)            1   0.200  1 -->
                                    0
                                    165 (Lower canine)                             1   0.286  1 -->
                                    0
                                    166 (Upper canine)                             1   0.333  0 ==>
                                    1
                                    169 (Bunolophodonty or lophodonty develo)      1   0.500  0 ==>
                                    1
                                    176 (Bones surrounding infraorbital cana)      1   0.333  0 -->
                                    1
                                    178 (Maximum maxilla (palatal portion) l)      1   0.167  0 ==>
                                    1
                                    191 (Carotid foramen position)                 1   0.400  0 ==>
                                    1
                                    193 (Transverse canal position)                1   0.667  0 ==>
                                    1
                                    203 (Masseteric canal and dental canal i)      1   1.000  0 ==>
                                    1
                                    234 (Tympanic aperture of hiatus Fallopi)      1   0.143  1 ==>
                                    2
                                    235 (Stylomastoid foramen)                     1   0.200  0 ==>
                                    1
                                    238 (Mastoid tympanic process)                 1   0.286  2 ==>
                                    0
        node_59 --> Macropus        6 (Atlas ventral arches)                       1   0.250  1 -->
        0
                                    8 (Axis transverse foramen)                    1   0.250  1 ==>
                                    0
                                    42 (Humerus, medial relief for teres maj)      1   0.143  1 ==>
                                    0
                                    52 (Humerus, medial epicondyle size)           1   0.125  1 ==>
                                    0
                                    95 (Astragalar medial plantar tuberosity)      1   0.111  0 -->
                                    1
                                    117 (Calcaneal sustentacular facet poste)      1   0.250  0 ==>
                                    1
                                    162 (Size upper I3 vs. I2)                     1   0.154  1 -->
                                    0
                                    195 (Dorsal margin of foramen magnum)          1   0.333  0 ==>
                                    1
                                    233 (Rostral tympanic process of petrosa)      1   0.125  0 ==>
                                    1
        node_59 --> node_58         29 (Metapophyses in third lumbar vertebr)      1   0.250  0 -->
        2
                                    247 (Imprint of the transverse sinus bif)      1   0.167  0 -->
                                    1
        node_58 --> node_57         43 (Humerus, lateral ridge)                    1   0.154  1 ==>
        2
                                    225 (Internal acoustic meatus)                 1   0.143  1 ==>
                                    0
        node_57 --> Dendrolagus     4 (Atlas, cranial facets shape)                1   0.182  2 ==>
        1
                                    8 (Axis transverse foramen)                    1   0.250  1 ==>
                                    0
                                    10 (Axis extra pair of transverse proces)      1   0.333  0 ==>
                                    1
                                    12 (Suture between rib and axis is visib)      1   0.200  0 ==>
                                    1
                                    48 (Humerus, greater tuberosity height r)      1   0.167  1 ==>
                                    0
                                    56 (Humerus, shaft curvature)                  1   0.200  0 ==>
                                    1
                                    62 (Prepollex)                                 1   0.250  0 -->
                                    1
                                    67 (Plane of the articular surface trape)      1   0.143  1 -->
                                    0
                                    70 (Tuberosity for rectus femoris m.)          1   0.222  2 ==>
                                    1
                                    76 (Mediolateral constriction in greater)      1   0.500  1 ==>
                                    0
                                    87 (Tibia proximal dimensions)                 2   0.250  2 ==>
                                    0
                                    91 (Astragalus, angle between medial and)      1   0.133  0 ==>
                                    1
                                    94 (Astragalus, dimensions of facet for )      1   0.143  1 ==>
                                    0
                                    103 (Ectal facet position in ventral vie)      1   0.333  1 ==>
                                    0
                                    109 (Ectal facet longest dimension)            1   0.200  1 ==>
                                    0
                                    118 (Calcaneal plantar tubercle)               1   0.333  1 ==>
                                    0
                                    119 (Calcaneal sustentacular facet and e)      2   0.286  0 ==>
                                    2
                                    126 (Cuboid medial plantar process forms)      1   0.167  1 ==>
                                    0
                                    130 (Cuboidcalcaneal ventral facet)            1   0.333  1 ==>
                                    0
                                    145 (Foot ungual phalanx of digit IV, pr)      1   0.222  2 ==>
                                    1
                                    250 (Posttemporal notch/foramen)               1   0.143  1 -->
                                    0
        node_57 --> Thylogale       28 (Last lumbar vertebra, foramen on dor)      1   0.200  1 ==>
        0
                                    42 (Humerus, medial relief for teres maj)      1   0.143  1 ==>
                                    0
                                    52 (Humerus, medial epicondyle size)           1   0.125  1 ==>
                                    0
                                    117 (Calcaneal sustentacular facet poste)      1   0.250  0 ==>
                                    1
                                    138 (Mt V proximal process extends ventr)      1   0.250  0 -->
                                    1
                                    162 (Size upper I3 vs. I2)                     1   0.154  1 -->
                                    0
                                    249 (Posttemporal sulcus on the squamosa)      1   0.100  0 -->
                                    1
                                    259 (Squamosal epitympanic sinus)              1   0.167  1 -->
                                    0
        node_58 --> Dorcopsis       6 (Atlas ventral arches)                       1   0.250  1 -->
        0
                                    24 (T1 transverse process level)               1   0.125  1 ==>
                                    0
                                    26 (First thoracic vertebrae with prezyg)      1   0.286  1 ==>
                                    0
                                    40 (Scapular spine width at neck level)        1   0.333  1 ==>
                                    0
                                    43 (Humerus, lateral ridge)                    1   0.154  1 -->
                                    0
                                    67 (Plane of the articular surface trape)      1   0.143  1 -->
                                    0
                                    80 (Fibula proximal posterior extension )      1   0.333  1 ==>
                                    0
                                    95 (Astragalar medial plantar tuberosity)      1   0.111  0 -->
                                    1
                                    138 (Mt V proximal process extends ventr)      1   0.250  0 -->
                                    1
                                    246 (Prootic canal)                            1   0.167  1 ==>
                                    0
                                    250 (Posttemporal notch/foramen)               1   0.143  1 -->
                                    0
                                    259 (Squamosal epitympanic sinus)              1   0.167  1 -->
                                    0
        node_63 --> node_62         6 (Atlas ventral arches)                       1   0.250  1 ==>
        0
                                    9 (Axis posterior spinous process extens)      1   0.333  1 ==>
                                    0
                                    15 (C5 transverse process displays two h)      1   0.250  1 ==>
                                    0
                                    29 (Metapophyses in third lumbar vertebr)      1   0.250  0 -->
                                    1
                                    30 (Caudal vertebrae, count)                   1   1.000  1 ==>
                                    0
                                    77 (Relative height of greater trochante)      1   0.125  0 -->
                                    1
                                    84 (Sesamoids in articular area between )      1   0.222  0 -->
                                    1
                                    86 (Tibia length relative to femur lengt)      1   0.250  1 ==>
                                    0
                                    96 (Astragalus, angle between facet for )      1   0.400  0 ==>
                                    1
                                    106 (Medial astragalotibial facet, poste)      1   0.250  0 ==>
                                    1
                                    107 (Astragalonavicular facet connection)      1   0.125  0 ==>
                                    1
                                    111 (Calcaneal anterior peroneal tubercl)      1   0.250  1 ==>
                                    0
                                    115 (Calcaneal sustentacular facet anter)      1   0.200  1 -->
                                    0
                                    158 (P1)                                       1   0.250  1 ==>
                                    0
                                    159 (Lower p2)                                 1   0.250  1 ==>
                                    0
                                    160 (Upper P2)                                 2   0.286  2 ==>
                                    0
                                    165 (Lower canine)                             1   0.286  1 -->
                                    0
                                    166 (Upper canine)                             1   0.333  0 ==>
                                    1
                                    170 (Selenodonty developed)                    1   0.500  0 ==>
                                    1
                                    173 (Width of frontals versus width of p)      1   0.500  0 ==>
                                    1
                                    175 (Mandibular symphysis fused)               1   1.000  0 ==>
                                    1
                                    176 (Bones surrounding infraorbital cana)      1   0.333  0 -->
                                    1
                                    178 (Maximum maxilla (palatal portion) l)      1   0.167  0 ==>
                                    1
                                    198 (Palatal vacuities)                        1   0.182  2 ==>
                                    1
                                    212 (Portion of paraseptal cartilage is )      1   0.500  0 ==>
                                    1
                                    214 (Pouch type in mammary area)               1   0.571  0 -->
                                    2
                                    215 (Mammary count)                            1   0.500  2 ==>
                                    1
                                    232 (Rostral tympanic process of petrosa)      1   0.500  1 ==>
                                    0
                                    238 (Mastoid tympanic process)                 1   0.286  2 ==>
                                    0
        node_62 --> Vombatus        43 (Humerus, lateral ridge)                    1   0.154  1 ==>
        2
                                    48 (Humerus, greater tuberosity height r)      1   0.167  0 ==>
                                    1
                                    49 (Humerus, extension of the deltoid cr)      1   0.125  0 ==>
                                    1
                                    52 (Humerus, medial epicondyle size)           1   0.125  1 ==>
                                    0
                                    70 (Tuberosity for rectus femoris m.)          1   0.222  0 ==>
                                    2
                                    81 (Fibula lateral distal process)             1   0.333  1 ==>
                                    0
                                    146 (Number of upper incisors)                 2   0.333  2 ==>
                                    4
                                    150 (Paracone and metacone placement in )      1   0.333  0 ==>
                                    1
                                    156 (Intersection of cristid obliqua wit)      1   0.333  1 ==>
                                    0
                                    164 (Hypoconulid absent or present)            1   0.200  1 -->
                                    0
                                    179 (Maxillofrontal contact)                   1   0.250  1 ==>
                                    0
                                    181 (Alisphenoid tympanic wing)                1   0.500  2 ==>
                                    {01}
                                    182 (Ectotympanic shape)                       2   0.333  0 -->
                                    2
                                    187 (Postglenoid foramen position)             1   0.667  1 ==>
                                    2
                                    190 (Foramen ovale position)                   1   0.429  2 ==>
                                    3
                                    193 (Transverse canal position)                1   0.667  0 ==>
                                    1
                                    211 (Paraseptal cartilage shape)               1   0.500  1 -->
                                    2
                                    218 (Cavum supracochleare)                     1   0.400  1 ==>
                                    2
                                    220 (Fossa subarcuata)                         1   0.500  0 ==>
                                    1
                                    222 (Expansion of the crista petrosa int)      1   0.167  1 ==>
                                    0
                                    237 (Mastoid exposure)                         1   0.333  0 -->
                                    1
                                    240 (Caudal tympanic process of petrosal)      1   0.167  1 ==>
                                    0
                                    256 (Alisphenoid contribution to hypotym)      1   0.333  1 -->
                                    0
                                    258 (Distinct third trochanter)                1   0.250  1 ==>
                                    0
        node_62 --> Phascolarctos   4 (Atlas, cranial facets shape)                1   0.182  1 ==>
        2
                                    17 (C5 and T1 body length)                     1   0.333  1 ==>
                                    0
                                    18 (C6 transverse process posterior exte)      1   0.167  1 ==>
                                    0
                                    19 (C6 spinous process)                        1   0.200  1 ==>
                                    2
                                    24 (T1 transverse process level)               1   0.125  1 ==>
                                    0
                                    35 (Coracoid process)                          1   0.273  2 -->
                                    1
                                    40 (Scapular spine width at neck level)        1   0.333  2 -->
                                    1
                                    43 (Humerus, lateral ridge)                    1   0.154  1 -->
                                    0
                                    46 (Humerus, olecranon fossa or foramen)       1   0.429  1 ==>
                                    0
                                    61 (Lunate)                                    1   0.333  1 -->
                                    0
                                    65 (Magnum, facet with MC III)                 1   0.250  1 ==>
                                    0
                                    69 (Magnum and unciform proximal extensi)      1   0.500  0 ==>
                                    1
                                    85 (Tibia medial malleolus)                    1   0.333  1 ==>
                                    0
                                    87 (Tibia proximal dimensions)                 2   0.250  0 ==>
                                    2
                                    91 (Astragalus, angle between medial and)      1   0.133  1 ==>
                                    0
                                    130 (Cuboidcalcaneal ventral facet)            1   0.333  0 ==>
                                    1
                                    152 (Centrocrista shape)                       1   0.167  0 ==>
                                    1
                                    157 (Upper incisor arcade shape)               1   0.200  1 -->
                                    2
                                    162 (Size upper I3 vs. I2)                     1   0.154  1 -->
                                    2
                                    174 (Angular process medially inflected)       1   0.333  1 ==>
                                    0
                                    191 (Carotid foramen position)                 1   0.400  0 ==>
                                    1
                                    224 (Anterior lamina of petrosal)              1   0.143  0 -->
                                    1
                                    234 (Tympanic aperture of hiatus Fallopi)      1   0.143  1 -->
                                    2
                                    245 (Petrosal contribution to the latera)      1   0.400  2 ==>
                                    1
                                    246 (Prootic canal)                            1   0.167  1 ==>
                                    0
        node_66 --> Asiatherium     60 (Radius, articular facet for humerus)       1   0.250  0 ==>
        1
                                    63 (Distolateral process of scaphoid sep)      1   0.333  1 ==>
                                    0
                                    151 (Paracone versus metacone size in M2)      2   0.300  2 ==>
                                    0
                                    198 (Palatal vacuities)                        2   0.182  2 ==>
                                    0
                                    229 (Epitympanic wing of petrosal (2))         1   0.500  0 ==>
                                    1
        node_70 --> node_69         109 (Ectal facet longest dimension)            1   0.200  1 ==>
        2
                                    152 (Centrocrista shape)                       1   0.167  0 -->
                                    1
                                    181 (Alisphenoid tympanic wing)                1   0.500  1 -->
                                    2
        node_69 --> Herpetotherium  44 (Humerus, capitulum for radius)             1   0.143  0 -->
        1
                                    53 (Humerus distal end size)                   1   0.200  1 -->
                                    0
                                    55 (Humerus, capitulum lateral extension)      1   0.250  1 -->
                                    0
                                    91 (Astragalus, angle between medial and)      1   0.133  1 -->
                                    0
                                    106 (Medial astragalotibial facet, poste)      1   0.250  0 -->
                                    1
                                    146 (Number of upper incisors)                 1   0.333  1 -->
                                    0
                                    157 (Upper incisor arcade shape)               2   0.200  0 ==>
                                    2
                                    224 (Anterior lamina of petrosal)              1   0.143  0 -->
                                    1
                                    234 (Tympanic aperture of hiatus Fallopi)      1   0.143  1 -->
                                    0
                                    240 (Caudal tympanic process of petrosal)      1   0.167  0 -->
                                    1
                                    246 (Prootic canal)                            1   0.167  0 -->
                                    1
                                    247 (Imprint of the transverse sinus bif)      1   0.167  0 -->
                                    1
                                    250 (Posttemporal notch/foramen)               1   0.143  0 -->
                                    1
                                    258 (Distinct third trochanter)                1   0.250  1 -->
                                    0
        node_69 --> Didelphodon     113 (Calcaneal anterior peroneal tubercl)      1   0.222  1 -->
        2
                                    124 (Calcaneum sustentacular facet reach)      1   0.250  1 ==>
                                    0
                                    147 (Number of lower incisors)                 1   0.286  0 ==>
                                    1
                                    162 (Size upper I3 vs. I2)                     1   0.154  0 -->
                                    1
                                    177 (Posterior-most point of premaxillo-)      1   0.143  0 -->
                                    1
                                    190 (Foramen ovale position)                   1   0.429  1 ==>
                                    {23}
                                    191 (Carotid foramen position)                 1   0.400  0 -->
                                    2
                                    235 (Stylomastoid foramen)                     1   0.200  0 ==>
                                    1
                                    242 (Fossa incudis and epitympanic reces)      1   0.500  0 ==>
                                    1
                                    249 (Posttemporal sulcus on the squamosa)      1   0.100  1 -->
                                    0
        node_71 --> Anatoliadelphys 4 (Atlas, cranial facets shape)                1   0.182  1 -->
        0
                                    11 (Axis anterior facets (prezygapophyse)      1   0.222  1 -->
                                    0
                                    43 (Humerus, lateral ridge)                    1   0.154  1 ==>
                                    2
                                    89 (Tibia, distal articulation type)           1   0.143  0 ==>
                                    1
                                    90 (Tibia, posterior shelf articulation)       1   0.333  1 ==>
                                    0
                                    114 (Calcaneal sustentacular facet (ante)      1   0.333  0 -->
                                    1
                                    155 (Paraconid on lower molars)                1   0.333  1 ==>
                                    0
                                    258 (Distinct third trochanter)                1   0.250  1 -->
                                    0
        node_72 --> Peradectidae    92 (Astragalonavicular facet extends on )      1   0.167  0 -->
        1
                                    106 (Medial astragalotibial facet, poste)      1   0.250  0 -->
                                    1
                                    233 (Rostral tympanic process of petrosa)      1   0.125  0 -->
                                    1
                                    249 (Posttemporal sulcus on the squamosa)      1   0.100  1 -->
                                    0
                                    259 (Squamosal epitympanic sinus)              1   0.167  0 ==>
                                    1

***************************************************************************************************

3. Dated analysis - ACCTRAN

P A U P *
Version 4.0a152 for 32-bit Microsoft Windows (built on Jan 26 2017 at 21:47:42)
Sun Apr 02 18:00:39 2017

      -----------------------------NOTICE-----------------------------
        This is an alpha-test version that is still changing rapidly.
        It will expire on 1 Jul 2017.

        Please report bugs to david.swofford@duke.edu
      ----------------------------------------------------------------


paup> describe /apolist;

Tree description:

  Optimality criterion = parsimony
    Character-status summary:
      Of 259 total characters:
        48 characters are of type 'ord' (Wagner)
        211 characters are of type 'unord'
        All characters have equal weight
        1 character is constant
        3 variable characters are parsimony-uninformative
        Number of parsimony-informative characters = 255
    Gaps are treated as "missing"
    Multistate taxa interpreted as uncertainty
    Character-state optimization: Accelerated transformation (ACCTRAN)
                                  AncStates = "standard"

Tree 1 ("TREE1"):

Tree length = 1076
Consistency index (CI) = 0.3141
Homoplasy index (HI) = 0.6859
CI excluding uninformative characters = 0.3116
HI excluding uninformative characters = 0.6884
Retention index (RI) = 0.6056
Rescaled consistency index (RC) = 0.1902

                                                                                                                /------ Ornithorhynchus
      /--------------------------------------------------------------------------------------------------------41
      |                                                                                                         \------ Tachyglossus
      |
      |     /---------------------------------------------------------------------------------------------------------- Vincelestes
      |     |
      |     |                                                                                                   /------ Ukhaatherium
      |     |     /--------------------------------------------------------------------------------------------42
      |     |     |                                                                                             \------ Asioryctes
-----78     |     |
      |     |     |           /---------------------------------------------------------------------------------------- Deltatheridium
      |     |     |           |
      |     |     |           |                                                                           /------------ Mayulestes
      |     |     |           |                                                                           |
      |     |     |           |    /---------------------------------------------------------------------44     /------ Pucadelphys
      |     |     |           |    |                                                                      \----43
      \----77     |           |    |                                                                            \------ Andinodelphys
            |     |           |    |
            |     |           |    |                                                                            /------ Didelphis
            |     |           |    |                                                                      /----45
            |     |           |    |                                                                      |     \------ Monodelphis
            |     |           |    |                       /---------------------------------------------47
            |     |           |    |                       |                                              |     /------ Caluromys
            |     |           |    |                       |                                              \----46
            |     |           |    |                       |                                                    \------ Glironia
            |     |     /----74    |                       |
            |     |     |     |    |                       |                                                    /------ Dasyuroides
            |     |     |     |    |                       |                                              /----48
            |     |     |     |    |                       |                                              |     \------ Dasyurus
            \----76     |     |    |                       |                                        /----49
                  |     |     |    |                       |                                        |     \------------ Phascogale
                  |     |     |    |                       |                                  /----51
                  |     |     |    |                       |                                  |     |           /------ Echymipera
                  |     |     |    |                       |           /---------------------52     \----------50
                  |     |     |    |                       |           |                      |                 \------ Perameles
                  |     |     |    |                       |           |                      |
                  |     |     |    |                 /----66           |                      \------------------------ Notoryctes
                  |     |     |    |                 |     |           |
                  |     |     |    |                 |     |           |     /----------------------------------------- Dromiciops
                  |     |     |    |                 |     |     /----64     |
                  |     |     \---73                 |     |     |     |     |                                  /------ Trichosurus
                  |     |          |                 |     |     |     |     |                            /----53
                  |     |          |                 |     |     |     |     |                            |     \------ Phalanger
                  |     |          |                 |     |     |     |     |           /---------------54
                  |     |          |                 |     |     |     |     |           |                \------------ Cercartetus
                  |     |          |                 |     |     |     \----63           |
                  |     |          |                 |     |     |           |     /----60                      /------ Petaurus
                  |     |          |                 |     |     |           |     |     |    /----------------55
                  |     |          |                 |     |     |           |     |     |    |                 \------ Pseudochirops
                  |     |          |                 |     |     |           |     |     |    |
                  |     |          |                 |     |     |           |     |     \---59     /------------------ Macropus
                  \----75          |           /----69     \----65           |     |          |     |
                        |          |           |     |           |           |     |          \----58           /------ Dendrolagus
                        |          |           |     |           |           \----62                |     /----56
                        |          |           |     |           |                 |                |     |     \------ Thylogale
                        |          |           |     |           |                 |                \----57
                        |          |           |     |           |                 |                      \------------ Dorcopsis
                        |          |           |     |           |                 |
                        |          |           |     |           |                 |                            /------ Vombatus
                        |          |           |     |           |                 \---------------------------61
                        |          |           |     |           |                                              \------ Phascolarctos
                        |          |     /----70     |           |
                        |          |     |     |     |           \----------------------------------------------------- Djarthia
                        |          |     |     |     |
                        |          |     |     |     |                                                          /------ Caenolestes
                        |          |     |     |     |                                                    /----67
                        |          |     |     |     |                                                    |     \------ Palaeothentes
                        |          \----72     |     \---------------------------------------------------68
                        |                |     |                                                          \------------ Herpetotherium
                        |                |     |
                        |                |     \----------------------------------------------------------------------- Didelphodon
                        |                |
                        |                |                                                                      /------ Peradectidae
                        |                \---------------------------------------------------------------------71
                        |                                                                                       \------ Anatoliadelphys
                        |
                        \---------------------------------------------------------------------------------------------- Asiatherium

Apomorphy lists:

              Branch                Character                                                                     Steps     CI   Change
---------------------------------------------------------------------------------------------------------------------------------------
        node_78 --> node_41         3 (Atlas, posterior extent of transverse process)                                 1   1.000  0 -->
        1
                                    5 (Atlas, transverse process ventral to atlantal foramen groove)                  1   0.333  0 -->
                                    1
                                    8 (Axis transverse foramen)                                                       1   0.250  0 -->
                                    1
                                    27 (Thoracic vertebrae, intervertebral foramen enclosed)                          1   1.000  0 -->
                                    1
                                    29 (Metapophyses in third lumbar vertebra anterior to last)                       1   0.250  0 -->
                                    2
                                    33 (Sternal cartilages, ossification (= sternal ribs))                            1   1.000  0 -->
                                    1
                                    36 (Ventral extension of acromion)                                                1   0.500  0 -->
                                    1
                                    38 (Separate large interclavicle)                                                 1   1.000  0 -->
                                    1
                                    49 (Humerus, extension of the deltoid crest)                                      1   0.125  0 -->
                                    1
                                    54 (Humerus, head shape)                                                          1   1.000  0 -->
                                    1
                                    72 (Hyperdevelopment of iliopubic process)                                        1   0.500  0 -->
                                    1
                                    83 (Process on fibula proximal end extends proximally beyond knee)                1   1.000  0 -->
                                    1
                                    135 (Falcula on hallux)                                                           1   0.500  0 -->
                                    1
                                    146 (Number of upper incisors)                                                    4   0.333  1 -->
                                    5
                                    147 (Number of lower incisors)                                                    1   0.286  3 -->
                                    4
                                    148 (Number of upper molars)                                                      1   1.000  1 -->
                                    2
                                    166 (Upper canine)                                                                1   0.333  0 -->
                                    1
                                    179 (Maxillofrontal contact)                                                      1   0.250  0 -->
                                    1
                                    196 (Shape of nasals)                                                             1   0.333  0 -->
                                    1
                                    206 (Manubrial-incudal lever-arm ratio)                                           1   0.333  0 -->
                                    1
                                    212 (Portion of paraseptal cartilage is ring-shaped in cross section)             1   0.500  0 -->
                                    1
                                    214 (Pouch type in mammary area)                                                  1   0.571  0 -->
                                    3
                                    236 (Inferior petrosal sinus)                                                     1   1.000  0 -->
                                    2
                                    247 (Imprint of the transverse sinus bifurcation on the petrosal)                 1   0.167  0 -->
                                    1
                                    249 (Posttemporal sulcus on the squamosal surface of the petrosal)                1   0.111  0 -->
                                    1
        node_41 --> Ornithorhynchus 12 (Suture between rib and axis is visible)                                       1   0.200  0 -->
        1
                                    14 (C3-C4 ventral sagittal process)                                               1   0.500  0 ==>
                                    1
                                    20 (C7 transverse foramen)                                                        2   0.167  0 -->
                                    2
                                    44 (Humerus, capitulum for radius)                                                1   0.167  0 ==>
                                    1
                                    67 (Plane of the articular surface trapezium-Mc I in relation to other carp)      1   0.143  0 -->
                                    1
                                    91 (Astragalus, angle between medial and lateral facets for tibia)                1   0.143  1 ==>
                                    0
                                    104 (Astragalus, ridge between medial and lateral astragalotibial facets)         1   0.143  0 ==>
                                    1
                                    107 (Astragalonavicular facet connection with sustentacular facet)                1   0.143  1 ==>
                                    0
                                    112 (Calcaneal anterior peroneal tubercle shape)                                  1   0.400  1 ==>
                                    0
                                    133 (Navicular size)                                                              1   0.667  1 ==>
                                    2
                                    222 (Expansion of the crista petrosa into a salient crest that may cover th)      1   0.167  0 ==>
                                    1
                                    225 (Internal acoustic meatus)                                                    1   0.143  0 -->
                                    1
        node_41 --> Tachyglossus    1 (Atlantal foramen)                                                              1   0.167  0 -->
        1
                                    4 (Atlas, cranial facets shape)                                                   1   0.182  1 ==>
                                    0
                                    18 (C6 transverse process posterior extension)                                    1   0.167  1 ==>
                                    0
                                    19 (C6 spinous process)                                                           1   0.200  1 ==>
                                    2
                                    60 (Radius, articular facet for humerus)                                          1   0.250  0 -->
                                    1
                                    61 (Lunate)                                                                       2   0.333  2 ==>
                                    0
                                    66 (Trapezium, number of distal heads)                                            1   0.500  0 ==>
                                    1
                                    91 (Astragalus, angle between medial and lateral facets for tibia)                1   0.143  1 -->
                                    2
                                    93 (Astragalonavicular facet extends on ventromedial area of head)                1   0.250  0 -->
                                    1
                                    94 (Astragalus, dimensions of facet for navicular in distal view)                 1   0.143  0 ==>
                                    1
                                    95 (Astragalar medial plantar tuberosity (ampt) visibility in dorsal view)        1   0.100  0 ==>
                                    1
                                    112 (Calcaneal anterior peroneal tubercle shape)                                  1   0.400  1 ==>
                                    2
                                    113 (Calcaneal anterior peroneal tubercle position)                               1   0.222  1 ==>
                                    2
                                    120 (Calcaneal sustentacular facet anterior edge)                                 1   0.250  0 ==>
                                    1
                                    122 (Calcaneal facet for fibula orientation)                                      1   0.667  1 ==>
                                    0
                                    127 (Cuboidcalcaneal facet)                                                       1   0.750  0 ==>
                                    1
                                    145 (Foot ungual phalanx of digit IV, proximal view)                              2   0.222  0 ==>
                                    2
                                    191 (Carotid foramen position)                                                    1   0.400  0 ==>
                                    2
                                    214 (Pouch type in mammary area)                                                  1   0.571  3 -->
                                    4
                                    218 (Cavum supracochleare)                                                        1   0.400  0 -->
                                    1
                                    220 (Fossa subarcuata)                                                            1   0.500  0 ==>
                                    1
                                    230 (Lateral flange)                                                              1   0.500  0 -->
                                    1
                                    238 (Mastoid tympanic process)                                                    1   0.286  0 -->
                                    2
                                    252 (Sulcus for stapedial artery)                                                 1   0.500  0 ==>
                                    1
        node_78 --> node_77         9 (Axis posterior spinous process extension)                                      1   0.333  0 -->
        1
                                    21 (Articulation among cervical vertebrae)                                        1   1.000  0 -->
                                    1
                                    23 (T1 transverse process)                                                        1   1.000  0 -->
                                    1
                                    25 (First thoracic vertebra with a tall spinous process (relative to other )      1   0.250  0 -->
                                    1
                                    26 (First thoracic vertebrae with prezygapophysis facing laterally)               2   0.286  0 -->
                                    2
                                    28 (Last lumbar vertebra, foramen on dorsal arch)                                 1   0.200  0 -->
                                    1
                                    34 (Ribs, articulation with sternum)                                              1   0.500  0 -->
                                    1
                                    35 (Coracoid process)                                                             1   0.273  0 -->
                                    1
                                    46 (Humerus, olecranon fossa or foramen)                                          1   0.429  0 -->
                                    1
                                    50 (Humerus trochlea)                                                             1   1.000  0 -->
                                    1
                                    55 (Humerus, capitulum lateral extension)                                         1   0.250  0 -->
                                    1
                                    57 (Ulna, proximal epiphysis, distal most portion of articular surface for )      1   0.500  0 -->
                                    1
                                    58 (Ulna, coronoid process)                                                       1   1.000  0 -->
                                    1
                                    62 (Prepollex)                                                                    1   0.200  0 -->
                                    1
                                    71 (Relative size of obturator foramen)                                           1   0.500  0 -->
                                    1
                                    73 (Pelvis, acetabular notch)                                                     1   1.000  0 -->
                                    1
                                    84 (Sesamoids in articular area between tibia, fibula, and astragalus (or U)      1   0.222  0 -->
                                    1
                                    88 (Tibia posterior shelf)                                                        1   0.286  0 -->
                                    1
                                    101 (Astragalar canal)                                                            1   0.200  0 -->
                                    1
                                    102 (Ectal facet major dimension orientation)                                     1   0.500  0 -->
                                    1
                                    108 (Calcaneal sustentacular facet on sustentaculum)                              1   1.000  0 -->
                                    1
                                    126 (Cuboid medial plantar process forms groove)                                  1   0.167  0 -->
                                    1
                                    144 (Mt III thickness relative to that of MtI)                                    1   0.429  0 -->
                                    1
                                    158 (P1)                                                                          1   0.250  0 -->
                                    1
                                    159 (Lower p2)                                                                    2   0.250  0 -->
                                    2
                                    160 (Upper P2)                                                                    2   0.286  0 -->
                                    2
                                    165 (Lower canine)                                                                2   0.286  0 -->
                                    2
                                    180 (Lacrimal tubercle)                                                           1   0.167  0 -->
                                    1
                                    200 (Minor palatine foramen)                                                      1   0.333  0 -->
                                    1
                                    201 (Hypoglossal foramina)                                                        2   0.500  0 -->
                                    2
                                    211 (Paraseptal cartilage shape)                                                  1   0.400  0 -->
                                    1
                                    213 (Sperm pairing in epididymis)                                                 1   0.500  0 -->
                                    1
                                    215 (Mammary count)                                                               2   0.500  0 -->
                                    2
        node_77 --> Vincelestes     1 (Atlantal foramen)                                                              1   0.167  0 -->
        1
                                    10 (Axis extra pair of transverse processes on the ventral surface of the b)      1   0.333  0 ==>
                                    1
                                    20 (C7 transverse foramen)                                                        2   0.167  0 -->
                                    2
                                    39 (Infraspinous fossa width)                                                     1   0.333  0 -->
                                    1
                                    91 (Astragalus, angle between medial and lateral facets for tibia)                1   0.143  1 -->
                                    2
                                    109 (Ectal facet longest dimension)                                               1   0.182  1 ==>
                                    0
                                    151 (Paracone versus metacone size in M2)                                         1   0.375  0 -->
                                    {12}
                                    162 (Size upper I3 vs. I2)                                                        1   0.154  0 -->
                                    1
                                    178 (Maximum maxilla (palatal portion) length/width ratio)                        1   0.167  1 ==>
                                    0
                                    195 (Dorsal margin of foramen magnum)                                             1   0.333  0 -->
                                    1
        node_77 --> node_76         11 (Axis anterior facets (prezygapophyses) and dens connection)                   1   0.222  2 ==>
        1
                                    24 (T1 transverse process level)                                                  1   0.125  0 -->
                                    1
                                    35 (Coracoid process)                                                             1   0.273  1 -->
                                    2
                                    89 (Tibia, distal articulation type)                                              1   0.143  1 -->
                                    0
                                    92 (Astragalonavicular facet extends on medial side of head)                      1   0.167  0 -->
                                    1
                                    93 (Astragalonavicular facet extends on ventromedial area of head)                1   0.250  0 -->
                                    1
                                    97 (Astragalar neck)                                                              1   1.000  0 ==>
                                    1
                                    147 (Number of lower incisors)                                                    3   0.286  3 ==>
                                    0
                                    177 (Posterior-most point of premaxillo-nasal contact)                            1   0.143  0 -->
                                    1
                                    183 (Postglenoid process)                                                         1   1.000  0 ==>
                                    1
                                    186 (Postglenoid foramen)                                                         1   1.000  0 ==>
                                    1
                                    190 (Foramen ovale position)                                                      1   0.429  0 -->
                                    1
                                    197 (Septomaxilla)                                                                1   1.000  1 ==>
                                    0
                                    218 (Cavum supracochleare)                                                        1   0.400  0 -->
                                    1
                                    219 (Cavum epiptericum floored by)                                                1   0.600  0 -->
                                    1
                                    223 (Anterior lamina of petrosal exposure on the lateral wall of the brainc)      1   1.000  0 ==>
                                    2
                                    225 (Internal acoustic meatus)                                                    1   0.143  0 -->
                                    1
                                    228 (Epitympanic wing of petrosal (1))                                            1   1.000  0 ==>
                                    1
                                    230 (Lateral flange)                                                              1   0.500  0 -->
                                    1
                                    234 (Tympanic aperture of hiatus Fallopii)                                        1   0.143  2 -->
                                    1
                                    236 (Inferior petrosal sinus)                                                     1   1.000  0 -->
                                    1
                                    237 (Mastoid exposure)                                                            1   0.333  0 -->
                                    1
                                    238 (Mastoid tympanic process)                                                    1   0.286  0 -->
                                    1
                                    239 (Caudal tympanic process of petrosal (1))                                     1   1.000  0 ==>
                                    1
                                    250 (Posttemporal notch/foramen)                                                  1   0.143  0 -->
                                    1
                                    251 (Transpromontorial sulcus)                                                    1   1.000  0 -->
                                    1
                                    253 (Cochlear coiling)                                                            1   1.000  0 ==>
                                    1
        node_76 --> node_42         15 (C5 transverse process displays two heads)                                     1   0.250  1 -->
        0
                                    19 (C6 spinous process)                                                           1   0.200  1 -->
                                    0
                                    41 (Infraspinous/supraspinous fossa width at neck level)                          1   0.250  1 -->
                                    2
                                    53 (Humerus distal end size)                                                      1   0.200  1 -->
                                    0
                                    67 (Plane of the articular surface trapezium-Mc I in relation to other carp)      1   0.143  0 -->
                                    1
                                    96 (Astragalus, angle between facet for fibula and lateral facet for tibia)       1   0.400  0 ==>
                                    1
                                    99 (Astragalar sustentacular facet medial extent)                                 1   1.000  0 ==>
                                    1
                                    104 (Astragalus, ridge between medial and lateral astragalotibial facets)         1   0.143  0 ==>
                                    1
                                    105 (Astragalus, ridge between lateral astragalotibial and astragalofibular)      1   0.143  0 ==>
                                    1
                                    114 (Calcaneal sustentacular facet (anterior part) mesiolateral orientation)      1   0.250  0 ==>
                                    1
                                    146 (Number of upper incisors)                                                    1   0.333  1 ==>
                                    0
                                    180 (Lacrimal tubercle)                                                           1   0.167  1 -->
                                    0
                                    182 (Ectotympanic shape)                                                          1   0.333  0 -->
                                    1
                                    187 (Postglenoid foramen position)                                                1   0.667  0 -->
                                    1
                                    190 (Foramen ovale position)                                                      1   0.429  1 -->
                                    3
                                    200 (Minor palatine foramen)                                                      1   0.333  1 -->
                                    0
                                    201 (Hypoglossal foramina)                                                        1   0.500  2 -->
                                    1
                                    202 (Optic foramen)                                                               1   1.000  0 -->
                                    1
                                    219 (Cavum epiptericum floored by)                                                1   0.600  1 -->
                                    3
                                    238 (Mastoid tympanic process)                                                    1   0.286  1 -->
                                    2
                                    246 (Prootic canal)                                                               1   0.167  0 -->
                                    1
                                    249 (Posttemporal sulcus on the squamosal surface of the petrosal)                1   0.111  0 -->
                                    1
        node_42 --> Ukhaatherium    5 (Atlas, transverse process ventral to atlantal foramen groove)                  1   0.333  0 ==>
        1
                                    24 (T1 transverse process level)                                                  1   0.125  1 -->
                                    0
                                    113 (Calcaneal anterior peroneal tubercle position)                               1   0.222  1 ==>
                                    2
        node_42 --> Asioryctes      113 (Calcaneal anterior peroneal tubercle position)                               1   0.222  1 ==>
        0
        node_76 --> node_75         11 (Axis anterior facets (prezygapophyses) and dens connection)                   1   0.222  1 -->
        0
                                    43 (Humerus, lateral ridge)                                                       1   0.154  0 -->
                                    1
                                    60 (Radius, articular facet for humerus)                                          1   0.250  0 -->
                                    1
                                    81 (Fibula lateral distal process)                                                1   0.333  0 -->
                                    1
                                    98 (Astragalus, relative width of head and neck)                                  1   1.000  0 -->
                                    1
                                    101 (Astragalar canal)                                                            1   0.200  1 -->
                                    0
                                    118 (Calcaneal plantar tubercle)                                                  1   0.333  0 -->
                                    1
                                    139 (Mt II and Mt III proximal ends)                                              1   0.400  1 -->
                                    0
                                    148 (Number of upper molars)                                                      1   1.000  1 -->
                                    0
                                    156 (Intersection of cristid obliqua with trigonid on m2)                         1   0.250  0 -->
                                    1
                                    167 (Number of roots on upper canine)                                             1   1.000  0 -->
                                    1
                                    168 (Lower i2 (i3 of Hershkovitz) staggered or not staggered)                     1   0.250  0 -->
                                    1
                                    171 (Marsupial pattern of dental replacement)                                     1   1.000  0 -->
                                    1
                                    174 (Angular process medially inflected)                                          1   0.333  0 -->
                                    1
                                    199 (Premaxilla, palatal process)                                                 1   0.167  0 -->
                                    1
                                    252 (Sulcus for stapedial artery)                                                 1   0.500  0 -->
                                    1
        node_75 --> node_74         63 (Distolateral process of scaphoid separates dorsally lunate from magnum)       1   0.400  0 -->
        1
                                    70 (Tuberosity for rectus femoris m.)                                             1   0.222  0 -->
                                    1
        node_74 --> Deltatheridium  109 (Ectal facet longest dimension)                                               1   0.182  1 ==>
        0
                                    147 (Number of lower incisors)                                                    1   0.286  0 -->
                                    1
                                    156 (Intersection of cristid obliqua with trigonid on m2)                         1   0.250  1 -->
                                    0
                                    218 (Cavum supracochleare)                                                        1   0.400  1 -->
                                    2
                                    225 (Internal acoustic meatus)                                                    1   0.143  1 -->
                                    0
                                    250 (Posttemporal notch/foramen)                                                  1   0.143  1 -->
                                    0
        node_74 --> node_73         151 (Paracone versus metacone size in M2)                                         2   0.375  0 ==>
        2
                                    179 (Maxillofrontal contact)                                                      1   0.250  0 -->
                                    1
                                    243 (Petrosal crest)                                                              1   0.250  0 -->
                                    1
                                    244 (Petrosal contribution to the lateral wall of the epitympanic recess (1)      1   1.000  0 ==>
                                    1
                                    257 (Posterior cingulid on lower molars)                                          1   0.200  0 ==>
                                    1
        node_73 --> node_44         10 (Axis extra pair of transverse processes on the ventral surface of the b)      1   0.333  0 ==>
        1
                                    44 (Humerus, capitulum for radius)                                                1   0.167  0 ==>
                                    1
                                    51 (Humerus, proximal extension of capitulum and trochlea)                        1   0.200  1 -->
                                    0
                                    65 (Magnum, facet with MC III)                                                    1   0.250  1 -->
                                    0
                                    75 (Epipubic bones proximal size)                                                 1   0.250  1 -->
                                    0
                                    77 (Relative height of greater trochanter / femoral head)                         1   0.125  0 -->
                                    1
                                    80 (Fibula proximal posterior extension beyond the area of contact with the)      1   0.333  1 -->
                                    0
                                    82 (Articulation between femur and fibula)                                        1   0.500  1 -->
                                    0
                                    91 (Astragalus, angle between medial and lateral facets for tibia)                1   0.143  1 ==>
                                    0
                                    92 (Astragalonavicular facet extends on medial side of head)                      1   0.167  1 -->
                                    0
                                    93 (Astragalonavicular facet extends on ventromedial area of head)                1   0.250  1 -->
                                    0
                                    94 (Astragalus, dimensions of facet for navicular in distal view)                 1   0.143  0 -->
                                    1
                                    95 (Astragalar medial plantar tuberosity (ampt) visibility in dorsal view)        1   0.100  0 ==>
                                    1
                                    146 (Number of upper incisors)                                                    1   0.333  1 ==>
                                    0
                                    226 (Deep groove for internal carotid artery excavated on anterior pole of )      1   1.000  0 ==>
                                    1
                                    227 (Deep and large fossa for the tensor tympani muscle excavated on the an)      1   1.000  0 ==>
                                    1
                                    234 (Tympanic aperture of hiatus Fallopii)                                        1   0.143  1 -->
                                    0
                                    249 (Posttemporal sulcus on the squamosal surface of the petrosal)                1   0.111  0 -->
                                    1
                                    254 (Tympanic sinus formed in the lateral trough (or anterolateral expansio)      1   1.000  0 ==>
                                    1
        node_44 --> Mayulestes      35 (Coracoid process)                                                             1   0.273  2 -->
        1
                                    49 (Humerus, extension of the deltoid crest)                                      1   0.125  0 ==>
                                    1
                                    52 (Humerus, medial epicondyle size)                                              1   0.125  1 ==>
                                    0
                                    101 (Astragalar canal)                                                            1   0.200  0 -->
                                    1
                                    179 (Maxillofrontal contact)                                                      1   0.250  1 -->
                                    0
                                    246 (Prootic canal)                                                               1   0.167  0 ==>
                                    1
        node_44 --> node_43         14 (C3-C4 ventral sagittal process)                                               1   0.500  0 -->
        1
                                    41 (Infraspinous/supraspinous fossa width at neck level)                          1   0.250  1 ==>
                                    2
                                    42 (Humerus, medial relief for teres major m.)                                    1   0.143  1 -->
                                    0
                                    152 (Centrocrista shape)                                                          1   0.200  0 ==>
                                    1
                                    177 (Posterior-most point of premaxillo-nasal contact)                            1   0.143  1 -->
                                    0
                                    199 (Premaxilla, palatal process)                                                 1   0.167  1 ==>
                                    0
                                    223 (Anterior lamina of petrosal exposure on the lateral wall of the brainc)      1   1.000  2 -->
                                    1
                                    231 (Broad shelf of bone surrounding fenestra cochleae and making a separat)      1   1.000  0 ==>
                                    1
        node_43 --> Pucadelphys     77 (Relative height of greater trochanter / femoral head)                         1   0.125  1 -->
        0
                                    154 (Trigonid versus talonid width)                                               1   0.250  0 ==>
                                    1
                                    162 (Size upper I3 vs. I2)                                                        1   0.154  0 -->
                                    1
        node_43 --> Andinodelphys   18 (C6 transverse process posterior extension)                                    1   0.167  1 ==>
        0
                                    51 (Humerus, proximal extension of capitulum and trochlea)                        1   0.200  0 -->
                                    1
                                    164 (Hypoconulid absent or present)                                               1   0.200  1 ==>
                                    0
                                    180 (Lacrimal tubercle)                                                           1   0.167  1 -->
                                    0
                                    192 (Transverse canal foramen)                                                    1   0.333  0 ==>
                                    1
        node_73 --> node_72         4 (Atlas, cranial facets shape)                                                   1   0.182  1 ==>
        0
                                    20 (C7 transverse foramen)                                                        2   0.167  0 -->
                                    2
                                    25 (First thoracic vertebra with a tall spinous process (relative to other )      1   0.250  1 -->
                                    0
                                    59 (Distal process of ulna)                                                       1   1.000  1 -->
                                    0
                                    60 (Radius, articular facet for humerus)                                          1   0.250  1 -->
                                    0
                                    89 (Tibia, distal articulation type)                                              1   0.143  0 -->
                                    1
                                    114 (Calcaneal sustentacular facet (anterior part) mesiolateral orientation)      1   0.250  0 -->
                                    1
                                    115 (Calcaneal sustentacular facet anteroposterior orientation)                   1   0.200  0 ==>
                                    1
                                    129 (Cuboidcalcaneal facet outer shelf)                                           1   0.250  0 -->
                                    1
                                    162 (Size upper I3 vs. I2)                                                        1   0.154  0 -->
                                    1
                                    180 (Lacrimal tubercle)                                                           1   0.167  1 -->
                                    0
                                    192 (Transverse canal foramen)                                                    1   0.333  0 ==>
                                    1
                                    194 (Intramural transverse canal)                                                 1   0.333  0 ==>
                                    1
                                    198 (Palatal vacuities)                                                           2   0.222  0 -->
                                    2
                                    219 (Cavum epiptericum floored by)                                                1   0.600  1 ==>
                                    2
                                    232 (Rostral tympanic process of petrosal (1))                                    1   0.333  0 ==>
                                    1
                                    245 (Petrosal contribution to the lateral wall of the epitympanic recess (2)      1   0.400  0 -->
                                    1
                                    258 (Distinct third trochanter)                                                   1   0.333  1 -->
                                    0
        node_72 --> node_70         8 (Axis transverse foramen)                                                       1   0.250  0 -->
        1
                                    11 (Axis anterior facets (prezygapophyses) and dens connection)                   1   0.222  0 -->
                                    1
                                    22 (Articulation between C4-C5 bodies type)                                       1   0.500  0 -->
                                    1
                                    42 (Humerus, medial relief for teres major m.)                                    1   0.143  1 -->
                                    0
                                    88 (Tibia posterior shelf)                                                        1   0.286  1 -->
                                    2
                                    104 (Astragalus, ridge between medial and lateral astragalotibial facets)         1   0.143  0 -->
                                    1
                                    109 (Ectal facet longest dimension)                                               1   0.182  1 -->
                                    2
                                    110 (Ectal facet longest axis when straight)                                      1   1.000  0 -->
                                    1
                                    113 (Calcaneal anterior peroneal tubercle position)                               1   0.222  1 ==>
                                    2
                                    152 (Centrocrista shape)                                                          1   0.200  0 ==>
                                    1
                                    154 (Trigonid versus talonid width)                                               1   0.250  0 ==>
                                    1
                                    181 (Alisphenoid tympanic wing)                                                   2   0.500  0 ==>
                                    2
                                    255 (Squamosal contribution to hypotympanic sinus roof)                           1   0.500  1 -->
                                    0
        node_70 --> node_69         123 (Calcaneocuboid facet of the calcaneum)                                       1   1.000  0 ==>
        2
                                    157 (Upper incisor arcade shape)                                                  1   0.250  0 -->
                                    1
                                    257 (Posterior cingulid on lower molars)                                          1   0.200  1 -->
                                    0
        node_69 --> node_66         1 (Atlantal foramen)                                                              1   0.167  0 -->
        1
                                    16 (C5 transverse process heads overlap transversally)                            1   0.500  1 ==>
                                    0
                                    26 (First thoracic vertebrae with prezygapophysis facing laterally)               1   0.286  2 -->
                                    1
                                    32 (Prehensile tail)                                                              1   0.250  0 -->
                                    1
                                    39 (Infraspinous fossa width)                                                     1   0.333  0 -->
                                    1
                                    41 (Infraspinous/supraspinous fossa width at neck level)                          1   0.250  1 ==>
                                    2
                                    43 (Humerus, lateral ridge)                                                       1   0.154  1 -->
                                    0
                                    70 (Tuberosity for rectus femoris m.)                                             1   0.222  1 ==>
                                    0
                                    95 (Astragalar medial plantar tuberosity (ampt) visibility in dorsal view)        1   0.100  0 -->
                                    1
                                    105 (Astragalus, ridge between lateral astragalotibial and astragalofibular)      1   0.143  0 -->
                                    1
                                    109 (Ectal facet longest dimension)                                               2   0.182  2 ==>
                                    0
                                    121 (Calcaneal facet for fibula)                                                  1   0.200  1 ==>
                                    0
                                    139 (Mt II and Mt III proximal ends)                                              1   0.400  0 -->
                                    1
                                    140 (Hallux opposability (articulation Mt I with entocuneiform))                  1   0.500  0 -->
                                    1
                                    144 (Mt III thickness relative to that of MtI)                                    1   0.429  1 -->
                                    0
                                    205 (Ossicular axis)                                                              1   0.667  0 -->
                                    1
                                    208 (Stapedial foramen visible)                                                   1   0.333  0 -->
                                    1
                                    258 (Distinct third trochanter)                                                   1   0.333  0 -->
                                    1
        node_66 --> node_47         2 (Atlas transverse foramen)                                                      1   0.250  0 -->
        1
                                    4 (Atlas, cranial facets shape)                                                   1   0.182  0 ==>
                                    1
                                    22 (Articulation between C4-C5 bodies type)                                       1   0.500  1 -->
                                    0
                                    49 (Humerus, extension of the deltoid crest)                                      1   0.125  0 -->
                                    1
                                    66 (Trapezium, number of distal heads)                                            1   0.500  0 ==>
                                    1
                                    123 (Calcaneocuboid facet of the calcaneum)                                       1   1.000  2 ==>
                                    1
                                    125 (Calcaneum accessory facet anterior to sustentacular facet)                   1   0.333  0 -->
                                    1
                                    129 (Cuboidcalcaneal facet outer shelf)                                           1   0.250  1 -->
                                    0
                                    136 (Prehallux)                                                                   1   0.500  0 ==>
                                    1
                                    141 (Ridge on proximal articular facet of Mt I)                                   1   1.000  0 ==>
                                    1
                                    146 (Number of upper incisors)                                                    1   0.333  1 ==>
                                    0
                                    181 (Alisphenoid tympanic wing)                                                   1   0.500  2 -->
                                    1
                                    211 (Paraseptal cartilage shape)                                                  1   0.400  1 -->
                                    0
                                    224 (Anterior lamina of petrosal)                                                 1   0.143  0 -->
                                    1
                                    247 (Imprint of the transverse sinus bifurcation on the petrosal)                 1   0.167  0 -->
                                    1
                                    250 (Posttemporal notch/foramen)                                                  1   0.143  1 -->
                                    0
        node_47 --> node_45         25 (First thoracic vertebra with a tall spinous process (relative to other )      1   0.250  0 -->
        1
                                    26 (First thoracic vertebrae with prezygapophysis facing laterally)               1   0.286  1 -->
                                    2
                                    51 (Humerus, proximal extension of capitulum and trochlea)                        1   0.200  1 -->
                                    0
                                    67 (Plane of the articular surface trapezium-Mc I in relation to other carp)      1   0.143  0 ==>
                                    1
                                    95 (Astragalar medial plantar tuberosity (ampt) visibility in dorsal view)        1   0.100  1 -->
                                    0
                                    215 (Mammary count)                                                               2   0.500  2 ==>
                                    4
        node_45 --> Didelphis       9 (Axis posterior spinous process extension)                                      1   0.333  1 ==>
        0
                                    19 (C6 spinous process)                                                           1   0.200  1 ==>
                                    2
                                    40 (Scapular spine width at neck level)                                           1   0.333  2 ==>
                                    1
                                    41 (Infraspinous/supraspinous fossa width at neck level)                          1   0.250  2 ==>
                                    1
                                    44 (Humerus, capitulum for radius)                                                1   0.167  0 ==>
                                    1
                                    84 (Sesamoids in articular area between tibia, fibula, and astragalus (or U)      1   0.222  1 -->
                                    0
                                    91 (Astragalus, angle between medial and lateral facets for tibia)                1   0.143  1 ==>
                                    2
                                    143 (Mt III thickness relative to that of Mt IV)                                  1   0.333  1 ==>
                                    0
                                    177 (Posterior-most point of premaxillo-nasal contact)                            1   0.143  1 -->
                                    0
                                    195 (Dorsal margin of foramen magnum)                                             1   0.333  0 ==>
                                    1
                                    214 (Pouch type in mammary area)                                                  1   0.571  0 ==>
                                    1
                                    225 (Internal acoustic meatus)                                                    1   0.143  1 ==>
                                    0
        node_45 --> Monodelphis     20 (C7 transverse foramen)                                                        2   0.167  2 ==>
        0
                                    39 (Infraspinous fossa width)                                                     1   0.333  1 -->
                                    0
                                    43 (Humerus, lateral ridge)                                                       1   0.154  0 -->
                                    1
                                    55 (Humerus, capitulum lateral extension)                                         1   0.250  1 ==>
                                    0
                                    105 (Astragalus, ridge between lateral astragalotibial and astragalofibular)      1   0.143  1 -->
                                    0
                                    112 (Calcaneal anterior peroneal tubercle shape)                                  1   0.400  1 ==>
                                    0
                                    113 (Calcaneal anterior peroneal tubercle position)                               1   0.222  2 ==>
                                    1
                                    126 (Cuboid medial plantar process forms groove)                                  1   0.167  1 -->
                                    0
        node_47 --> node_46         35 (Coracoid process)                                                             1   0.273  2 ==>
        1
                                    42 (Humerus, medial relief for teres major m.)                                    1   0.143  0 -->
                                    1
                                    56 (Humerus, shaft curvature)                                                     1   0.200  1 ==>
                                    0
                                    237 (Mastoid exposure)                                                            1   0.333  1 -->
                                    0
        node_46 --> Caluromys       19 (C6 spinous process)                                                           1   0.200  1 ==>
        2
                                    26 (First thoracic vertebrae with prezygapophysis facing laterally)               1   0.286  1 ==>
                                    0
                                    40 (Scapular spine width at neck level)                                           1   0.333  2 ==>
                                    1
                                    49 (Humerus, extension of the deltoid crest)                                      1   0.125  1 -->
                                    0
                                    84 (Sesamoids in articular area between tibia, fibula, and astragalus (or U)      1   0.222  1 -->
                                    0
                                    151 (Paracone versus metacone size in M2)                                         1   0.375  2 ==>
                                    1
                                    174 (Angular process medially inflected)                                          1   0.333  1 ==>
                                    0
                                    177 (Posterior-most point of premaxillo-nasal contact)                            1   0.143  1 -->
                                    0
                                    178 (Maximum maxilla (palatal portion) length/width ratio)                        1   0.167  1 ==>
                                    0
                                    181 (Alisphenoid tympanic wing)                                                   1   0.500  1 -->
                                    2
                                    192 (Transverse canal foramen)                                                    1   0.333  1 ==>
                                    0
                                    198 (Palatal vacuities)                                                           2   0.222  2 ==>
                                    0
                                    199 (Premaxilla, palatal process)                                                 1   0.167  1 ==>
                                    0
                                    249 (Posttemporal sulcus on the squamosal surface of the petrosal)                1   0.111  0 ==>
                                    1
                                    250 (Posttemporal notch/foramen)                                                  1   0.143  0 -->
                                    1
        node_46 --> Glironia        2 (Atlas transverse foramen)                                                      1   0.250  1 -->
        0
                                    48 (Humerus, greater tuberosity height relative to humeral head height)           1   0.167  0 ==>
                                    1
                                    63 (Distolateral process of scaphoid separates dorsally lunate from magnum)       1   0.400  1 ==>
                                    0
                                    75 (Epipubic bones proximal size)                                                 1   0.250  1 ==>
                                    0
                                    86 (Tibia length relative to femur length)                                        1   0.250  1 ==>
                                    0
                                    107 (Astragalonavicular facet connection with sustentacular facet)                1   0.143  1 ==>
                                    0
                                    157 (Upper incisor arcade shape)                                                  1   0.250  1 -->
                                    0
                                    233 (Rostral tympanic process of petrosal (2))                                    1   0.143  0 ==>
                                    1
        node_66 --> node_65         17 (C5 and T1 body length)                                                        1   0.333  0 -->
        1
                                    28 (Last lumbar vertebra, foramen on dorsal arch)                                 1   0.200  1 -->
                                    0
                                    55 (Humerus, capitulum lateral extension)                                         1   0.250  1 -->
                                    0
                                    62 (Prepollex)                                                                    1   0.200  1 -->
                                    0
                                    91 (Astragalus, angle between medial and lateral facets for tibia)                1   0.143  1 ==>
                                    2
                                    104 (Astragalus, ridge between medial and lateral astragalotibial facets)         1   0.143  1 -->
                                    0
                                    119 (Calcaneal sustentacular facet and ectal facet merging)                       2   0.286  0 ==>
                                    2
                                    143 (Mt III thickness relative to that of Mt IV)                                  1   0.333  1 -->
                                    0
                                    147 (Number of lower incisors)                                                    1   0.286  0 -->
                                    1
                                    157 (Upper incisor arcade shape)                                                  1   0.250  1 -->
                                    0
                                    168 (Lower i2 (i3 of Hershkovitz) staggered or not staggered)                     1   0.250  1 -->
                                    0
                                    172 (Parietal-alisphenoid or squamosal-frontal contact on braincase)              1   0.250  0 -->
                                    1
                                    178 (Maximum maxilla (palatal portion) length/width ratio)                        1   0.167  1 -->
                                    0
                                    189 (Size of incisura tympanica)                                                  1   0.500  1 -->
                                    0
                                    190 (Foramen ovale position)                                                      1   0.429  1 -->
                                    2
                                    204 (Malleolar neck)                                                              1   0.500  0 -->
                                    1
                                    210 (Paraseptal cartilage dips down vertically by the side of nasopalatine )      1   0.500  0 -->
                                    1
                                    213 (Sperm pairing in epididymis)                                                 1   0.500  1 -->
                                    0
                                    214 (Pouch type in mammary area)                                                  1   0.571  0 -->
                                    2
                                    222 (Expansion of the crista petrosa into a salient crest that may cover th)      1   0.167  0 -->
                                    1
                                    238 (Mastoid tympanic process)                                                    1   0.286  1 ==>
                                    2
                                    246 (Prootic canal)                                                               1   0.167  0 -->
                                    1
                                    248 (Foramina on the sigmoid sinus and/or prootic sinus, apparently connect)      1   0.250  0 ==>
                                    1
                                    259 (Squamosal epitympanic sinus)                                                 1   0.167  0 -->
                                    1
        node_65 --> node_64         107 (Astragalonavicular facet connection with sustentacular facet)                1   0.143  1 ==>
        0
                                    112 (Calcaneal anterior peroneal tubercle shape)                                  1   0.400  1 ==>
                                    0
                                    233 (Rostral tympanic process of petrosal (2))                                    1   0.143  0 -->
                                    1
                                    235 (Stylomastoid foramen)                                                        1   0.200  0 -->
                                    1
                                    240 (Caudal tympanic process of petrosal (2))                                     1   0.250  0 ==>
                                    1
                                    241 (Petrosal plate)                                                              1   0.333  0 -->
                                    1
                                    245 (Petrosal contribution to the lateral wall of the epitympanic recess (2)      1   0.400  1 -->
                                    2
                                    249 (Posttemporal sulcus on the squamosal surface of the petrosal)                1   0.111  0 ==>
                                    1
        node_64 --> node_52         1 (Atlantal foramen)                                                              1   0.167  1 -->
        0
                                    12 (Suture between rib and axis is visible)                                       1   0.200  0 -->
                                    1
                                    20 (C7 transverse foramen)                                                        2   0.167  2 ==>
                                    0
                                    24 (T1 transverse process level)                                                  1   0.125  1 -->
                                    0
                                    29 (Metapophyses in third lumbar vertebra anterior to last)                       1   0.250  0 -->
                                    2
                                    32 (Prehensile tail)                                                              1   0.250  1 -->
                                    0
                                    35 (Coracoid process)                                                             1   0.273  2 -->
                                    3
                                    39 (Infraspinous fossa width)                                                     1   0.333  1 -->
                                    0
                                    44 (Humerus, capitulum for radius)                                                1   0.167  0 ==>
                                    1
                                    77 (Relative height of greater trochanter / femoral head)                         1   0.125  0 -->
                                    1
                                    79 (Fibula proximal medial accessory shelf)                                       1   0.333  0 -->
                                    1
                                    84 (Sesamoids in articular area between tibia, fibula, and astragalus (or U)      1   0.222  1 -->
                                    0
                                    88 (Tibia posterior shelf)                                                        2   0.286  2 -->
                                    0
                                    89 (Tibia, distal articulation type)                                              1   0.143  1 -->
                                    0
                                    104 (Astragalus, ridge between medial and lateral astragalotibial facets)         1   0.143  0 -->
                                    1
                                    111 (Calcaneal anterior peroneal tubercle)                                        1   0.250  1 -->
                                    0
                                    113 (Calcaneal anterior peroneal tubercle position)                               1   0.222  2 -->
                                    1
                                    120 (Calcaneal sustentacular facet anterior edge)                                 1   0.250  0 -->
                                    1
                                    121 (Calcaneal facet for fibula)                                                  1   0.200  0 -->
                                    1
                                    124 (Calcaneum sustentacular facet reaches anterior end)                          1   0.250  1 ==>
                                    0
                                    131 (Spatial relationship between navicular and entocuneiform)                    1   0.200  1 -->
                                    0
                                    132 (Navicular shelf between cuboid and astragalus)                               1   0.500  0 -->
                                    1
                                    138 (Mt V proximal process extends ventral to cuboid)                             1   0.250  0 ==>
                                    1
                                    140 (Hallux opposability (articulation Mt I with entocuneiform))                  1   0.500  1 -->
                                    0
                                    145 (Foot ungual phalanx of digit IV, proximal view)                              2   0.222  0 -->
                                    2
                                    208 (Stapedial foramen visible)                                                   1   0.333  1 -->
                                    0
                                    216 (Caecum)                                                                      1   0.500  1 -->
                                    0
                                    237 (Mastoid exposure)                                                            1   0.333  1 -->
                                    0
        node_52 --> node_51         26 (First thoracic vertebrae with prezygapophysis facing laterally)               1   0.286  1 -->
        2
                                    28 (Last lumbar vertebra, foramen on dorsal arch)                                 1   0.200  0 -->
                                    1
                                    41 (Infraspinous/supraspinous fossa width at neck level)                          1   0.250  2 -->
                                    1
                                    43 (Humerus, lateral ridge)                                                       1   0.154  0 -->
                                    1
                                    46 (Humerus, olecranon fossa or foramen)                                          1   0.429  1 -->
                                    2
                                    51 (Humerus, proximal extension of capitulum and trochlea)                        1   0.200  1 ==>
                                    0
                                    52 (Humerus, medial epicondyle size)                                              1   0.125  1 ==>
                                    0
                                    53 (Humerus distal end size)                                                      1   0.200  1 ==>
                                    0
                                    94 (Astragalus, dimensions of facet for navicular in distal view)                 1   0.143  0 -->
                                    1
                                    139 (Mt II and Mt III proximal ends)                                              1   0.400  1 -->
                                    0
                                    168 (Lower i2 (i3 of Hershkovitz) staggered or not staggered)                     1   0.250  0 -->
                                    1
                                    182 (Ectotympanic shape)                                                          1   0.333  0 ==>
                                    1
                                    189 (Size of incisura tympanica)                                                  1   0.500  0 -->
                                    1
                                    204 (Malleolar neck)                                                              1   0.500  1 -->
                                    0
                                    215 (Mammary count)                                                               1   0.500  2 ==>
                                    3
        node_51 --> node_49         1 (Atlantal foramen)                                                              1   0.167  0 -->
        1
                                    2 (Atlas transverse foramen)                                                      1   0.250  0 ==>
                                    1
                                    24 (T1 transverse process level)                                                  1   0.125  0 -->
                                    1
                                    29 (Metapophyses in third lumbar vertebra anterior to last)                       1   0.250  2 -->
                                    0
                                    35 (Coracoid process)                                                             1   0.273  3 -->
                                    2
                                    43 (Humerus, lateral ridge)                                                       1   0.154  1 ==>
                                    2
                                    63 (Distolateral process of scaphoid separates dorsally lunate from magnum)       1   0.400  1 ==>
                                    2
                                    67 (Plane of the articular surface trapezium-Mc I in relation to other carp)      1   0.143  0 ==>
                                    1
                                    70 (Tuberosity for rectus femoris m.)                                             1   0.222  0 ==>
                                    1
                                    77 (Relative height of greater trochanter / femoral head)                         1   0.125  1 -->
                                    0
                                    79 (Fibula proximal medial accessory shelf)                                       1   0.333  1 -->
                                    0
                                    84 (Sesamoids in articular area between tibia, fibula, and astragalus (or U)      1   0.222  0 -->
                                    1
                                    88 (Tibia posterior shelf)                                                        2   0.286  0 -->
                                    2
                                    89 (Tibia, distal articulation type)                                              1   0.143  0 -->
                                    1
                                    101 (Astragalar canal)                                                            1   0.200  0 -->
                                    1
                                    111 (Calcaneal anterior peroneal tubercle)                                        1   0.250  0 -->
                                    1
                                    117 (Calcaneal sustentacular facet posteriorly convex)                            1   0.250  0 -->
                                    1
                                    120 (Calcaneal sustentacular facet anterior edge)                                 1   0.250  1 -->
                                    0
                                    121 (Calcaneal facet for fibula)                                                  1   0.200  1 -->
                                    0
                                    125 (Calcaneum accessory facet anterior to sustentacular facet)                   1   0.333  0 ==>
                                    1
                                    132 (Navicular shelf between cuboid and astragalus)                               1   0.500  1 -->
                                    0
                                    143 (Mt III thickness relative to that of Mt IV)                                  1   0.333  0 ==>
                                    1
                                    144 (Mt III thickness relative to that of MtI)                                    2   0.429  0 ==>
                                    2
                                    145 (Foot ungual phalanx of digit IV, proximal view)                              2   0.222  2 -->
                                    0
                                    154 (Trigonid versus talonid width)                                               1   0.250  1 ==>
                                    0
                                    172 (Parietal-alisphenoid or squamosal-frontal contact on braincase)              1   0.250  1 -->
                                    0
                                    190 (Foramen ovale position)                                                      1   0.429  2 -->
                                    1
                                    200 (Minor palatine foramen)                                                      1   0.333  1 ==>
                                    0
                                    214 (Pouch type in mammary area)                                                  1   0.571  2 -->
                                    0
                                    225 (Internal acoustic meatus)                                                    1   0.143  1 -->
                                    0
                                    245 (Petrosal contribution to the lateral wall of the epitympanic recess (2)      1   0.400  2 -->
                                    1
                                    247 (Imprint of the transverse sinus bifurcation on the petrosal)                 1   0.167  0 ==>
                                    1
                                    257 (Posterior cingulid on lower molars)                                          1   0.200  0 -->
                                    1
        node_49 --> node_48         41 (Infraspinous/supraspinous fossa width at neck level)                          1   0.250  1 -->
        2
                                    46 (Humerus, olecranon fossa or foramen)                                          1   0.429  2 -->
                                    1
                                    224 (Anterior lamina of petrosal)                                                 1   0.143  0 -->
                                    1
        node_48 --> Dasyuroides     11 (Axis anterior facets (prezygapophyses) and dens connection)                   1   0.222  1 -->
        0
                                    19 (C6 spinous process)                                                           1   0.200  1 ==>
                                    0
                                    44 (Humerus, capitulum for radius)                                                1   0.167  1 ==>
                                    0
                                    53 (Humerus distal end size)                                                      1   0.200  0 ==>
                                    1
                                    85 (Tibia medial malleolus)                                                       1   0.333  1 ==>
                                    0
                                    89 (Tibia, distal articulation type)                                              1   0.143  1 -->
                                    0
                                    90 (Tibia, posterior shelf articulation)                                          1   0.333  1 ==>
                                    0
                                    101 (Astragalar canal)                                                            1   0.200  1 -->
                                    0
                                    111 (Calcaneal anterior peroneal tubercle)                                        1   0.250  1 -->
                                    0
                                    117 (Calcaneal sustentacular facet posteriorly convex)                            1   0.250  1 -->
                                    0
                                    162 (Size upper I3 vs. I2)                                                        1   0.154  1 ==>
                                    0
                                    225 (Internal acoustic meatus)                                                    1   0.143  0 -->
                                    1
                                    234 (Tympanic aperture of hiatus Fallopii)                                        1   0.143  1 ==>
                                    0
                                    245 (Petrosal contribution to the lateral wall of the epitympanic recess (2)      1   0.400  1 -->
                                    2
        node_48 --> Dasyurus        4 (Atlas, cranial facets shape)                                                   1   0.182  0 ==>
        1
                                    45 (Humerus, entepicondylar foramen)                                              1   0.500  1 ==>
                                    0
                                    48 (Humerus, greater tuberosity height relative to humeral head height)           1   0.167  0 ==>
                                    1
                                    84 (Sesamoids in articular area between tibia, fibula, and astragalus (or U)      1   0.222  1 ==>
                                    2
                                    107 (Astragalonavicular facet connection with sustentacular facet)                1   0.143  0 ==>
                                    1
                                    126 (Cuboid medial plantar process forms groove)                                  1   0.167  1 ==>
                                    0
        node_49 --> Phascogale      138 (Mt V proximal process extends ventral to cuboid)                             1   0.250  1 ==>
        0
                                    162 (Size upper I3 vs. I2)                                                        1   0.154  1 ==>
                                    2
        node_51 --> node_50         11 (Axis anterior facets (prezygapophyses) and dens connection)                   1   0.222  1 -->
        0
                                    16 (C5 transverse process heads overlap transversally)                            1   0.500  0 ==>
                                    1
                                    19 (C6 spinous process)                                                           1   0.200  1 ==>
                                    2
                                    25 (First thoracic vertebra with a tall spinous process (relative to other )      1   0.250  0 ==>
                                    1
                                    31 (Caudal vertebrae, hyperexpanded chevrons)                                     1   1.000  0 ==>
                                    1
                                    36 (Ventral extension of acromion)                                                1   0.500  0 ==>
                                    1
                                    37 (Crest on medial aspect of scapula, near the caudal border)                    1   1.000  0 ==>
                                    1
                                    42 (Humerus, medial relief for teres major m.)                                    1   0.143  0 -->
                                    1
                                    47 (Humerus, laminar supinator crest)                                             1   1.000  1 ==>
                                    0
                                    64 (Proximal aspect of magnum)                                                    1   1.000  0 ==>
                                    1
                                    68 (Both MC I and MC V are hyper-reduced in relation to other metacarpals)        1   1.000  1 ==>
                                    0
                                    75 (Epipubic bones proximal size)                                                 1   0.250  1 ==>
                                    0
                                    78 (Femur, lesser trochanter)                                                     1   1.000  1 ==>
                                    0
                                    80 (Fibula proximal posterior extension beyond the area of contact with the)      1   0.333  1 ==>
                                    0
                                    82 (Articulation between femur and fibula)                                        1   0.500  1 ==>
                                    0
                                    85 (Tibia medial malleolus)                                                       1   0.333  1 ==>
                                    0
                                    92 (Astragalonavicular facet extends on medial side of head)                      1   0.167  1 ==>
                                    0
                                    95 (Astragalar medial plantar tuberosity (ampt) visibility in dorsal view)        1   0.100  1 -->
                                    0
                                    96 (Astragalus, angle between facet for fibula and lateral facet for tibia)       2   0.400  0 ==>
                                    2
                                    102 (Ectal facet major dimension orientation)                                     1   0.500  1 ==>
                                    0
                                    106 (Medial astragalotibial facet, posterior extent)                              1   0.250  0 ==>
                                    1
                                    109 (Ectal facet longest dimension)                                               2   0.182  0 ==>
                                    2
                                    119 (Calcaneal sustentacular facet and ectal facet merging)                       1   0.286  2 ==>
                                    1
                                    127 (Cuboidcalcaneal facet)                                                       1   0.750  0 ==>
                                    1
                                    129 (Cuboidcalcaneal facet outer shelf)                                           1   0.250  1 ==>
                                    0
                                    131 (Spatial relationship between navicular and entocuneiform)                    1   0.200  0 -->
                                    1
                                    133 (Navicular size)                                                              1   0.667  1 ==>
                                    2
                                    137 (Mt IV proximal contact)                                                      1   0.500  1 ==>
                                    0
                                    142 (Syndactyly or external fusion of digits II and III in the foot)              1   0.500  0 ==>
                                    1
                                    153 (Metaconule)                                                                  1   0.200  0 ==>
                                    1
                                    157 (Upper incisor arcade shape)                                                  1   0.250  0 -->
                                    1
                                    161 (Upper incisors spatulate)                                                    1   0.250  0 ==>
                                    1
                                    178 (Maximum maxilla (palatal portion) length/width ratio)                        1   0.167  0 ==>
                                    1
                                    196 (Shape of nasals)                                                             1   0.333  0 ==>
                                    1
                                    199 (Premaxilla, palatal process)                                                 1   0.167  1 ==>
                                    0
                                    211 (Paraseptal cartilage shape)                                                  1   0.400  1 -->
                                    0
                                    216 (Caecum)                                                                      1   0.500  0 -->
                                    1
                                    234 (Tympanic aperture of hiatus Fallopii)                                        1   0.143  1 ==>
                                    2
                                    235 (Stylomastoid foramen)                                                        1   0.200  1 -->
                                    0
                                    241 (Petrosal plate)                                                              1   0.333  1 -->
                                    0
                                    243 (Petrosal crest)                                                              1   0.250  1 ==>
                                    0
        node_50 --> Echymipera      4 (Atlas, cranial facets shape)                                                   1   0.182  0 ==>
        1
                                    46 (Humerus, olecranon fossa or foramen)                                          1   0.429  2 ==>
                                    3
                                    49 (Humerus, extension of the deltoid crest)                                      1   0.125  0 ==>
                                    1
                                    65 (Magnum, facet with MC III)                                                    1   0.250  1 ==>
                                    0
                                    94 (Astragalus, dimensions of facet for navicular in distal view)                 1   0.143  1 -->
                                    0
                                    126 (Cuboid medial plantar process forms groove)                                  1   0.167  1 ==>
                                    0
                                    139 (Mt II and Mt III proximal ends)                                              1   0.400  0 -->
                                    1
                                    222 (Expansion of the crista petrosa into a salient crest that may cover th)      1   0.167  1 ==>
                                    0
                                    233 (Rostral tympanic process of petrosal (2))                                    1   0.143  1 ==>
                                    0
                                    240 (Caudal tympanic process of petrosal (2))                                     1   0.250  1 ==>
                                    0
                                    259 (Squamosal epitympanic sinus)                                                 1   0.167  1 -->
                                    0
        node_50 --> Perameles       17 (C5 and T1 body length)                                                        1   0.333  1 ==>
        0
                                    41 (Infraspinous/supraspinous fossa width at neck level)                          1   0.250  1 ==>
                                    0
                                    103 (Ectal facet position in ventral view)                                        1   0.333  0 ==>
                                    1
                                    118 (Calcaneal plantar tubercle)                                                  1   0.333  1 ==>
                                    0
                                    146 (Number of upper incisors)                                                    1   0.333  1 ==>
                                    0
                                    149 (Upper molar M2 shape)                                                        1   0.333  0 ==>
                                    1
                                    173 (Width of frontals versus width of parietals)                                 1   0.500  0 ==>
                                    1
                                    248 (Foramina on the sigmoid sinus and/or prootic sinus, apparently connect)      1   0.250  1 ==>
                                    0
        node_52 --> Notoryctes      5 (Atlas, transverse process ventral to atlantal foramen groove)                  1   0.333  0 ==>
        1
                                    13 (Axis-C3-C4 fusion)                                                            2   1.000  0 ==>
                                    2
                                    34 (Ribs, articulation with sternum)                                              1   0.500  1 ==>
                                    0
                                    45 (Humerus, entepicondylar foramen)                                              1   0.500  1 ==>
                                    0
                                    48 (Humerus, greater tuberosity height relative to humeral head height)           1   0.167  0 ==>
                                    1
                                    49 (Humerus, extension of the deltoid crest)                                      1   0.125  0 ==>
                                    1
                                    57 (Ulna, proximal epiphysis, distal most portion of articular surface for )      1   0.500  1 ==>
                                    0
                                    71 (Relative size of obturator foramen)                                           1   0.500  1 ==>
                                    0
                                    87 (Tibia proximal dimensions)                                                    2   0.250  0 ==>
                                    2
                                    91 (Astragalus, angle between medial and lateral facets for tibia)                2   0.143  2 ==>
                                    0
                                    116 (Calcaneal sustentacular facet anteroposterior convexity)                     1   0.250  0 ==>
                                    1
                                    127 (Cuboidcalcaneal facet)                                                       1   0.750  0 ==>
                                    3
                                    135 (Falcula on hallux)                                                           1   0.500  0 ==>
                                    1
                                    136 (Prehallux)                                                                   1   0.500  0 ==>
                                    1
                                    146 (Number of upper incisors)                                                    1   0.333  1 ==>
                                    2
                                    151 (Paracone versus metacone size in M2)                                         1   0.375  2 ==>
                                    3
                                    158 (P1)                                                                          1   0.250  1 ==>
                                    0
                                    177 (Posterior-most point of premaxillo-nasal contact)                            1   0.143  1 -->
                                    0
                                    198 (Palatal vacuities)                                                           2   0.222  2 ==>
                                    0
                                    201 (Hypoglossal foramina)                                                        1   0.500  2 ==>
                                    1
                                    215 (Mammary count)                                                               1   0.500  2 ==>
                                    1
        node_64 --> node_63         7 (Atlas intercentrum)                                                            1   0.333  1 ==>
        0
[truncated: 261,798 more chars]
